# Supplementary material for: Highly reducible polyoxometalate–Dy(iii) SMM hybrid materials with exceptional charge stability
Source: Chem Sci. 2025 Nov 18;17(6):3248–58. doi: 10.1039/d5sc07950k (PMC12709713; doi:10.1039/d5sc07950k)
Supplement: SC-017-D5SC07950K-s002 [file SC-017-D5SC07950K-s002.cif]

# Supplementary Information (SI) for Chemical Science.
# This journal is © The Royal Society of Chemistry 2025

####################################################################### 
# 
# This file contains crystal structure data downloaded from the 
# Cambridge Structural Database (CSD) hosted by the Cambridge 
# Crystallographic Data Centre (CCDC).
# 
# Full information about CCDC data access policies and citation 
# guidelines are available at http://www.ccdc.cam.ac.uk/access/V1 
# 
# Audit and citation data items may have been added by the CCDC. 
# Please retain this information to preserve the provenance of 
# this file and to allow appropriate attribution of the data. 
# 
#######################################################################

data_full_yellow(1)
_database_code_depnum_ccdc_archive 'CCDC 2469864'
loop_
_audit_author_name
_audit_author_address
'Claire Wilson'
;University of Glasgow
United Kingdom
;
_audit_update_record             
;
2025-07-04 deposited with the CCDC.	2025-11-18 downloaded from the CCDC.
;
_audit_creation_date             2025-03-14
_audit_creation_method           
;
Olex2 1.5
(compiled 2025.03.04 svn.red2d20d0 for OlexSys, GUI svn.r7188)
;
_shelx_SHELXL_version_number     2018/3
_refine_special_details          
;
Numerous attempts and different approaches to collect data for this sample have been made,
the challenge is that the sample is transforming to another form (blue coloured)
in light and in x-rays. We have tried different lengths of data colleciton, using
data from the start of the data collection only etc and concluded that this is the
best model we can achieve. Modelling the structure has required the use of a number of
restraints and there remain some significant residual electron density peaks.
;
# start Validation Reply Form


_vrf_PLAT416_full_yellow1        
;
PROBLEM: Short Intra D-H..H-D       H5C      ..H6C      .       1.82 Ang.  
RESPONSE: These are hydrogen atoms on adjacent coordinated water molecules
which form sensible hydrogen bonds and appear to be reasonably
position.
;
# end Validation Reply Form
_chemical_name_common            ?
_chemical_name_systematic        ?
_chemical_formula_moiety         
'C36 H76 Dy O7 P2, 2(C18 H33 O P), Mo12 O40 P, 4(C4 H8 O), C4 H10 O, 2(H2 O)'
_chemical_formula_sum            'C92 H188 Dy Mo12 O56 P5'
_chemical_formula_weight         3659.04
_chemical_absolute_configuration ?
_chemical_melting_point          ?
loop_
_atom_type_symbol
_atom_type_description
_atom_type_scat_dispersion_real
_atom_type_scat_dispersion_imag
_atom_type_scat_source
C C 0.0033 0.0016 'International Tables Vol C Tables 4.2.6.8 and 6.1.1.4'
H H 0.0000 0.0000 'International Tables Vol C Tables 4.2.6.8 and 6.1.1.4'
Dy Dy -0.1892 4.4098 'International Tables Vol C Tables 4.2.6.8 and 6.1.1.4'
Mo Mo -1.6832 0.6857 'International Tables Vol C Tables 4.2.6.8 and 6.1.1.4'
O O 0.0106 0.0060 'International Tables Vol C Tables 4.2.6.8 and 6.1.1.4'
P P 0.1023 0.0942 'International Tables Vol C Tables 4.2.6.8 and 6.1.1.4'

_shelx_space_group_comment       
;
The symmetry employed for this shelxl refinement is uniquely defined
by the following loop, which should always be used as a source of
symmetry information in preference to the above space-group names.
They are only intended as comments.
;
_space_group_crystal_system      monoclinic
_space_group_IT_number           9
_space_group_name_H-M_alt        Cc
_space_group_name_Hall           'C -2yc'
loop_
_space_group_symop_operation_xyz
'x, y, z'
'x, -y, z+1/2'
'x+1/2, y+1/2, z'
'x+1/2, -y+1/2, z+1/2'

_cell_length_a                   24.6687(9)
_cell_length_b                   19.2311(9)
_cell_length_c                   29.3029(15)
_cell_angle_alpha                90
_cell_angle_beta                 113.233(3)
_cell_angle_gamma                90
_cell_volume                     12774.2(10)
_cell_formula_units_Z            4
_cell_measurement_reflns_used    9587
_cell_measurement_temperature    100.0(2)
_cell_measurement_theta_max      27.094
_cell_measurement_theta_min      2.30
_shelx_estimated_absorpt_T_max   0.929
_shelx_estimated_absorpt_T_min   0.794
_exptl_absorpt_coefficient_mu    1.861
_exptl_absorpt_correction_T_max  0.7455
_exptl_absorpt_correction_T_min  0.6556
_exptl_absorpt_correction_type   multi-scan
_exptl_absorpt_process_details   
;
SADABS-2016/2 (Bruker,2016/2) was used for absorption correction.
wR2(int) was 0.0970 before and 0.0661 after correction.
The Ratio of minimum to maximum transmission is 0.8794.
The \l/2 correction factor is Not present.
;
_exptl_absorpt_special_details   ?
_exptl_crystal_colour            yellow
_exptl_crystal_colour_primary    yellow
_exptl_crystal_density_diffrn    1.903
_exptl_crystal_density_meas      ?
_exptl_crystal_density_method    ?
_exptl_crystal_description       block
_exptl_crystal_F_000             7332
_exptl_crystal_size_max          0.13
_exptl_crystal_size_mid          0.05
_exptl_crystal_size_min          0.04
_exptl_transmission_factor_max   ?
_exptl_transmission_factor_min   ?
_diffrn_reflns_av_R_equivalents  0.0525
_diffrn_reflns_av_unetI/netI     0.0575
_diffrn_reflns_Laue_measured_fraction_full 0.999
_diffrn_reflns_Laue_measured_fraction_max 0.999
_diffrn_reflns_limit_h_max       31
_diffrn_reflns_limit_h_min       -31
_diffrn_reflns_limit_k_max       24
_diffrn_reflns_limit_k_min       -24
_diffrn_reflns_limit_l_max       37
_diffrn_reflns_limit_l_min       -37
_diffrn_reflns_number            78217
_diffrn_reflns_point_group_measured_fraction_full 0.991
_diffrn_reflns_point_group_measured_fraction_max 0.986
_diffrn_reflns_theta_full        25.242
_diffrn_reflns_theta_max         27.128
_diffrn_reflns_theta_min         1.389
_diffrn_ambient_temperature      100.0(2)
_diffrn_detector                 'charge integrating pixel array detector'
_diffrn_detector_area_resol_mean 7.4074
_diffrn_detector_type            'Bruker PHOTON II'
_diffrn_measured_fraction_theta_full 0.999
_diffrn_measured_fraction_theta_max 0.999
_diffrn_measurement_device       'four-circle diffractometer'
_diffrn_measurement_device_type  'Bruker D8 VENTURE'
_diffrn_measurement_method       '\f and \w scans'
_diffrn_radiation_collimation    'focusing mirrors'
_diffrn_radiation_monochromator  'multilayer mirror optics'
_diffrn_radiation_type           MoK\a
_diffrn_radiation_wavelength     0.71073
_diffrn_source                   'microfocus sealed tube'
_diffrn_source_current           0.0
_diffrn_source_power             0.0
_diffrn_source_type              'INCOATEC I\ms 3.0'
_diffrn_source_voltage           0.0
_diffrn_standards_number         0
_reflns_Friedel_coverage         0.974
_reflns_Friedel_fraction_full    0.983
_reflns_Friedel_fraction_max     0.973
_reflns_number_gt                25219
_reflns_number_total             27833
_reflns_special_details          
;
 Reflections were merged by SHELXL according to the crystal
 class for the calculation of statistics and refinement.
 
 _reflns_Friedel_fraction is defined as the number of unique
 Friedel pairs measured divided by the number that would be
 possible theoretically, ignoring centric projections and
 systematic absences. Completness statistics refer to single and
 composite reflections containing twin component 1 only.
;
_reflns_threshold_expression     'I > 2\s(I)'
_computing_cell_refinement       'SAINT V8.37A (Bruker-AXS, 2016)'
_computing_data_collection       'APEX3 Ver. 2016.9-0 (Bruker-AXS, 2016)'
_computing_data_reduction        'APEX3 Ver. 2016.9-0 (Bruker-AXS, 2016)'
_computing_molecular_graphics    'Olex2 1.5 (Dolomanov et al., 2009)'
_computing_publication_material  'Olex2 1.5 (Dolomanov et al., 2009)'
_computing_structure_refinement  'SHELXL 2018/3 (Sheldrick, 2015)'
_computing_structure_solution    'SHELXT 2018/2 (Sheldrick, 2018)'
_refine_diff_density_max         2.300
_refine_diff_density_min         -1.569
_refine_diff_density_rms         0.182
_refine_ls_abs_structure_details 
;
 Refined as an inversion twin.
;
_refine_ls_abs_structure_Flack   0.349(19)
_refine_ls_extinction_coef       .
_refine_ls_extinction_method     none
_refine_ls_goodness_of_fit_ref   1.116
_refine_ls_hydrogen_treatment    constr
_refine_ls_matrix_type           full
_refine_ls_number_parameters     1543
_refine_ls_number_reflns         27833
_refine_ls_number_restraints     2389
_refine_ls_R_factor_all          0.0765
_refine_ls_R_factor_gt           0.0691
_refine_ls_restrained_S_all      1.086
_refine_ls_shift/su_max          0.002
_refine_ls_shift/su_mean         0.000
_refine_ls_structure_factor_coef Fsqd
_refine_ls_weighting_details     
'w=1/[\s^2^(Fo^2^)+375.0375P] where P=(Fo^2^+2Fc^2^)/3'
_refine_ls_weighting_scheme      calc
_refine_ls_wR_factor_gt          0.1423
_refine_ls_wR_factor_ref         0.1461

_olex2_refinement_description    
;
1. Twinned data refinement
 Scales: 0.651(19)
 0.349(19)
2. Fixed Uiso
 At 1.2 times of:
  All C(H) groups, All C(H,H) groups, All C(H,H,H,H) groups
 At 1.5 times of:
  All C(H,H,H) groups, All O(H,H) groups
3. Restrained distances
 C42-C37 = C38-C37 = C39-C38 = C40-C39 = C41-C40 = C42-C41 = C54-C49 = C54-C53
 = C53-C52 = C52-C51 = C51-C50 = C50-C49 = C48-C43 = C44-C43 = C45-C44 = C46-
 C45 = C47-C46 = C48-C47
 1.51 with sigma of 0.02
 C51-C50 = C51A-C50 = C52A-C51A = C52-C51 = C53-C52A = C53-C52
 1.51 with sigma of 0.02
 C26-C25 = C30-C25 = C30-C29 = C29-C28 = C28-C27 = C27-C26 = C2-C1 = C6-C1 =
 C6-C5 = C5-C4 = C4-C3 = C3-C2 = C15-C14 = C14-C13 = C16-C15 = C18-C13 = C18-
 C17 = C17-C16 = C7-C12 = C8-C7 = C9-C8 = C9-C10 = C11-C10 = C12-C11 = C33-C32 =
  C34-C33 = C35-C34 = C36-C35 = C36-C31 = C24-C23 = C24-C19 = C20-C19 = C21-C20
 = C23-C22 = C22-C21
 1.51 with sigma of 0.02
 C78-C77 = C80-C79
 1.51 with sigma of 0.02
 C56-C55 = C57-C56 = C58-C57 = C59-C58 = C60-C59 = C60-C55
 1.51 with sigma of 0.02
 C65-C64 = C64-C63 = C63-C62 = C62-C61 = C66-C61 = C66-C65
 1.51 with sigma of 0.02
 C85-O15 \\sim O15-C86 \\sim O16-C89 \\sim O16-C92 \\sim O10-C81 \\sim O10-C84
 with sigma of 0.02
 C88-C87 \\sim C85-C88 \\sim C90-C89 \\sim C92-C91 \\sim C84-C83 \\sim C74-C73
\\sim C76-C74A
 with sigma of 0.02
 C50-C51 \\sim C50-C51A
 with sigma of 0.02
 C51-C52 \\sim C51A-C52A
 with sigma of 0.02
 O14-C76A \\sim O14-C76 \\sim O14-C73A \\sim O14-C73
 with sigma of 0.02
 C84-C83 \\sim C82-C81
 with sigma of 0.02
 C52-C53 \\sim C52A-C53
 with sigma of 0.02
 C91-C90 \\sim C87-C88 \\sim C74A-C74
 with sigma of 0.02
 C50-C52 \\sim C50-C52A
 with sigma of 0.04
 C75A-C76A \\sim C76-C75 \\sim C74-C73 \\sim C74A-C73A
 with sigma of 0.02
 C51-C53 \\sim C51A-C53
 with sigma of 0.04
 C82-C83 \\sim C90-C91 \\sim C88-C87
 with sigma of 0.02
 C75A-C74A \\sim C74-C75
 with sigma of 0.02
 O12-C78 \\sim O12-C79
 with sigma of 0.02
4. Uiso/Uaniso restraints and constraints
C37 \\sim C38 \\sim C39 \\sim C40 \\sim C41 \\sim C42 \\sim C43 \\sim C44 \\sim
C45 \\sim C46 \\sim C47 \\sim C48 \\sim C50: within 1.7A with sigma of 0.02 and
sigma for terminal atoms of 0.04 within 1.7A
C49 \\sim C50 \\sim C51: within 1.7A with sigma of 0.02 and sigma for terminal
atoms of 0.04 within 1.7A
C51 \\sim C51A \\sim C52 \\sim C52A: within 1.7A with sigma of 0.02 and sigma
for terminal atoms of 0.04 within 1.7A
O10 \\sim C81 \\sim C82 \\sim C83 \\sim C84: within 1.7A with sigma of 0.02 and
sigma for terminal atoms of 0.04 within 1.7A
O15 \\sim C85 \\sim C86 \\sim C87 \\sim C88: within 1.7A with sigma of 0.02 and
sigma for terminal atoms of 0.04 within 1.7A
C55 \\sim C56 \\sim C57 \\sim C58 \\sim C59 \\sim C60: within 1.7A with sigma
of 0.02 and sigma for terminal atoms of 0.04 within 1.7A
C1 \\sim C2 \\sim C3 \\sim C4 \\sim C5 \\sim C6 \\sim C7 \\sim C8 \\sim C9
\\sim C10 \\sim C11 \\sim C12 \\sim C13 \\sim C14 \\sim C15 \\sim C16 \\sim C17
\\sim C18 \\sim C19 \\sim C20 \\sim C21 \\sim C22 \\sim C23 \\sim C24 \\sim C25
\\sim C26 \\sim C27 \\sim C28 \\sim C29 \\sim C30 \\sim C31 \\sim C32 \\sim C33
\\sim C34 \\sim C35 \\sim C36: within 1.7A with sigma of 0.02 and sigma for
terminal atoms of 0.04 within 1.7A
C55 \\sim C56 \\sim C57 \\sim C58 \\sim C59 \\sim C60 \\sim C61 \\sim C62 \\sim
C63 \\sim C64 \\sim C65 \\sim C66 \\sim C67 \\sim C68 \\sim C69 \\sim C70 \\sim
C71 \\sim C72: within 1.7A with sigma of 0.02 and sigma for terminal atoms of
0.04 within 1.7A
O16 \\sim C89 \\sim C90 \\sim C91 \\sim C92: within 1.7A with sigma of 0.02 and
sigma for terminal atoms of 0.04 within 1.7A
O12 \\sim C77 \\sim C78 \\sim C79 \\sim C80: within 1.7A with sigma of 0.02 and
sigma for terminal atoms of 0.04 within 1.7A
C73 \\sim C73A \\sim C74 \\sim C74A \\sim C75 \\sim C75A \\sim C76 \\sim C76A:
within 1.7A with sigma of 0.02 and sigma for terminal atoms of 0.04 within 1.7A
Uanis(O35) \\sim Ueq: with sigma of 0.005 and sigma for terminal atoms of 0.01
5. Rigid body (RIGU) restrains
 All non-hydrogen atoms
 with sigma for 1-2 distances of 0.004 and sigma for 1-3 distances of 0.004
6. Others
 Fixed Sof: H50C(0.5) H50D(0.5) H50A(0.5) H50B(0.5) C51(0.5) H51A(0.5)
 H51B(0.5) C51A(0.5) H51C(0.5) H51D(0.5) C52(0.5) H52A(0.5) H52B(0.5) C52A(0.5)
 H52C(0.5) H52D(0.5) H53A(0.5) H53B(0.5) H53C(0.5) H53D(0.5) C73(0.5) H73A(0.5)
 H73B(0.5) C73A(0.5) H73C(0.5) H73D(0.5) C74(0.5) H74A(0.5) H74B(0.5) C74A(0.5)
 H74C(0.5) H74D(0.5) C75(0.5) H75A(0.5) H75B(0.5) C75A(0.5) H75C(0.5) H75D(0.5)
 C76(0.5) H76A(0.5) H76B(0.5) C76A(0.5) H76C(0.5) H76D(0.5)
7.a Free rotating group:
 O11(H11C,H11D), O13(H13A,H13B)
7.b Rotating group:
 O3(H3C,H3D), O4(H4C,H4D), O5(H5C,H5D), O6(H6C,H6D), O7(H7A,H7B)
7.c Ternary CH refined with riding coordinates:
 C1(H1), C7(H7), C13(H13), C19(H19), C25(H25), C31(H31), C37(H37), C43(H43),
 C49(H49), C55(H55), C61(H61), C67(H67)
7.d Secondary CH2 refined with riding coordinates:
 C2(H2A,H2B), C3(H3A,H3B), C4(H4A,H4B), C5(H5A,H5B), C6(H6A,H6B), C8(H8A,H8B),
 C9(H9A,H9B), C10(H10A,H10B), C11(H11A,H11B), C12(H12A,H12B), C14(H14A,H14B),
 C15(H15A,H15B), C16(H16A,H16B), C17(H17A,H17B), C18(H18A,H18B), C20(H20A,H20B),
  C21(H21A,H21B), C22(H22A,H22B), C23(H23A,H23B), C24(H24A,H24B), C26(H26A,
 H26B), C27(H27A,H27B), C28(H28A,H28B), C29(H29A,H29B), C30(H30A,H30B),
 C32(H32A,H32B), C33(H33A,H33B), C34(H34A,H34B), C35(H35A,H35B), C36(H36A,H36B),
  C38(H38A,H38B), C39(H39A,H39B), C40(H40A,H40B), C41(H41A,H41B), C42(H42A,
 H42B), C44(H44A,H44B), C45(H45A,H45B), C46(H46A,H46B), C47(H47A,H47B),
 C48(H48A,H48B), C50(H50C,H50D), C50(H50A,H50B), C51(H51A,H51B), C51A(H51C,
 H51D), C52(H52A,H52B), C52A(H52C,H52D), C53(H53A,H53B), C53(H53C,H53D),
 C54(H54A,H54B), C56(H56A,H56B), C57(H57A,H57B), C58(H58A,H58B), C59(H59A,H59B),
  C60(H60A,H60B), C62(H62A,H62B), C63(H63A,H63B), C64(H64A,H64B), C65(H65A,
 H65B), C66(H66A,H66B), C68(H68A,H68B), C69(H69A,H69B), C70(H70A,H70B),
 C71(H71A,H71B), C72(H72A,H72B), C73(H73A,H73B), C73A(H73C,H73D), C74(H74A,
 H74B), C74A(H74C,H74D), C75(H75A,H75B), C75A(H75C,H75D), C76(H76A,H76B),
 C76A(H76C,H76D), C78(H78A,H78B), C79(H79A,H79B), C85(H85A,H85B), C86(H86A,
 H86B), C87(H87A,H87B), C88(H88A,H88B), C89(H89A,H89B), C90(H90A,H90B),
 C91(H91A,H91B), C92(H92A,H92B), C81(H81A,H81B), C82(H82A,H82B), C83(H83A,H83B),
  C84(H84A,H84B)
7.e Idealised Me refined as rotating group:
 C77(H77A,H77B,H77C), C80(H80A,H80B,H80C)
;
_atom_sites_solution_hydrogens   mixed
_atom_sites_solution_primary     ?
_atom_sites_solution_secondary   ?
loop_
_atom_site_label
_atom_site_type_symbol
_atom_site_fract_x
_atom_site_fract_y
_atom_site_fract_z
_atom_site_U_iso_or_equiv
_atom_site_adp_type
_atom_site_occupancy
_atom_site_site_symmetry_order
_atom_site_calc_flag
_atom_site_refinement_flags_posn
_atom_site_refinement_flags_adp
_atom_site_refinement_flags_occupancy
_atom_site_disorder_assembly
_atom_site_disorder_group
C1 C 0.4817(9) 0.0562(8) 0.2323(6) 0.024(3) Uani 1 1 d D U . . .
H1 H 0.521934 0.058287 0.257827 0.029 Uiso 1 1 calc R U . . .
Dy1 Dy 0.44039(5) 0.13901(3) 0.36417(4) 0.02168(13) Uani 1 1 d . . . . .
O1 O 0.4371(6) 0.1404(6) 0.4377(5) 0.024(3) Uani 1 1 d . . . . .
P1 P 0.4336(2) 0.1394(2) 0.48851(17) 0.0197(9) Uani 1 1 d . . . . .
C2 C 0.4536(11) -0.0078(8) 0.2454(7) 0.036(4) Uani 1 1 d D U . . .
H2A H 0.454846 -0.002809 0.278764 0.043 Uiso 1 1 calc R U . . .
H2B H 0.412665 -0.011413 0.222601 0.043 Uiso 1 1 calc R U . . .
O2 O 0.4451(6) 0.1364(6) 0.2909(5) 0.026(3) Uani 1 1 d . . . . .
P2 P 0.4469(2) 0.1357(2) 0.23924(17) 0.0203(9) Uani 1 1 d . . . . .
C3 C 0.4865(12) -0.0732(10) 0.2424(8) 0.046(5) Uani 1 1 d D U . . .
H3A H 0.525431 -0.071929 0.269096 0.055 Uiso 1 1 calc R U . . .
H3B H 0.465895 -0.112958 0.248165 0.055 Uiso 1 1 calc R U . . .
O3 O 0.3780(7) 0.0396(7) 0.3406(6) 0.037(3) Uani 1 1 d . . . . .
H3C H 0.339439 0.051241 0.321359 0.056 Uiso 1 1 d R U . . .
H3D H 0.373729 0.017312 0.366758 0.056 Uiso 1 1 d R U . . .
C4 C 0.4937(10) -0.0844(9) 0.1940(7) 0.038(4) Uani 1 1 d D U . . .
H4A H 0.455595 -0.094010 0.167704 0.045 Uiso 1 1 calc R U . . .
H4B H 0.519093 -0.124179 0.197048 0.045 Uiso 1 1 calc R U . . .
O4 O 0.3421(7) 0.1784(8) 0.3346(6) 0.036(3) Uani 1 1 d . . . . .
H4C H 0.315237 0.155099 0.305853 0.054 Uiso 1 1 d R U . . .
H4D H 0.337313 0.224624 0.322280 0.054 Uiso 1 1 d R U . . .
C5 C 0.5208(9) -0.0195(9) 0.1805(9) 0.038(4) Uani 1 1 d D U . . .
H5A H 0.561814 -0.015744 0.203263 0.046 Uiso 1 1 calc R U . . .
H5B H 0.519784 -0.025117 0.147295 0.046 Uiso 1 1 calc R U . . .
O5 O 0.4399(8) 0.2626(4) 0.3625(7) 0.0270(19) Uani 1 1 d . . . . .
H5C H 0.475285 0.278557 0.380640 0.041 Uiso 1 1 d R U . . .
H5D H 0.418270 0.279564 0.377483 0.041 Uiso 1 1 d R U . . .
C6 C 0.4889(9) 0.0475(9) 0.1826(6) 0.026(3) Uani 1 1 d D U . . .
H6A H 0.450284 0.047728 0.155542 0.031 Uiso 1 1 calc R U . . .
H6B H 0.510926 0.086797 0.177937 0.031 Uiso 1 1 calc R U . . .
O6 O 0.5397(6) 0.1778(7) 0.3960(5) 0.027(3) Uani 1 1 d . . . . .
H6C H 0.542713 0.229566 0.393218 0.041 Uiso 1 1 d R U . . .
H6D H 0.566058 0.148810 0.389482 0.041 Uiso 1 1 d R U . . .
C7 C 0.4910(8) 0.2100(9) 0.2333(7) 0.028(4) Uani 1 1 d D U . . .
H7 H 0.490727 0.208263 0.199791 0.033 Uiso 1 1 calc R U . . .
O7 O 0.5008(7) 0.0420(8) 0.3869(7) 0.043(4) Uani 1 1 d . . . . .
H7A H 0.488153 0.009531 0.403513 0.064 Uiso 1 1 d R U . . .
H7B H 0.533972 0.047580 0.396954 0.064 Uiso 1 1 d R U . . .
C8 C 0.5558(8) 0.2020(9) 0.2703(7) 0.028(4) Uani 1 1 d D U . . .
H8A H 0.557639 0.198421 0.303930 0.034 Uiso 1 1 calc R U . . .
H8B H 0.572614 0.160034 0.262932 0.034 Uiso 1 1 calc R U . . .
C9 C 0.5897(9) 0.2644(9) 0.2658(7) 0.033(4) Uani 1 1 d D U . . .
H9A H 0.591177 0.264078 0.233160 0.040 Uiso 1 1 calc R U . . .
H9B H 0.629906 0.260844 0.290226 0.040 Uiso 1 1 calc R U . . .
C10 C 0.5642(9) 0.3323(10) 0.2728(9) 0.045(5) Uani 1 1 d D U . . .
H10A H 0.588027 0.370414 0.269238 0.054 Uiso 1 1 calc R U . . .
H10B H 0.564276 0.334429 0.305882 0.054 Uiso 1 1 calc R U . . .
C11 C 0.5010(9) 0.3389(11) 0.2339(9) 0.048(5) Uani 1 1 d D U . . .
H11A H 0.501439 0.339376 0.200954 0.058 Uiso 1 1 calc R U . . .
H11B H 0.484161 0.382546 0.238671 0.058 Uiso 1 1 calc R U . . .
C12 C 0.4623(9) 0.2782(8) 0.2379(9) 0.034(4) Uani 1 1 d D U . . .
H12A H 0.458504 0.280132 0.269521 0.041 Uiso 1 1 calc R U . . .
H12B H 0.423240 0.281652 0.211608 0.041 Uiso 1 1 calc R U . . .
C13 C 0.3711(8) 0.1392(9) 0.1906(6) 0.023(3) Uani 1 1 d D U . . .
H13 H 0.357886 0.090758 0.184113 0.027 Uiso 1 1 calc R U . . .
C14 C 0.3277(8) 0.1753(13) 0.2084(8) 0.039(4) Uani 1 1 d D U . . .
H14A H 0.327771 0.151800 0.237768 0.047 Uiso 1 1 calc R U . . .
H14B H 0.339986 0.223012 0.217365 0.047 Uiso 1 1 calc R U . . .
C15 C 0.2664(9) 0.1743(14) 0.1685(8) 0.046(5) Uani 1 1 d D U . . .
H15A H 0.240057 0.199223 0.180097 0.055 Uiso 1 1 calc R U . . .
H15B H 0.252745 0.126538 0.162140 0.055 Uiso 1 1 calc R U . . .
C16 C 0.2635(10) 0.2067(12) 0.1208(8) 0.044(5) Uani 1 1 d D U . . .
H16A H 0.275051 0.255170 0.126289 0.052 Uiso 1 1 calc R U . . .
H16B H 0.223528 0.204271 0.095863 0.052 Uiso 1 1 calc R U . . .
C17 C 0.3049(8) 0.1674(11) 0.1033(7) 0.032(4) Uani 1 1 d D U . . .
H17A H 0.303258 0.188018 0.072536 0.039 Uiso 1 1 calc R U . . .
H17B H 0.291593 0.119652 0.096334 0.039 Uiso 1 1 calc R U . . .
C18 C 0.3685(8) 0.1679(12) 0.1409(6) 0.033(4) Uani 1 1 d D U . . .
H18A H 0.383796 0.214951 0.145366 0.039 Uiso 1 1 calc R U . . .
H18B H 0.392587 0.139449 0.128887 0.039 Uiso 1 1 calc R U . . .
C19 C 0.5066(8) 0.1424(9) 0.5356(6) 0.025(3) Uani 1 1 d D U . . .
H19 H 0.519819 0.094024 0.542476 0.030 Uiso 1 1 calc R U . . .
C20 C 0.5116(8) 0.1735(9) 0.5848(6) 0.026(3) Uani 1 1 d D U . . .
H20A H 0.485196 0.148805 0.596391 0.032 Uiso 1 1 calc R U . . .
H20B H 0.499044 0.221675 0.579584 0.032 Uiso 1 1 calc R U . . .
C21 C 0.5744(8) 0.1701(12) 0.6250(7) 0.035(4) Uani 1 1 d D U . . .
H21A H 0.575720 0.192445 0.655153 0.042 Uiso 1 1 calc R U . . .
H21B H 0.586465 0.122060 0.632668 0.042 Uiso 1 1 calc R U . . .
C22 C 0.6159(10) 0.2072(12) 0.6059(7) 0.042(5) Uani 1 1 d D U . . .
H22A H 0.656102 0.203085 0.630278 0.050 Uiso 1 1 calc R U . . .
H22B H 0.605965 0.256273 0.601630 0.050 Uiso 1 1 calc R U . . .
C23 C 0.6120(9) 0.1768(15) 0.5563(7) 0.049(5) Uani 1 1 d D U . . .
H23A H 0.637410 0.203283 0.544516 0.059 Uiso 1 1 calc R U . . .
H23B H 0.626178 0.129213 0.561415 0.059 Uiso 1 1 calc R U . . .
C24 C 0.5490(8) 0.1780(13) 0.5166(7) 0.038(4) Uani 1 1 d D U . . .
H24A H 0.536659 0.225748 0.507825 0.046 Uiso 1 1 calc R U . . .
H24B H 0.547868 0.154375 0.487012 0.046 Uiso 1 1 calc R U . . .
C25 C 0.3977(8) 0.0598(8) 0.4952(7) 0.023(3) Uani 1 1 d D U . . .
H25 H 0.358208 0.059227 0.468507 0.028 Uiso 1 1 calc R U . . .
C26 C 0.4297(10) -0.0031(9) 0.4887(8) 0.039(4) Uani 1 1 d D U . . .
H26A H 0.468794 -0.004359 0.515173 0.046 Uiso 1 1 calc R U . . .
H26B H 0.434318 0.000417 0.457452 0.046 Uiso 1 1 calc R U . . .
C27 C 0.3977(12) -0.0705(10) 0.4894(8) 0.044(5) Uani 1 1 d D U . . .
H27A H 0.360367 -0.072142 0.460838 0.053 Uiso 1 1 calc R U . . .
H27B H 0.421297 -0.109872 0.487474 0.053 Uiso 1 1 calc R U . . .
C28 C 0.3869(10) -0.0748(9) 0.5362(7) 0.034(4) Uani 1 1 d D U . . .
H28A H 0.363732 -0.116028 0.535102 0.041 Uiso 1 1 calc R U . . .
H28B H 0.424387 -0.079276 0.564361 0.041 Uiso 1 1 calc R U . . .
C29 C 0.3551(9) -0.0120(8) 0.5431(8) 0.033(4) Uani 1 1 d D U . . .
H29A H 0.349399 -0.016166 0.573924 0.040 Uiso 1 1 calc R U . . .
H29B H 0.316580 -0.008903 0.516063 0.040 Uiso 1 1 calc R U . . .
C30 C 0.3901(9) 0.0534(9) 0.5445(7) 0.029(4) Uani 1 1 d D U . . .
H30A H 0.428456 0.051003 0.571824 0.035 Uiso 1 1 calc R U . . .
H30B H 0.369470 0.093830 0.549335 0.035 Uiso 1 1 calc R U . . .
C31 C 0.3917(8) 0.2119(8) 0.4939(7) 0.020(3) Uani 1 1 d D U . . .
H31 H 0.391753 0.213085 0.527305 0.024 Uiso 1 1 calc R U . . .
C32 C 0.3276(8) 0.2089(9) 0.4550(7) 0.024(3) Uani 1 1 d D U . . .
H32A H 0.328172 0.206412 0.422131 0.029 Uiso 1 1 calc R U . . .
H32B H 0.309265 0.166647 0.460156 0.029 Uiso 1 1 calc R U . . .
C33 C 0.2902(9) 0.2711(9) 0.4571(9) 0.040(4) Uani 1 1 d D U . . .
H33A H 0.284142 0.269980 0.487841 0.048 Uiso 1 1 calc R U . . .
H33B H 0.251886 0.268694 0.429687 0.048 Uiso 1 1 calc R U . . .
C34 C 0.3212(9) 0.3396(9) 0.4540(8) 0.036(4) Uani 1 1 d D U . . .
H34A H 0.319253 0.345046 0.420446 0.043 Uiso 1 1 calc R U . . .
H34B H 0.300149 0.378251 0.460646 0.043 Uiso 1 1 calc R U . . .
C35 C 0.3840(9) 0.3424(9) 0.4894(8) 0.039(4) Uani 1 1 d D U . . .
H35A H 0.385927 0.344425 0.523057 0.047 Uiso 1 1 calc R U . . .
H35B H 0.402079 0.384312 0.483399 0.047 Uiso 1 1 calc R U . . .
C36 C 0.4177(9) 0.2799(8) 0.4840(9) 0.031(4) Uani 1 1 d D U . . .
H36A H 0.458523 0.283845 0.507084 0.038 Uiso 1 1 calc R U . . .
H36B H 0.416899 0.278945 0.450612 0.038 Uiso 1 1 calc R U . . .
P4 P 0.5950(3) 0.3662(3) 0.4298(2) 0.0374(13) Uani 1 1 d . . . . .
O9 O 0.5498(7) 0.3122(7) 0.4042(6) 0.036(3) Uani 1 1 d . . . . .
C37 C 0.5933(8) 0.3860(12) 0.4894(7) 0.039(4) Uani 1 1 d D U . . .
H37 H 0.596190 0.339470 0.503839 0.046 Uiso 1 1 calc R U . . .
C38 C 0.5357(10) 0.4102(13) 0.4886(9) 0.050(5) Uani 1 1 d D U . . .
H38A H 0.504973 0.378800 0.467941 0.060 Uiso 1 1 calc R U . . .
H38B H 0.527191 0.455863 0.473363 0.060 Uiso 1 1 calc R U . . .
C39 C 0.5336(11) 0.4140(13) 0.5391(8) 0.054(5) Uani 1 1 d D U . . .
H39A H 0.531377 0.367154 0.550449 0.065 Uiso 1 1 calc R U . . .
H39B H 0.497860 0.438197 0.536194 0.065 Uiso 1 1 calc R U . . .
C40 C 0.5859(11) 0.4505(13) 0.5775(11) 0.066(6) Uani 1 1 d D U . . .
H40A H 0.583777 0.499854 0.570264 0.079 Uiso 1 1 calc R U . . .
H40B H 0.584903 0.444593 0.610078 0.079 Uiso 1 1 calc R U . . .
C41 C 0.6414(11) 0.4222(13) 0.5779(8) 0.052(5) Uani 1 1 d D U . . .
H41A H 0.645703 0.374819 0.590277 0.062 Uiso 1 1 calc R U . . .
H41B H 0.673816 0.449050 0.601191 0.062 Uiso 1 1 calc R U . . .
C42 C 0.6470(10) 0.4218(10) 0.5279(7) 0.043(4) Uani 1 1 d D U . . .
H42A H 0.682612 0.397275 0.530849 0.051 Uiso 1 1 calc R U . . .
H42B H 0.649678 0.469121 0.517549 0.051 Uiso 1 1 calc R U . . .
C43 C 0.5791(9) 0.4438(10) 0.3902(9) 0.046(5) Uani 1 1 d D U . . .
H43 H 0.593799 0.432515 0.364482 0.055 Uiso 1 1 calc R U . . .
C44 C 0.5132(11) 0.4591(14) 0.3615(12) 0.070(7) Uani 1 1 d D U . . .
H44A H 0.494059 0.417090 0.344277 0.084 Uiso 1 1 calc R U . . .
H44B H 0.496026 0.470632 0.385135 0.084 Uiso 1 1 calc R U . . .
C45 C 0.5003(12) 0.5167(12) 0.3245(10) 0.060(6) Uani 1 1 d D U . . .
H45A H 0.458203 0.525952 0.309929 0.072 Uiso 1 1 calc R U . . .
H45B H 0.512579 0.503540 0.298085 0.072 Uiso 1 1 calc R U . . .
C46 C 0.5333(12) 0.5814(12) 0.3505(12) 0.071(7) Uani 1 1 d D U . . .
H46A H 0.527766 0.617704 0.326109 0.085 Uiso 1 1 calc R U . . .
H46B H 0.516836 0.597774 0.373671 0.085 Uiso 1 1 calc R U . . .
C47 C 0.5979(12) 0.5685(12) 0.3781(10) 0.065(6) Uani 1 1 d D U . . .
H47A H 0.616062 0.610790 0.395462 0.078 Uiso 1 1 calc R U . . .
H47B H 0.615033 0.558681 0.354125 0.078 Uiso 1 1 calc R U . . .
C48 C 0.6135(13) 0.5090(10) 0.4156(9) 0.053(6) Uani 1 1 d D U . . .
H48A H 0.603481 0.521770 0.443346 0.063 Uiso 1 1 calc R U . . .
H48B H 0.655524 0.499810 0.428225 0.063 Uiso 1 1 calc R U . . .
C49 C 0.6693(12) 0.3374(15) 0.4399(8) 0.057(5) Uani 1 1 d D U . . .
H49 H 0.694630 0.374524 0.460244 0.068 Uiso 1 1 calc R U . . .
C50 C 0.6837(14) 0.336(2) 0.3951(11) 0.113(9) Uani 1 1 d D U . . .
H50C H 0.693554 0.382454 0.388722 0.136 Uiso 0.5 1 calc R U P A 2
H50D H 0.648449 0.321856 0.366880 0.136 Uiso 0.5 1 calc R U P A 2
H50A H 0.673259 0.379538 0.377448 0.136 Uiso 0.5 1 calc R U P B 1
H50B H 0.661653 0.298842 0.372833 0.136 Uiso 0.5 1 calc R U P B 1
C51 C 0.7494(15) 0.323(3) 0.412(2) 0.112(12) Uani 0.5 1 d D U P C 1
H51A H 0.762678 0.328573 0.385532 0.135 Uiso 0.5 1 calc R U P C 1
H51B H 0.772055 0.352894 0.439736 0.135 Uiso 0.5 1 calc R U P C 1
C51A C 0.734(3) 0.287(3) 0.398(2) 0.110(13) Uani 0.5 1 d D U P C 2
H51C H 0.732773 0.276106 0.365008 0.132 Uiso 0.5 1 calc R U P C 2
H51D H 0.772379 0.306373 0.418113 0.132 Uiso 0.5 1 calc R U P C 2
C52 C 0.754(3) 0.248(3) 0.4286(19) 0.123(13) Uani 0.5 1 d D U P C 1
H52A H 0.791832 0.229301 0.432617 0.148 Uiso 0.5 1 calc R U P C 1
H52B H 0.723572 0.220825 0.403098 0.148 Uiso 0.5 1 calc R U P C 1
C52A C 0.719(3) 0.225(3) 0.4220(15) 0.129(14) Uani 0.5 1 d D U P C 2
H52C H 0.676142 0.219971 0.410463 0.155 Uiso 0.5 1 calc R U P C 2
H52D H 0.734854 0.182729 0.414574 0.155 Uiso 0.5 1 calc R U P C 2
C53 C 0.7457(16) 0.240(2) 0.4773(13) 0.102(11) Uani 1 1 d D . . . .
H53A H 0.745787 0.191137 0.485380 0.123 Uiso 0.5 1 calc R U P C 1
H53B H 0.778451 0.262191 0.503829 0.123 Uiso 0.5 1 calc R U P C 1
H53C H 0.756253 0.198573 0.497795 0.123 Uiso 0.5 1 calc R U P C 2
H53D H 0.778511 0.272429 0.487075 0.123 Uiso 0.5 1 calc R U P C 2
C54 C 0.6883(12) 0.2729(14) 0.4737(10) 0.070(7) Uani 1 1 d D . . . .
H54A H 0.692109 0.286045 0.506817 0.084 Uiso 1 1 calc R U . . .
H54B H 0.657256 0.238316 0.461415 0.084 Uiso 1 1 calc R U . . .
P3 P 0.2863(3) 0.3685(4) 0.2965(3) 0.0526(17) Uani 1 1 d . . . . .
O8 O 0.3318(8) 0.3161(11) 0.3217(7) 0.059(5) Uani 1 1 d . . . . .
C55 C 0.2109(13) 0.3362(16) 0.2888(9) 0.068(6) Uani 1 1 d D U . . .
H55 H 0.181026 0.372266 0.273894 0.081 Uiso 1 1 calc R U . D 1
C56 C 0.2091(10) 0.3105(16) 0.3372(9) 0.064(6) Uani 1 1 d D U . E 1
H56A H 0.217421 0.348964 0.360385 0.077 Uiso 1 1 calc R U . E 1
H56B H 0.239464 0.275582 0.351631 0.077 Uiso 1 1 calc R U . E 1
C57 C 0.1481(10) 0.2790(14) 0.3289(10) 0.065(6) Uani 1 1 d D U . E 1
H57A H 0.147562 0.266620 0.360776 0.077 Uiso 1 1 calc R U . E 1
H57B H 0.117859 0.313818 0.313831 0.077 Uiso 1 1 calc R U . E 1
C58 C 0.1343(11) 0.2170(14) 0.2969(8) 0.066(6) Uani 1 1 d D U . E 1
H58A H 0.095640 0.198293 0.291248 0.079 Uiso 1 1 calc R U . E 1
H58B H 0.163876 0.180922 0.310213 0.079 Uiso 1 1 calc R U . E 1
C59 C 0.1361(11) 0.250(2) 0.2508(11) 0.077(7) Uani 1 1 d D U . E 1
H59A H 0.122065 0.216185 0.223884 0.092 Uiso 1 1 calc R U . E 1
H59B H 0.109481 0.289182 0.241419 0.092 Uiso 1 1 calc R U . E 1
C60 C 0.1966(12) 0.2734(17) 0.2576(13) 0.073(6) Uani 1 1 d D U . E 1
H60A H 0.225216 0.237115 0.273414 0.088 Uiso 1 1 calc R U . E 1
H60B H 0.197826 0.283652 0.225570 0.088 Uiso 1 1 calc R U . E 1
C61 C 0.2878(10) 0.3804(11) 0.2316(9) 0.049(5) Uani 1 1 d D U . . .
H61 H 0.282774 0.333842 0.216948 0.059 Uiso 1 1 calc R U . . .
C62 C 0.2396(12) 0.4241(14) 0.1956(9) 0.067(6) Uani 1 1 d D U . . .
H62A H 0.244891 0.472037 0.206768 0.080 Uiso 1 1 calc R U . . .
H62B H 0.201800 0.408218 0.194485 0.080 Uiso 1 1 calc R U . . .
C63 C 0.2399(14) 0.4200(17) 0.1441(10) 0.082(7) Uani 1 1 d D U . . .
H63A H 0.226266 0.374466 0.130116 0.098 Uiso 1 1 calc R U . . .
H63B H 0.212876 0.454429 0.122930 0.098 Uiso 1 1 calc R U . . .
C64 C 0.2996(13) 0.4325(16) 0.1454(12) 0.085(7) Uani 1 1 d D U . . .
H64A H 0.299966 0.419148 0.113584 0.102 Uiso 1 1 calc R U . . .
H64B H 0.307970 0.481878 0.149713 0.102 Uiso 1 1 calc R U . . .
C65 C 0.3463(13) 0.3953(15) 0.1842(8) 0.069(6) Uani 1 1 d D U . . .
H65A H 0.383977 0.410492 0.184680 0.083 Uiso 1 1 calc R U . . .
H65B H 0.342347 0.346044 0.176428 0.083 Uiso 1 1 calc R U . . .
C66 C 0.3462(11) 0.4055(15) 0.2349(9) 0.057(5) Uani 1 1 d D U . . .
H66A H 0.377768 0.378996 0.259472 0.069 Uiso 1 1 calc R U . . .
H66B H 0.351494 0.454247 0.244197 0.069 Uiso 1 1 calc R U . . .
C67 C 0.3058(12) 0.4480(12) 0.3390(10) 0.053(5) Uani 1 1 d . U . . .
H67 H 0.290534 0.439999 0.364717 0.063 Uiso 1 1 calc R U . . .
C68 C 0.2755(15) 0.5124(11) 0.3103(10) 0.060(6) Uani 1 1 d . U . . .
H68A H 0.287631 0.519845 0.282930 0.072 Uiso 1 1 calc R U . . .
H68B H 0.233101 0.505348 0.296435 0.072 Uiso 1 1 calc R U . . .
C69 C 0.2900(16) 0.5738(15) 0.3422(11) 0.077(7) Uani 1 1 d . U . . .
H69A H 0.278300 0.614947 0.321482 0.092 Uiso 1 1 calc R U . . .
H69B H 0.267130 0.572621 0.362585 0.092 Uiso 1 1 calc R U . . .
C70 C 0.3504(16) 0.5797(13) 0.3737(11) 0.074(7) Uani 1 1 d . U . . .
H70A H 0.371676 0.599135 0.355029 0.089 Uiso 1 1 calc R U . . .
H70B H 0.354626 0.611440 0.400611 0.089 Uiso 1 1 calc R U . . .
C71 C 0.3753(16) 0.5150(15) 0.3936(10) 0.069(6) Uani 1 1 d . U . . .
H71A H 0.361794 0.503594 0.419641 0.083 Uiso 1 1 calc R U . . .
H71B H 0.417691 0.521575 0.409619 0.083 Uiso 1 1 calc R U . . .
C72 C 0.3652(13) 0.4543(13) 0.3620(10) 0.058(5) Uani 1 1 d . U . . .
H72A H 0.382702 0.460542 0.337866 0.069 Uiso 1 1 calc R U . . .
H72B H 0.382193 0.413149 0.381611 0.069 Uiso 1 1 calc R U . . .
Mo1 Mo 0.71475(9) -0.35515(10) 0.52422(8) 0.0376(4) Uani 1 1 d . . . . .
O01J O 0.5798(6) -0.1615(7) 0.6626(5) 0.036(3) Uani 1 1 d . . . . .
Mo2 Mo 0.63228(7) -0.20417(9) 0.48283(6) 0.0282(4) Uani 1 1 d . . . . .
Mo3 Mo 0.57328(8) -0.34370(10) 0.52284(8) 0.0383(4) Uani 1 1 d . . . . .
Mo4 Mo 0.76448(8) -0.12049(8) 0.56926(6) 0.0284(4) Uani 1 1 d . . . . .
Mo5 Mo 0.75427(8) -0.41114(9) 0.65224(7) 0.0315(4) Uani 1 1 d . . . . .
P5 P 0.6893(3) -0.2451(3) 0.6113(2) 0.0242(7) Uani 1 1 d . . . . .
Mo6 Mo 0.62211(8) -0.07995(8) 0.57255(6) 0.0273(4) Uani 1 1 d . . . . .
Mo7 Mo 0.54174(8) -0.21149(11) 0.59783(7) 0.0359(4) Uani 1 1 d . . . . .
Mo8 Mo 0.61729(8) -0.37147(9) 0.65582(7) 0.0313(4) Uani 1 1 d . . . . .
Mo9 Mo 0.65831(9) -0.13315(10) 0.69483(8) 0.0399(5) Uani 1 1 d . . . . .
Mo10 Mo 0.74532(8) -0.29065(9) 0.73934(7) 0.0309(4) Uani 1 1 d . . . . .
Mo11 Mo 0.83696(8) -0.27213(11) 0.62485(7) 0.0367(4) Uani 1 1 d . . . . .
Mo12 Mo 0.80660(8) -0.14482(9) 0.69665(8) 0.0390(5) Uani 1 1 d . . . . .
O17 O 0.5901(9) -0.0050(8) 0.5472(7) 0.063(5) Uani 1 1 d . . . . .
O18 O 0.5465(6) -0.1239(7) 0.5687(4) 0.036(3) Uani 1 1 d . . . . .
O19 O 0.6354(6) -0.0614(7) 0.6369(5) 0.036(3) Uani 1 1 d . . . . .
O20 O 0.6953(7) -0.0730(8) 0.5752(6) 0.038(3) Uani 1 1 d . . . . .
O21 O 0.7895(8) -0.0554(8) 0.5449(7) 0.051(4) Uani 1 1 d . . . . .
O22 O 0.8051(6) -0.0930(7) 0.6402(5) 0.042(3) Uani 1 1 d . . . . .
O23 O 0.8623(8) -0.1028(8) 0.7410(6) 0.048(4) Uani 1 1 d . . . . .
O24 O 0.8575(7) -0.2129(8) 0.6781(5) 0.050(4) Uani 1 1 d . . . . .
O25 O 0.9018(8) -0.2934(8) 0.6250(6) 0.045(4) Uani 1 1 d . . . . .
O26 O 0.7932(6) -0.2285(7) 0.7265(5) 0.044(3) Uani 1 1 d . . . . .
O27 O 0.7684(8) -0.3003(11) 0.7991(6) 0.066(5) Uani 1 1 d . . . . .
O28 O 0.7754(7) -0.3678(8) 0.7201(6) 0.039(3) Uani 1 1 d . . . . .
O29 O 0.7893(8) -0.4853(8) 0.6701(8) 0.067(6) Uani 1 1 d . . . . .
O30 O 0.6835(8) -0.4309(8) 0.6541(6) 0.044(3) Uani 1 1 d . . . . .
O31 O 0.7481(5) -0.2091(6) 0.6198(4) 0.030(2) Uani 1 1 d . . . . .
O32 O 0.5757(8) -0.4286(9) 0.6673(7) 0.057(4) Uani 1 1 d . . . . .
O33 O 0.5944(6) -0.3798(7) 0.5821(5) 0.038(3) Uani 1 1 d . . . . .
O34 O 0.5174(7) -0.3888(9) 0.4852(7) 0.049(4) Uani 1 1 d . . . . .
O35 O 0.4737(6) -0.2081(7) 0.5950(6) 0.032(3) Uani 1 1 d . U . . .
O36 O 0.5406(6) -0.2652(8) 0.5464(6) 0.045(3) Uani 1 1 d . . . . .
O37 O 0.5725(5) -0.2691(7) 0.4728(5) 0.037(3) Uani 1 1 d . . . . .
O38 O 0.6317(6) -0.3847(7) 0.5063(6) 0.042(3) Uani 1 1 d . . . . .
O39 O 0.7325(7) -0.4112(8) 0.4904(6) 0.042(4) Uani 1 1 d . . . . .
O40 O 0.6100(8) -0.1745(10) 0.4235(6) 0.055(4) Uani 1 1 d . . . . .
O41 O 0.6516(7) -0.0813(7) 0.7378(5) 0.037(3) Uani 1 1 d . . . . .
O42 O 0.5757(6) -0.2907(7) 0.6404(5) 0.038(3) Uani 1 1 d . . . . .
O43 O 0.8234(6) -0.1841(7) 0.5811(5) 0.037(3) Uani 1 1 d . . . . .
O44 O 0.7123(7) -0.1594(9) 0.5133(6) 0.042(3) Uani 1 1 d . . . . .
O45 O 0.6801(5) -0.2841(7) 0.4754(5) 0.037(3) Uani 1 1 d . . . . .
O46 O 0.6709(7) -0.3428(7) 0.7161(6) 0.036(3) Uani 1 1 d . . . . .
O47 O 0.6879(6) -0.2118(6) 0.7227(5) 0.038(3) Uani 1 1 d . . . . .
O49 O 0.7255(6) -0.4046(7) 0.5844(5) 0.038(3) Uani 1 1 d . . . . .
O50 O 0.8126(5) -0.3412(7) 0.6515(4) 0.036(3) Uani 1 1 d . . . . .
O51 O 0.7387(6) -0.1107(6) 0.6956(6) 0.044(3) Uani 1 1 d . . . . .
O52 O 0.6625(5) -0.2734(6) 0.5570(4) 0.028(2) Uani 1 1 d . . . . .
O53 O 0.6963(5) -0.3038(6) 0.6468(4) 0.033(2) Uani 1 1 d . . . . .
O54 O 0.7802(5) -0.3073(6) 0.5589(4) 0.031(2) Uani 1 1 d . . . . .
O55 O 0.6448(5) -0.1901(5) 0.6146(4) 0.027(2) Uani 1 1 d . . . . .
O56 O 0.6043(7) -0.1373(7) 0.5113(6) 0.036(3) Uani 1 1 d . . . . .
O14 O 0.2622(9) 0.0679(9) 0.3136(6) 0.056(5) Uani 1 1 d D . . . .
C73 C 0.2257(18) 0.067(3) 0.2574(12) 0.060(8) Uani 0.5 1 d D U P F 1
H73A H 0.219827 0.113326 0.243583 0.073 Uiso 0.5 1 calc R U P F 1
H73B H 0.244614 0.038486 0.240435 0.073 Uiso 0.5 1 calc R U P F 1
C73A C 0.217(2) 0.023(3) 0.2731(15) 0.067(9) Uiso 0.5 1 d D U P F 2
H73C H 0.183923 0.050822 0.251111 0.080 Uiso 0.5 1 calc R U P F 2
H73D H 0.234469 -0.001587 0.253589 0.080 Uiso 0.5 1 calc R U P F 2
C74 C 0.1679(18) 0.035(2) 0.2535(18) 0.064(8) Uani 0.5 1 d D U P F 1
H74A H 0.135764 0.068001 0.241613 0.076 Uiso 0.5 1 calc R U P F 1
H74B H 0.157725 -0.005840 0.232039 0.076 Uiso 0.5 1 calc R U P F 1
C74A C 0.197(2) -0.027(3) 0.3041(17) 0.053(9) Uiso 0.5 1 d D U P F 2
H74C H 0.159636 -0.011475 0.303852 0.064 Uiso 0.5 1 calc R U P F 2
H74D H 0.191779 -0.072785 0.289409 0.064 Uiso 0.5 1 calc R U P F 2
C75 C 0.183(2) 0.016(3) 0.3063(19) 0.075(8) Uani 0.5 1 d D U P F 1
H75A H 0.179880 -0.034691 0.306843 0.090 Uiso 0.5 1 calc R U P F 1
H75B H 0.151230 0.033751 0.314527 0.090 Uiso 0.5 1 calc R U P F 1
C75A C 0.242(3) -0.030(3) 0.356(2) 0.089(12) Uiso 0.5 1 d D U P F 2
H75C H 0.272827 -0.063114 0.359977 0.107 Uiso 0.5 1 calc R U P F 2
H75D H 0.223437 -0.042447 0.379272 0.107 Uiso 0.5 1 calc R U P F 2
C76 C 0.240(2) 0.034(3) 0.3496(17) 0.071(8) Uani 0.5 1 d D U P F 1
H76A H 0.234177 0.066639 0.372840 0.085 Uiso 0.5 1 calc R U P F 1
H76B H 0.262468 -0.005812 0.366847 0.085 Uiso 0.5 1 calc R U P F 1
C76A C 0.264(3) 0.044(3) 0.3644(16) 0.093(14) Uiso 0.5 1 d D U P F 2
H76C H 0.304427 0.045447 0.389236 0.111 Uiso 0.5 1 calc R U P F 2
H76D H 0.239610 0.073021 0.375142 0.111 Uiso 0.5 1 calc R U P F 2
O12 O 0.4518(8) -0.1979(7) 0.3621(7) 0.054(4) Uani 1 1 d D U . . .
C77 C 0.4531(14) -0.2502(16) 0.2847(9) 0.073(8) Uani 1 1 d D U . . .
H77A H 0.429345 -0.288368 0.287128 0.110 Uiso 1 1 calc R U . . .
H77B H 0.479884 -0.266051 0.270459 0.110 Uiso 1 1 calc R U . . .
H77C H 0.428075 -0.214586 0.263980 0.110 Uiso 1 1 calc R U . . .
C78 C 0.4875(10) -0.2211(12) 0.3356(8) 0.055(5) Uani 1 1 d D U . . .
H78A H 0.514711 -0.256455 0.355380 0.066 Uiso 1 1 calc R U . . .
H78B H 0.510858 -0.182133 0.332552 0.066 Uiso 1 1 calc R U . . .
C79 C 0.4302(13) -0.2571(11) 0.3798(9) 0.065(6) Uani 1 1 d D U . . .
H79A H 0.461019 -0.291931 0.392484 0.077 Uiso 1 1 calc R U . . .
H79B H 0.397044 -0.277562 0.352749 0.077 Uiso 1 1 calc R U . . .
C80 C 0.4112(17) -0.2337(18) 0.4207(13) 0.096(11) Uani 1 1 d D U . . .
H80A H 0.383721 -0.195906 0.408908 0.144 Uiso 1 1 calc R U . . .
H80B H 0.445104 -0.218590 0.448932 0.144 Uiso 1 1 calc R U . . .
H80C H 0.392701 -0.271748 0.430232 0.144 Uiso 1 1 calc R U . . .
O15 O 0.0523(14) 0.1234(18) 0.1981(12) 0.164(10) Uani 1 1 d D U . . .
C85 C 0.0088(16) 0.157(2) 0.1573(16) 0.141(12) Uani 1 1 d D U . . .
H85A H 0.021075 0.161269 0.129812 0.169 Uiso 1 1 calc R U . . .
H85B H 0.000572 0.203283 0.166497 0.169 Uiso 1 1 calc R U . . .
C86 C 0.025(2) 0.076(3) 0.2184(17) 0.142(11) Uani 1 1 d D U . . .
H86A H 0.021326 0.095898 0.247317 0.171 Uiso 1 1 calc R U . . .
H86B H 0.049511 0.034351 0.229085 0.171 Uiso 1 1 calc R U . . .
C87 C -0.033(2) 0.056(3) 0.1828(16) 0.132(11) Uani 1 1 d D U . . .
H87A H -0.061590 0.057175 0.197444 0.158 Uiso 1 1 calc R U . . .
H87B H -0.032012 0.010073 0.169396 0.158 Uiso 1 1 calc R U . . .
C88 C -0.0444(19) 0.111(2) 0.1439(16) 0.144(12) Uani 1 1 d D U . . .
H88A H -0.078447 0.138259 0.141633 0.173 Uiso 1 1 calc R U . . .
H88B H -0.052952 0.089400 0.111874 0.173 Uiso 1 1 calc R U . . .
O16 O 0.3576(12) 0.3832(13) 0.0016(10) 0.116(8) Uani 1 1 d D U . . .
C89 C 0.3939(16) 0.4413(17) 0.0259(12) 0.094(7) Uani 1 1 d D U . . .
H89A H 0.371485 0.484042 0.015823 0.113 Uiso 1 1 calc R U . . .
H89B H 0.427394 0.444166 0.016415 0.113 Uiso 1 1 calc R U . . .
C90 C 0.4153(17) 0.4322(17) 0.0814(12) 0.110(9) Uani 1 1 d D U . . .
H90A H 0.457562 0.439123 0.098143 0.132 Uiso 1 1 calc R U . . .
H90B H 0.394788 0.462523 0.095759 0.132 Uiso 1 1 calc R U . . .
C91 C 0.3982(17) 0.3577(16) 0.0815(13) 0.102(8) Uani 1 1 d D U . . .
H91A H 0.361087 0.353840 0.085542 0.123 Uiso 1 1 calc R U . . .
H91B H 0.428278 0.332458 0.108273 0.123 Uiso 1 1 calc R U . . .
C92 C 0.3922(16) 0.3296(17) 0.0316(11) 0.106(8) Uani 1 1 d D U . . .
H92A H 0.430124 0.325592 0.029026 0.127 Uiso 1 1 calc R U . . .
H92B H 0.372093 0.285112 0.024255 0.127 Uiso 1 1 calc R U . . .
O10 O 0.6197(7) 0.0707(10) 0.4135(7) 0.062(5) Uani 1 1 d D U . . .
C81 C 0.6368(16) 0.0537(17) 0.3739(12) 0.093(7) Uani 1 1 d D U . . .
H81A H 0.668042 0.084474 0.374222 0.111 Uiso 1 1 calc R U . . .
H81B H 0.603465 0.059125 0.342358 0.111 Uiso 1 1 calc R U . . .
C82 C 0.6580(17) -0.0209(17) 0.3801(13) 0.112(9) Uani 1 1 d D U . . .
H82A H 0.626655 -0.054597 0.373799 0.135 Uiso 1 1 calc R U . . .
H82B H 0.681476 -0.032052 0.361195 0.135 Uiso 1 1 calc R U . . .
C83 C 0.6945(14) -0.0095(17) 0.4346(11) 0.095(8) Uani 1 1 d D U . . .
H83A H 0.730967 0.013981 0.438871 0.114 Uiso 1 1 calc R U . . .
H83B H 0.704278 -0.053916 0.451601 0.114 Uiso 1 1 calc R U . . .
C84 C 0.6592(15) 0.0349(19) 0.4570(11) 0.094(8) Uani 1 1 d D U . . .
H84A H 0.637944 0.006215 0.471572 0.113 Uiso 1 1 calc R U . . .
H84B H 0.684505 0.067044 0.481726 0.113 Uiso 1 1 calc R U . . .
O11 O 0.4966(8) -0.0865(7) 0.4220(6) 0.044(4) Uani 1 1 d G . . . .
H11C H 0.522524 -0.109431 0.445144 0.066 Uiso 1 1 d G U . . .
H11D H 0.476772 -0.117216 0.401261 0.066 Uiso 1 1 d G U . . .
O13 O 0.3784(8) -0.0856(9) 0.3043(8) 0.056(5) Uani 1 1 d G . . . .
H13A H 0.380280 -0.117844 0.324681 0.084 Uiso 1 1 d G U . . .
H13B H 0.350006 -0.058499 0.301346 0.084 Uiso 1 1 d G U . . .

loop_
_atom_site_aniso_label
_atom_site_aniso_U_11
_atom_site_aniso_U_22
_atom_site_aniso_U_33
_atom_site_aniso_U_23
_atom_site_aniso_U_13
_atom_site_aniso_U_12
C1 0.045(10) 0.017(6) 0.011(7) 0.000(5) 0.011(6) 0.003(6)
Dy1 0.0226(3) 0.0285(3) 0.0169(3) -0.0015(4) 0.0109(2) -0.0029(4)
O1 0.032(7) 0.026(6) 0.018(5) 0.002(4) 0.013(5) 0.005(5)
P1 0.022(2) 0.020(2) 0.022(2) 0.0054(16) 0.0127(18) 0.0056(16)
C2 0.079(12) 0.016(7) 0.025(8) 0.000(6) 0.034(8) 0.001(7)
O2 0.028(7) 0.029(6) 0.028(6) -0.006(5) 0.020(5) -0.011(5)
P2 0.025(2) 0.0187(19) 0.019(2) 0.0006(16) 0.0107(18) -0.0036(17)
C3 0.076(13) 0.019(7) 0.034(9) 0.006(7) 0.013(9) 0.018(8)
O3 0.035(7) 0.025(6) 0.055(9) -0.009(6) 0.020(7) -0.010(6)
C4 0.043(10) 0.028(7) 0.032(9) -0.009(7) 0.003(7) 0.004(7)
O4 0.037(7) 0.049(8) 0.032(7) 0.001(6) 0.026(6) 0.000(6)
C5 0.031(9) 0.039(8) 0.042(10) -0.016(7) 0.012(8) 0.001(7)
O5 0.025(4) 0.021(4) 0.035(5) -0.004(6) 0.011(4) -0.009(6)
C6 0.038(9) 0.024(7) 0.020(7) -0.007(6) 0.017(7) -0.005(7)
O6 0.021(6) 0.033(6) 0.022(6) 0.000(5) 0.003(5) 0.003(5)
C7 0.030(8) 0.028(7) 0.030(9) 0.002(7) 0.017(7) -0.012(6)
O7 0.042(8) 0.043(8) 0.058(10) 0.002(7) 0.035(8) 0.000(7)
C8 0.031(8) 0.037(8) 0.024(8) -0.005(7) 0.019(7) -0.006(7)
C9 0.038(9) 0.051(9) 0.021(8) -0.016(7) 0.025(7) -0.023(7)
C10 0.050(10) 0.043(8) 0.048(11) -0.020(8) 0.025(8) -0.027(8)
C11 0.054(10) 0.030(8) 0.060(12) -0.013(8) 0.021(9) -0.024(8)
C12 0.037(9) 0.023(7) 0.041(10) -0.004(7) 0.014(8) -0.011(6)
C13 0.019(7) 0.024(8) 0.024(7) -0.004(6) 0.007(6) -0.004(6)
C14 0.019(8) 0.057(11) 0.041(9) -0.003(9) 0.011(7) -0.001(8)
C15 0.017(8) 0.061(12) 0.057(10) -0.006(9) 0.010(7) 0.001(8)
C16 0.024(9) 0.048(11) 0.051(10) 0.001(9) 0.006(8) 0.011(8)
C17 0.020(7) 0.034(9) 0.037(8) 0.006(8) 0.006(6) 0.007(7)
C18 0.024(7) 0.047(10) 0.028(8) -0.001(7) 0.012(6) 0.000(8)
C19 0.023(7) 0.030(8) 0.023(7) 0.000(6) 0.009(6) 0.007(6)
C20 0.033(8) 0.026(8) 0.021(7) -0.005(6) 0.011(6) -0.007(7)
C21 0.035(9) 0.049(10) 0.018(7) -0.002(7) 0.007(6) -0.006(8)
C22 0.033(9) 0.055(11) 0.030(8) 0.014(8) 0.005(7) -0.005(8)
C23 0.032(9) 0.082(14) 0.035(9) 0.014(9) 0.015(7) 0.001(10)
C24 0.028(8) 0.066(12) 0.023(8) 0.013(8) 0.013(6) 0.004(8)
C25 0.017(7) 0.022(6) 0.029(8) 0.003(6) 0.007(6) -0.002(6)
C26 0.054(11) 0.029(8) 0.038(10) -0.005(7) 0.024(8) 0.005(7)
C27 0.071(12) 0.026(7) 0.032(9) 0.003(7) 0.018(9) 0.005(8)
C28 0.049(11) 0.021(7) 0.031(8) -0.004(6) 0.013(8) -0.003(7)
C29 0.039(10) 0.019(7) 0.044(10) 0.015(7) 0.019(8) 0.004(6)
C30 0.026(8) 0.029(7) 0.037(9) 0.010(7) 0.017(7) 0.005(7)
C31 0.026(7) 0.015(6) 0.024(8) 0.008(6) 0.014(6) 0.005(5)
C32 0.021(7) 0.029(7) 0.026(8) 0.008(6) 0.014(6) 0.004(6)
C33 0.032(9) 0.038(8) 0.050(11) 0.013(8) 0.016(8) 0.016(7)
C34 0.044(9) 0.029(7) 0.046(10) 0.006(7) 0.029(8) 0.014(7)
C35 0.058(9) 0.013(6) 0.048(10) -0.003(7) 0.023(8) -0.003(7)
C36 0.034(9) 0.015(7) 0.048(10) 0.013(7) 0.020(8) 0.002(6)
P4 0.027(3) 0.032(3) 0.042(3) 0.008(2) 0.001(2) -0.005(2)
O9 0.036(8) 0.032(7) 0.032(7) -0.005(6) 0.005(6) -0.017(6)
C37 0.042(9) 0.048(10) 0.025(7) -0.006(7) 0.013(7) -0.006(8)
C38 0.047(10) 0.049(11) 0.054(10) -0.001(9) 0.020(9) -0.008(9)
C39 0.055(11) 0.051(11) 0.070(12) -0.009(9) 0.038(9) 0.000(9)
C40 0.082(13) 0.043(11) 0.074(12) -0.016(10) 0.031(10) -0.006(9)
C41 0.062(11) 0.046(11) 0.037(9) -0.013(8) 0.009(8) -0.020(9)
C42 0.059(10) 0.025(8) 0.035(9) -0.003(7) 0.009(8) -0.004(8)
C43 0.040(10) 0.031(8) 0.049(10) 0.004(8) -0.002(8) -0.002(7)
C44 0.048(10) 0.048(11) 0.087(15) 0.026(11) -0.003(10) 0.012(9)
C45 0.049(11) 0.050(11) 0.072(14) 0.024(9) 0.013(10) 0.000(9)
C46 0.088(13) 0.035(10) 0.082(15) 0.008(10) 0.023(12) 0.005(10)
C47 0.082(13) 0.035(9) 0.063(13) 0.004(9) 0.012(11) -0.010(10)
C48 0.074(13) 0.029(9) 0.044(11) -0.003(7) 0.011(9) -0.013(8)
C49 0.036(10) 0.094(16) 0.039(11) -0.013(10) 0.012(8) -0.002(10)
C50 0.087(16) 0.20(2) 0.069(14) -0.003(15) 0.048(13) 0.033(17)
C51 0.079(18) 0.21(3) 0.06(2) -0.009(19) 0.044(16) 0.03(2)
C51A 0.08(2) 0.20(3) 0.06(2) -0.01(2) 0.039(18) 0.03(2)
C52 0.08(2) 0.20(3) 0.08(2) -0.01(2) 0.025(18) 0.03(2)
C52A 0.10(3) 0.20(3) 0.081(19) -0.01(2) 0.032(19) 0.03(3)
C53 0.10(2) 0.12(3) 0.084(17) 0.004(17) 0.031(16) 0.05(2)
C54 0.051(14) 0.079(16) 0.051(13) -0.019(10) -0.009(10) -0.002(12)
P3 0.043(4) 0.068(4) 0.046(4) 0.020(3) 0.017(3) 0.016(3)
O8 0.035(9) 0.081(11) 0.045(10) 0.005(8) 0.000(8) 0.021(8)
C55 0.043(10) 0.109(15) 0.049(11) 0.002(10) 0.017(9) 0.009(10)
C56 0.037(9) 0.100(15) 0.046(10) 0.008(10) 0.008(8) 0.011(10)
C57 0.039(10) 0.100(15) 0.057(11) 0.012(10) 0.021(9) 0.010(10)
C58 0.038(10) 0.100(14) 0.054(11) 0.019(9) 0.013(9) -0.013(10)
C59 0.049(12) 0.115(17) 0.072(12) 0.028(11) 0.030(10) -0.004(12)
C60 0.048(12) 0.100(16) 0.083(14) -0.008(12) 0.038(11) -0.006(12)
C61 0.052(11) 0.028(9) 0.052(10) 0.001(8) 0.005(8) 0.004(8)
C62 0.054(11) 0.061(13) 0.059(12) 0.006(10) -0.007(10) 0.002(10)
C63 0.091(14) 0.065(14) 0.059(11) 0.021(11) -0.003(12) -0.007(13)
C64 0.108(15) 0.072(15) 0.062(12) 0.020(12) 0.019(12) -0.004(13)
C65 0.077(13) 0.081(14) 0.045(10) 0.025(10) 0.018(10) -0.025(11)
C66 0.059(11) 0.062(13) 0.044(10) 0.012(10) 0.013(10) 0.003(10)
C67 0.064(11) 0.050(9) 0.056(11) 0.029(8) 0.036(9) 0.013(8)
C68 0.092(14) 0.031(9) 0.048(11) 0.005(8) 0.017(10) 0.010(9)
C69 0.119(16) 0.046(10) 0.045(12) -0.006(9) 0.011(11) 0.009(11)
C70 0.121(16) 0.040(9) 0.053(12) 0.006(9) 0.025(11) -0.034(10)
C71 0.097(15) 0.063(11) 0.051(12) 0.009(8) 0.033(11) 0.001(11)
C72 0.072(11) 0.044(10) 0.060(12) 0.019(8) 0.030(10) 0.009(10)
Mo1 0.0375(10) 0.0376(9) 0.0470(10) -0.0243(8) 0.0267(8) -0.0058(7)
O01J 0.040(7) 0.042(7) 0.034(6) 0.005(5) 0.022(5) 0.005(5)
Mo2 0.0288(9) 0.0271(7) 0.0298(9) 0.0028(7) 0.0128(7) 0.0110(7)
Mo3 0.0244(9) 0.0367(9) 0.0480(10) -0.0234(8) 0.0079(8) 0.0010(7)
Mo4 0.0320(9) 0.0255(7) 0.0302(8) 0.0018(6) 0.0150(7) 0.0095(7)
Mo5 0.0417(10) 0.0255(8) 0.0288(9) 0.0039(6) 0.0157(8) 0.0088(7)
P5 0.0220(15) 0.0264(19) 0.0244(16) -0.0071(14) 0.0094(13) 0.0052(14)
Mo6 0.0293(9) 0.0246(7) 0.0307(9) 0.0049(6) 0.0148(7) 0.0045(6)
Mo7 0.0212(8) 0.0592(11) 0.0297(9) -0.0066(8) 0.0127(7) 0.0075(8)
Mo8 0.0383(10) 0.0239(7) 0.0365(9) 0.0027(7) 0.0198(8) 0.0102(7)
Mo9 0.0399(10) 0.0407(9) 0.0512(11) -0.0252(8) 0.0309(9) -0.0060(8)
Mo10 0.0354(10) 0.0300(8) 0.0297(9) 0.0057(7) 0.0153(8) 0.0132(7)
Mo11 0.0185(8) 0.0636(12) 0.0270(8) -0.0154(8) 0.0078(6) 0.0068(8)
Mo12 0.0226(9) 0.0366(9) 0.0500(11) -0.0247(8) 0.0059(8) 0.0034(7)
O17 0.054(10) 0.041(8) 0.070(11) -0.012(7) 0.000(9) 0.028(7)
O18 0.037(6) 0.049(7) 0.024(6) 0.005(5) 0.013(5) 0.005(5)
O19 0.037(7) 0.035(6) 0.037(6) -0.008(5) 0.017(5) -0.007(5)
O20 0.036(7) 0.032(7) 0.040(8) -0.004(6) 0.008(6) 0.009(5)
O21 0.060(10) 0.035(7) 0.079(11) -0.024(7) 0.049(9) -0.024(7)
O22 0.049(8) 0.044(7) 0.039(6) -0.011(6) 0.024(6) 0.009(6)
O23 0.055(9) 0.045(8) 0.038(8) -0.020(7) 0.010(7) -0.023(8)
O24 0.051(8) 0.071(9) 0.019(6) -0.010(6) 0.004(5) 0.035(7)
O25 0.050(9) 0.037(8) 0.041(8) -0.003(6) 0.012(7) 0.015(6)
O26 0.032(7) 0.042(7) 0.051(8) -0.002(6) 0.009(6) 0.016(5)
O27 0.041(9) 0.121(16) 0.030(7) -0.002(8) 0.007(6) 0.036(9)
O28 0.035(7) 0.053(8) 0.030(6) -0.006(6) 0.012(6) 0.017(6)
O29 0.041(9) 0.027(7) 0.106(14) -0.005(8) 0.003(10) 0.019(7)
O30 0.046(8) 0.041(7) 0.054(9) -0.017(7) 0.028(7) 0.008(6)
O31 0.032(5) 0.028(5) 0.034(6) -0.004(4) 0.015(5) 0.010(4)
O32 0.065(10) 0.055(9) 0.070(11) -0.002(8) 0.045(9) -0.002(8)
O33 0.044(7) 0.029(6) 0.041(6) 0.000(5) 0.017(5) 0.011(5)
O34 0.032(7) 0.054(9) 0.051(9) -0.002(7) 0.007(7) -0.004(7)
O35 0.017(5) 0.040(6) 0.046(7) 0.012(5) 0.021(5) 0.014(5)
O36 0.038(7) 0.048(7) 0.048(7) -0.004(6) 0.015(6) 0.011(6)
O37 0.025(6) 0.037(6) 0.050(7) 0.010(6) 0.016(6) 0.011(5)
O38 0.038(7) 0.036(7) 0.057(8) 0.012(6) 0.025(6) 0.008(5)
O39 0.036(8) 0.042(8) 0.051(9) -0.013(7) 0.021(7) 0.009(6)
O40 0.045(9) 0.094(12) 0.030(7) 0.002(7) 0.019(6) 0.025(8)
O41 0.046(9) 0.037(7) 0.029(7) -0.008(5) 0.015(6) 0.018(6)
O42 0.040(7) 0.038(6) 0.038(7) -0.004(5) 0.019(6) 0.007(5)
O43 0.037(7) 0.042(7) 0.029(6) -0.004(5) 0.011(5) 0.016(5)
O44 0.029(7) 0.052(8) 0.045(8) -0.012(6) 0.013(6) 0.002(6)
O45 0.026(6) 0.040(6) 0.044(7) 0.005(6) 0.014(5) -0.001(5)
O46 0.031(7) 0.036(6) 0.041(7) -0.005(6) 0.014(6) 0.023(5)
O47 0.037(7) 0.026(6) 0.052(7) 0.017(5) 0.018(6) 0.022(5)
O49 0.033(7) 0.032(6) 0.047(7) 0.001(5) 0.013(5) 0.010(5)
O50 0.036(6) 0.046(7) 0.022(5) 0.002(5) 0.009(5) 0.020(5)
O51 0.045(7) 0.019(6) 0.076(10) 0.006(6) 0.032(7) 0.013(5)
O52 0.029(5) 0.027(5) 0.027(5) 0.001(4) 0.009(4) 0.009(4)
O53 0.039(6) 0.024(5) 0.036(6) 0.007(4) 0.016(5) 0.012(5)
O54 0.039(6) 0.035(6) 0.023(5) 0.004(5) 0.014(5) 0.012(5)
O55 0.029(5) 0.024(5) 0.032(5) 0.004(4) 0.017(4) 0.009(4)
O56 0.035(7) 0.035(6) 0.041(7) 0.000(5) 0.019(6) 0.004(5)
O14 0.064(11) 0.064(10) 0.046(8) 0.011(8) 0.029(8) -0.019(9)
C73 0.068(15) 0.062(18) 0.056(11) 0.011(14) 0.029(12) -0.004(15)
C74 0.057(13) 0.055(16) 0.084(13) 0.017(13) 0.033(11) 0.014(13)
C75 0.065(12) 0.083(15) 0.098(13) 0.042(12) 0.054(11) 0.025(12)
C76 0.070(14) 0.087(16) 0.084(12) 0.053(12) 0.059(10) 0.036(13)
O12 0.076(11) 0.035(6) 0.050(7) 0.007(7) 0.024(7) -0.003(7)
C77 0.079(18) 0.075(17) 0.061(13) 0.001(12) 0.023(12) -0.021(14)
C78 0.056(12) 0.051(11) 0.058(11) 0.001(9) 0.022(9) -0.012(9)
C79 0.083(14) 0.054(11) 0.071(13) -0.005(10) 0.046(11) -0.020(11)
C80 0.12(3) 0.09(2) 0.12(2) -0.044(18) 0.08(2) -0.043(19)
O15 0.15(2) 0.18(2) 0.142(19) 0.063(16) 0.036(15) -0.038(17)
C85 0.15(2) 0.14(2) 0.13(2) 0.047(17) 0.049(18) -0.019(18)
C86 0.15(2) 0.18(2) 0.10(2) 0.046(18) 0.053(16) -0.03(2)
C87 0.14(2) 0.16(2) 0.11(2) 0.021(18) 0.064(17) -0.021(19)
C88 0.14(2) 0.15(3) 0.12(2) 0.023(18) 0.022(18) -0.019(19)
O16 0.103(15) 0.101(14) 0.119(15) 0.022(12) 0.015(13) 0.003(11)
C89 0.090(17) 0.090(14) 0.122(17) 0.011(13) 0.061(15) 0.005(13)
C90 0.097(18) 0.105(16) 0.124(16) -0.002(15) 0.039(15) 0.007(15)
C91 0.093(18) 0.099(16) 0.123(16) 0.025(14) 0.051(15) 0.022(15)
C92 0.098(18) 0.092(14) 0.113(17) 0.015(13) 0.025(16) 0.012(14)
O10 0.030(8) 0.070(10) 0.076(11) 0.034(9) 0.011(7) -0.006(7)
C81 0.074(15) 0.108(16) 0.096(14) 0.033(13) 0.035(12) 0.020(13)
C82 0.097(18) 0.117(17) 0.123(16) 0.030(15) 0.044(14) 0.020(15)
C83 0.071(15) 0.105(17) 0.109(16) 0.069(14) 0.036(12) 0.023(12)
C84 0.067(14) 0.111(18) 0.087(13) 0.048(13) 0.012(11) 0.010(12)
O11 0.061(11) 0.019(6) 0.039(9) 0.013(6) 0.006(8) 0.010(7)
O13 0.028(9) 0.043(10) 0.088(15) 0.017(9) 0.013(9) -0.010(7)

_geom_special_details            
;
 All esds (except the esd in the dihedral angle between two l.s. planes)
 are estimated using the full covariance matrix.  The cell esds are taken
 into account individually in the estimation of esds in distances, angles
 and torsion angles; correlations between esds in cell parameters are only
 used when they are defined by crystal symmetry.  An approximate (isotropic)
 treatment of cell esds is used for estimating esds involving l.s. planes.
;
loop_
_geom_bond_atom_site_label_1
_geom_bond_atom_site_label_2
_geom_bond_distance
_geom_bond_site_symmetry_2
_geom_bond_publ_flag
C1 H1 0.9800 . ?
C1 C2 1.533(19) . ?
C1 P2 1.803(18) . ?
C1 C6 1.547(18) . ?
Dy1 O1 2.187(12) . ?
Dy1 O2 2.197(13) . ?
Dy1 O3 2.380(13) . ?
Dy1 O4 2.355(15) . ?
Dy1 O5 2.377(8) . ?
Dy1 O6 2.372(13) . ?
Dy1 O7 2.316(16) . ?
O1 P1 1.526(13) . ?
P1 C19 1.79(2) . ?
P1 C25 1.816(17) . ?
P1 C31 1.779(17) . ?
C2 H2A 0.9700 . ?
C2 H2B 0.9700 . ?
C2 C3 1.518(19) . ?
O2 P2 1.531(13) . ?
P2 C7 1.846(18) . ?
P2 C13 1.852(19) . ?
C3 H3A 0.9700 . ?
C3 H3B 0.9700 . ?
C3 C4 1.51(2) . ?
O3 H3C 0.9222 . ?
O3 H3D 0.9191 . ?
C4 H4A 0.9700 . ?
C4 H4B 0.9700 . ?
C4 C5 1.54(2) . ?
O4 H4C 0.9533 . ?
O4 H4D 0.9490 . ?
C5 H5A 0.9700 . ?
C5 H5B 0.9700 . ?
C5 C6 1.523(19) . ?
O5 H5C 0.8786 . ?
O5 H5D 0.8766 . ?
C6 H6A 0.9700 . ?
C6 H6B 0.9700 . ?
O6 H6C 1.0045 . ?
O6 H6D 0.9304 . ?
C7 H7 0.9800 . ?
C7 C8 1.54(2) . ?
C7 C12 1.52(2) . ?
O7 H7A 0.9197 . ?
O7 H7B 0.7590 . ?
C8 H8A 0.9700 . ?
C8 H8B 0.9700 . ?
C8 C9 1.500(19) . ?
C9 H9A 0.9700 . ?
C9 H9B 0.9700 . ?
C9 C10 1.50(2) . ?
C10 H10A 0.9700 . ?
C10 H10B 0.9700 . ?
C10 C11 1.53(2) . ?
C11 H11A 0.9700 . ?
C11 H11B 0.9700 . ?
C11 C12 1.54(2) . ?
C12 H12A 0.9700 . ?
C12 H12B 0.9700 . ?
C13 H13 0.9800 . ?
C13 C14 1.53(2) . ?
C13 C18 1.534(19) . ?
C14 H14A 0.9700 . ?
C14 H14B 0.9700 . ?
C14 C15 1.50(2) . ?
C15 H15A 0.9700 . ?
C15 H15B 0.9700 . ?
C15 C16 1.51(2) . ?
C16 H16A 0.9700 . ?
C16 H16B 0.9700 . ?
C16 C17 1.51(2) . ?
C17 H17A 0.9700 . ?
C17 H17B 0.9700 . ?
C17 C18 1.519(19) . ?
C18 H18A 0.9700 . ?
C18 H18B 0.9700 . ?
C19 H19 0.9800 . ?
C19 C20 1.521(18) . ?
C19 C24 1.53(2) . ?
C20 H20A 0.9700 . ?
C20 H20B 0.9700 . ?
C20 C21 1.534(19) . ?
C21 H21A 0.9700 . ?
C21 H21B 0.9700 . ?
C21 C22 1.52(2) . ?
C22 H22A 0.9700 . ?
C22 H22B 0.9700 . ?
C22 C23 1.54(2) . ?
C23 H23A 0.9700 . ?
C23 H23B 0.9700 . ?
C23 C24 1.53(2) . ?
C24 H24A 0.9700 . ?
C24 H24B 0.9700 . ?
C25 H25 0.9800 . ?
C25 C26 1.497(19) . ?
C25 C30 1.533(19) . ?
C26 H26A 0.9700 . ?
C26 H26B 0.9700 . ?
C26 C27 1.52(2) . ?
C27 H27A 0.9700 . ?
C27 H27B 0.9700 . ?
C27 C28 1.50(2) . ?
C28 H28A 0.9700 . ?
C28 H28B 0.9700 . ?
C28 C29 1.498(19) . ?
C29 H29A 0.9700 . ?
C29 H29B 0.9700 . ?
C29 C30 1.518(19) . ?
C30 H30A 0.9700 . ?
C30 H30B 0.9700 . ?
C31 H31 0.9800 . ?
C31 C32 1.54(2) . ?
C31 C36 1.533(17) . ?
C32 H32A 0.9700 . ?
C32 H32B 0.9700 . ?
C32 C33 1.528(19) . ?
C33 H33A 0.9700 . ?
C33 H33B 0.9700 . ?
C33 C34 1.54(2) . ?
C34 H34A 0.9700 . ?
C34 H34B 0.9700 . ?
C34 C35 1.49(2) . ?
C35 H35A 0.9700 . ?
C35 H35B 0.9700 . ?
C35 C36 1.504(19) . ?
C36 H36A 0.9700 . ?
C36 H36B 0.9700 . ?
P4 O9 1.489(14) . ?
P4 C37 1.80(2) . ?
P4 C43 1.84(2) . ?
P4 C49 1.82(3) . ?
C37 H37 0.9800 . ?
C37 C38 1.49(2) . ?
C37 C42 1.52(2) . ?
C38 H38A 0.9700 . ?
C38 H38B 0.9700 . ?
C38 C39 1.50(2) . ?
C39 H39A 0.9700 . ?
C39 H39B 0.9700 . ?
C39 C40 1.51(2) . ?
C40 H40A 0.9700 . ?
C40 H40B 0.9700 . ?
C40 C41 1.47(2) . ?
C41 H41A 0.9700 . ?
C41 H41B 0.9700 . ?
C41 C42 1.53(2) . ?
C42 H42A 0.9700 . ?
C42 H42B 0.9700 . ?
C43 H43 0.9800 . ?
C43 C44 1.54(2) . ?
C43 C48 1.53(2) . ?
C44 H44A 0.9700 . ?
C44 H44B 0.9700 . ?
C44 C45 1.49(2) . ?
C45 H45A 0.9700 . ?
C45 H45B 0.9700 . ?
C45 C46 1.52(2) . ?
C46 H46A 0.9700 . ?
C46 H46B 0.9700 . ?
C46 C47 1.50(2) . ?
C47 H47A 0.9700 . ?
C47 H47B 0.9700 . ?
C47 C48 1.53(2) . ?
C48 H48A 0.9700 . ?
C48 H48B 0.9700 . ?
C49 H49 0.9800 . ?
C49 C50 1.49(2) . ?
C49 C54 1.54(2) . ?
C50 H50C 0.9700 . ?
C50 H50D 0.9700 . ?
C50 H50A 0.9700 . ?
C50 H50B 0.9700 . ?
C50 C51 1.518(18) . ?
C50 C51A 1.53(2) . ?
C51 H51A 0.9700 . ?
C51 H51B 0.9700 . ?
C51 C52 1.506(18) . ?
C51A H51C 0.9700 . ?
C51A H51D 0.9700 . ?
C51A C52A 1.52(2) . ?
C52 H52A 0.9700 . ?
C52 H52B 0.9700 . ?
C52 C53 1.522(18) . ?
C52A H52C 0.9700 . ?
C52A H52D 0.9700 . ?
C52A C53 1.52(2) . ?
C53 H53A 0.9700 . ?
C53 H53B 0.9700 . ?
C53 H53C 0.9700 . ?
C53 H53D 0.9700 . ?
C53 C54 1.52(2) . ?
C54 H54A 0.9700 . ?
C54 H54B 0.9700 . ?
P3 O8 1.472(18) . ?
P3 C55 1.89(3) . ?
P3 C61 1.93(3) . ?
P3 C67 1.91(3) . ?
C55 H55 0.9800 . ?
C55 C56 1.52(2) . ?
C55 C60 1.47(2) . ?
C56 H56A 0.9700 . ?
C56 H56B 0.9700 . ?
C56 C57 1.55(2) . ?
C57 H57A 0.9700 . ?
C57 H57B 0.9700 . ?
C57 C58 1.47(2) . ?
C58 H58A 0.9700 . ?
C58 H58B 0.9700 . ?
C58 C59 1.51(2) . ?
C59 H59A 0.9700 . ?
C59 H59B 0.9700 . ?
C59 C60 1.50(2) . ?
C60 H60A 0.9700 . ?
C60 H60B 0.9700 . ?
C61 H61 0.9800 . ?
C61 C62 1.50(2) . ?
C61 C66 1.49(2) . ?
C62 H62A 0.9700 . ?
C62 H62B 0.9700 . ?
C62 C63 1.51(2) . ?
C63 H63A 0.9700 . ?
C63 H63B 0.9700 . ?
C63 C64 1.48(2) . ?
C64 H64A 0.9700 . ?
C64 H64B 0.9700 . ?
C64 C65 1.45(2) . ?
C65 H65A 0.9700 . ?
C65 H65B 0.9700 . ?
C65 C66 1.50(2) . ?
C66 H66A 0.9700 . ?
C66 H66B 0.9700 . ?
C67 H67 0.9800 . ?
C67 C68 1.52(3) . ?
C67 C72 1.36(3) . ?
C68 H68A 0.9700 . ?
C68 H68B 0.9700 . ?
C68 C69 1.46(3) . ?
C69 H69A 0.9700 . ?
C69 H69B 0.9700 . ?
C69 C70 1.41(4) . ?
C70 H70A 0.9700 . ?
C70 H70B 0.9700 . ?
C70 C71 1.41(4) . ?
C71 H71A 0.9700 . ?
C71 H71B 0.9700 . ?
C71 C72 1.45(4) . ?
C72 H72A 0.9700 . ?
C72 H72B 0.9700 . ?
Mo1 O38 1.988(14) . ?
Mo1 O39 1.637(15) . ?
Mo1 O45 1.919(13) . ?
Mo1 O49 1.929(14) . ?
Mo1 O52 2.456(11) . ?
Mo1 O54 1.788(13) . ?
O01J Mo7 2.001(13) . ?
O01J Mo9 1.870(13) . ?
Mo2 O37 1.865(13) . ?
Mo2 O40 1.700(16) . ?
Mo2 O44 2.011(16) . ?
Mo2 O45 2.001(13) . ?
Mo2 O52 2.403(11) . ?
Mo2 O56 1.810(15) . ?
Mo3 O33 1.749(13) . ?
Mo3 O34 1.634(16) . ?
Mo3 O36 1.961(14) . ?
Mo3 O37 2.046(13) . ?
Mo3 O38 1.866(14) . ?
Mo3 O52 2.438(12) . ?
Mo4 O20 2.004(16) . ?
Mo4 O21 1.674(15) . ?
Mo4 O22 1.990(13) . ?
Mo4 O31 2.395(12) . ?
Mo4 O43 1.826(12) . ?
Mo4 O44 1.800(16) . ?
Mo5 O28 2.025(15) . ?
Mo5 O29 1.643(15) . ?
Mo5 O30 1.808(17) . ?
Mo5 O49 1.831(14) . ?
Mo5 O50 1.976(14) . ?
Mo5 O53 2.480(11) . ?
P5 O31 1.537(13) . ?
P5 O52 1.560(12) . ?
P5 O53 1.496(13) . ?
P5 O55 1.554(11) . ?
Mo6 O17 1.670(16) . ?
Mo6 O18 2.011(13) . ?
Mo6 O19 1.818(12) . ?
Mo6 O20 1.781(17) . ?
Mo6 O55 2.402(11) . ?
Mo6 O56 2.003(15) . ?
Mo7 O18 1.912(13) . ?
Mo7 O35 1.650(13) . ?
Mo7 O36 1.818(15) . ?
Mo7 O42 1.937(13) . ?
Mo7 O55 2.427(11) . ?
Mo8 O30 2.010(15) . ?
Mo8 O32 1.628(17) . ?
Mo8 O33 2.012(13) . ?
Mo8 O42 1.818(13) . ?
Mo8 O46 1.825(15) . ?
Mo8 O53 2.444(12) . ?
Mo9 O19 2.085(13) . ?
Mo9 O41 1.663(13) . ?
Mo9 O47 1.738(11) . ?
Mo9 O51 2.021(15) . ?
Mo9 O55 2.495(11) . ?
Mo10 O26 1.822(15) . ?
Mo10 O27 1.623(17) . ?
Mo10 O28 1.844(14) . ?
Mo10 O46 1.963(16) . ?
Mo10 O47 2.000(11) . ?
Mo10 O53 2.509(12) . ?
Mo11 O24 1.834(13) . ?
Mo11 O25 1.649(17) . ?
Mo11 O31 2.458(11) . ?
Mo11 O43 2.070(13) . ?
Mo11 O50 1.762(14) . ?
Mo11 O54 2.003(12) . ?
Mo12 O22 1.919(14) . ?
Mo12 O23 1.679(15) . ?
Mo12 O24 2.032(13) . ?
Mo12 O26 1.921(15) . ?
Mo12 O31 2.474(12) . ?
Mo12 O51 1.789(13) . ?
O14 C73 1.54(3) . ?
O14 C73A 1.54(3) . ?
O14 C76 1.52(3) . ?
O14 C76A 1.54(3) . ?
C73 H73A 0.9700 . ?
C73 H73B 0.9700 . ?
C73 C74 1.52(2) . ?
C73A H73C 0.9700 . ?
C73A H73D 0.9700 . ?
C73A C74A 1.52(2) . ?
C74 H74A 0.9700 . ?
C74 H74B 0.9700 . ?
C74 C75 1.49(6) . ?
C74A H74C 0.9700 . ?
C74A H74D 0.9700 . ?
C74A C75A 1.50(6) . ?
C75 H75A 0.9700 . ?
C75 H75B 0.9700 . ?
C75 C76 1.52(2) . ?
C75A H75C 0.9700 . ?
C75A H75D 0.9700 . ?
C75A C76A 1.51(2) . ?
C76 H76A 0.9700 . ?
C76 H76B 0.9700 . ?
C76A H76C 0.9700 . ?
C76A H76D 0.9700 . ?
O12 C78 1.45(2) . ?
O12 C79 1.44(2) . ?
C77 H77A 0.9600 . ?
C77 H77B 0.9600 . ?
C77 H77C 0.9600 . ?
C77 C78 1.50(2) . ?
C78 H78A 0.9700 . ?
C78 H78B 0.9700 . ?
C79 H79A 0.9700 . ?
C79 H79B 0.9700 . ?
C79 C80 1.52(2) . ?
C80 H80A 0.9600 . ?
C80 H80B 0.9600 . ?
C80 H80C 0.9600 . ?
O15 C85 1.41(2) . ?
O15 C86 1.40(2) . ?
C85 H85A 0.9700 . ?
C85 H85B 0.9700 . ?
C85 C88 1.50(2) . ?
C86 H86A 0.9700 . ?
C86 H86B 0.9700 . ?
C86 C87 1.44(6) . ?
C87 H87A 0.9700 . ?
C87 H87B 0.9700 . ?
C87 C88 1.50(2) . ?
C88 H88A 0.9700 . ?
C88 H88B 0.9700 . ?
O16 C89 1.43(2) . ?
O16 C92 1.41(2) . ?
C89 H89A 0.9700 . ?
C89 H89B 0.9700 . ?
C89 C90 1.51(2) . ?
C90 H90A 0.9700 . ?
C90 H90B 0.9700 . ?
C90 C91 1.50(2) . ?
C91 H91A 0.9700 . ?
C91 H91B 0.9700 . ?
C91 C92 1.51(2) . ?
C92 H92A 0.9700 . ?
C92 H92B 0.9700 . ?
O10 C81 1.42(2) . ?
O10 C84 1.44(2) . ?
C81 H81A 0.9700 . ?
C81 H81B 0.9700 . ?
C81 C82 1.51(2) . ?
C82 H82A 0.9700 . ?
C82 H82B 0.9700 . ?
C82 C83 1.51(2) . ?
C83 H83A 0.9700 . ?
C83 H83B 0.9700 . ?
C83 C84 1.54(2) . ?
C84 H84A 0.9700 . ?
C84 H84B 0.9700 . ?
O11 H11C 0.8493 . ?
O11 H11D 0.8496 . ?
O13 H13A 0.8492 . ?
O13 H13B 0.8501 . ?

loop_
_geom_angle_atom_site_label_1
_geom_angle_atom_site_label_2
_geom_angle_atom_site_label_3
_geom_angle
_geom_angle_site_symmetry_1
_geom_angle_site_symmetry_3
_geom_angle_publ_flag
C2 C1 H1 105.3 . . ?
C2 C1 P2 111.7(13) . . ?
C2 C1 C6 112.4(14) . . ?
P2 C1 H1 105.3 . . ?
C6 C1 H1 105.3 . . ?
C6 C1 P2 115.7(11) . . ?
O1 Dy1 O2 179.0(6) . . ?
O1 Dy1 O3 91.4(5) . . ?
O1 Dy1 O4 85.8(5) . . ?
O1 Dy1 O5 90.3(5) . . ?
O1 Dy1 O6 92.5(5) . . ?
O1 Dy1 O7 89.8(5) . . ?
O2 Dy1 O3 88.6(5) . . ?
O2 Dy1 O4 95.2(5) . . ?
O2 Dy1 O5 90.3(5) . . ?
O2 Dy1 O6 86.9(5) . . ?
O2 Dy1 O7 89.2(5) . . ?
O4 Dy1 O3 72.4(5) . . ?
O4 Dy1 O5 71.0(6) . . ?
O4 Dy1 O6 142.9(4) . . ?
O5 Dy1 O3 143.1(6) . . ?
O6 Dy1 O3 144.7(5) . . ?
O6 Dy1 O5 71.9(5) . . ?
O7 Dy1 O3 72.9(4) . . ?
O7 Dy1 O4 144.8(6) . . ?
O7 Dy1 O5 144.0(6) . . ?
O7 Dy1 O6 72.1(5) . . ?
P1 O1 Dy1 178.1(9) . . ?
O1 P1 C19 108.9(8) . . ?
O1 P1 C25 109.6(8) . . ?
O1 P1 C31 109.5(8) . . ?
C19 P1 C25 109.3(8) . . ?
C31 P1 C19 110.5(8) . . ?
C31 P1 C25 109.1(8) . . ?
C1 C2 H2A 109.6 . . ?
C1 C2 H2B 109.6 . . ?
H2A C2 H2B 108.1 . . ?
C3 C2 C1 110.2(17) . . ?
C3 C2 H2A 109.6 . . ?
C3 C2 H2B 109.6 . . ?
P2 O2 Dy1 178.6(10) . . ?
C1 P2 C7 108.7(8) . . ?
C1 P2 C13 109.0(8) . . ?
O2 P2 C1 108.7(7) . . ?
O2 P2 C7 109.5(8) . . ?
O2 P2 C13 110.3(8) . . ?
C7 P2 C13 110.7(8) . . ?
C2 C3 H3A 108.3 . . ?
C2 C3 H3B 108.3 . . ?
H3A C3 H3B 107.4 . . ?
C4 C3 C2 115.8(16) . . ?
C4 C3 H3A 108.3 . . ?
C4 C3 H3B 108.3 . . ?
Dy1 O3 H3C 112.0 . . ?
Dy1 O3 H3D 114.0 . . ?
H3C O3 H3D 101.2 . . ?
C3 C4 H4A 109.6 . . ?
C3 C4 H4B 109.6 . . ?
C3 C4 C5 110.4(17) . . ?
H4A C4 H4B 108.1 . . ?
C5 C4 H4A 109.6 . . ?
C5 C4 H4B 109.6 . . ?
Dy1 O4 H4C 115.5 . . ?
Dy1 O4 H4D 113.4 . . ?
H4C O4 H4D 99.5 . . ?
C4 C5 H5A 108.9 . . ?
C4 C5 H5B 108.9 . . ?
H5A C5 H5B 107.8 . . ?
C6 C5 C4 113.2(16) . . ?
C6 C5 H5A 108.9 . . ?
C6 C5 H5B 108.9 . . ?
Dy1 O5 H5C 109.9 . . ?
Dy1 O5 H5D 111.1 . . ?
H5C O5 H5D 102.9 . . ?
C1 C6 H6A 109.1 . . ?
C1 C6 H6B 109.1 . . ?
C5 C6 C1 112.4(15) . . ?
C5 C6 H6A 109.1 . . ?
C5 C6 H6B 109.1 . . ?
H6A C6 H6B 107.8 . . ?
Dy1 O6 H6C 112.2 . . ?
Dy1 O6 H6D 115.3 . . ?
H6C O6 H6D 119.9 . . ?
P2 C7 H7 107.3 . . ?
C8 C7 P2 110.0(12) . . ?
C8 C7 H7 107.3 . . ?
C12 C7 P2 110.4(12) . . ?
C12 C7 H7 107.3 . . ?
C12 C7 C8 114.4(16) . . ?
Dy1 O7 H7A 112.6 . . ?
Dy1 O7 H7B 118.0 . . ?
H7A O7 H7B 115.4 . . ?
C7 C8 H8A 110.0 . . ?
C7 C8 H8B 110.0 . . ?
H8A C8 H8B 108.4 . . ?
C9 C8 C7 108.5(16) . . ?
C9 C8 H8A 110.0 . . ?
C9 C8 H8B 110.0 . . ?
C8 C9 H9A 108.8 . . ?
C8 C9 H9B 108.8 . . ?
C8 C9 C10 114.0(16) . . ?
H9A C9 H9B 107.7 . . ?
C10 C9 H9A 108.8 . . ?
C10 C9 H9B 108.8 . . ?
C9 C10 H10A 109.8 . . ?
C9 C10 H10B 109.8 . . ?
C9 C10 C11 109.2(17) . . ?
H10A C10 H10B 108.3 . . ?
C11 C10 H10A 109.8 . . ?
C11 C10 H10B 109.8 . . ?
C10 C11 H11A 109.4 . . ?
C10 C11 H11B 109.4 . . ?
C10 C11 C12 111.1(18) . . ?
H11A C11 H11B 108.0 . . ?
C12 C11 H11A 109.4 . . ?
C12 C11 H11B 109.4 . . ?
C7 C12 C11 108.9(17) . . ?
C7 C12 H12A 109.9 . . ?
C7 C12 H12B 109.9 . . ?
C11 C12 H12A 109.9 . . ?
C11 C12 H12B 109.9 . . ?
H12A C12 H12B 108.3 . . ?
P2 C13 H13 105.8 . . ?
C14 C13 P2 112.5(12) . . ?
C14 C13 H13 105.8 . . ?
C14 C13 C18 112.8(16) . . ?
C18 C13 P2 113.3(12) . . ?
C18 C13 H13 105.8 . . ?
C13 C14 H14A 109.5 . . ?
C13 C14 H14B 109.5 . . ?
H14A C14 H14B 108.1 . . ?
C15 C14 C13 110.7(18) . . ?
C15 C14 H14A 109.5 . . ?
C15 C14 H14B 109.5 . . ?
C14 C15 H15A 109.1 . . ?
C14 C15 H15B 109.1 . . ?
C14 C15 C16 112.4(19) . . ?
H15A C15 H15B 107.9 . . ?
C16 C15 H15A 109.1 . . ?
C16 C15 H15B 109.1 . . ?
C15 C16 H16A 110.0 . . ?
C15 C16 H16B 110.0 . . ?
C15 C16 C17 108.5(18) . . ?
H16A C16 H16B 108.4 . . ?
C17 C16 H16A 110.0 . . ?
C17 C16 H16B 110.0 . . ?
C16 C17 H17A 109.0 . . ?
C16 C17 H17B 109.0 . . ?
C16 C17 C18 113.1(17) . . ?
H17A C17 H17B 107.8 . . ?
C18 C17 H17A 109.0 . . ?
C18 C17 H17B 109.0 . . ?
C13 C18 H18A 109.8 . . ?
C13 C18 H18B 109.8 . . ?
C17 C18 C13 109.4(16) . . ?
C17 C18 H18A 109.8 . . ?
C17 C18 H18B 109.8 . . ?
H18A C18 H18B 108.3 . . ?
P1 C19 H19 106.3 . . ?
C20 C19 P1 115.2(13) . . ?
C20 C19 H19 106.3 . . ?
C20 C19 C24 110.9(16) . . ?
C24 C19 P1 111.2(12) . . ?
C24 C19 H19 106.3 . . ?
C19 C20 H20A 109.0 . . ?
C19 C20 H20B 109.0 . . ?
C19 C20 C21 113.1(16) . . ?
H20A C20 H20B 107.8 . . ?
C21 C20 H20A 109.0 . . ?
C21 C20 H20B 109.0 . . ?
C20 C21 H21A 110.0 . . ?
C20 C21 H21B 110.0 . . ?
H21A C21 H21B 108.4 . . ?
C22 C21 C20 108.6(16) . . ?
C22 C21 H21A 110.0 . . ?
C22 C21 H21B 110.0 . . ?
C21 C22 H22A 109.3 . . ?
C21 C22 H22B 109.3 . . ?
C21 C22 C23 111.7(18) . . ?
H22A C22 H22B 107.9 . . ?
C23 C22 H22A 109.3 . . ?
C23 C22 H22B 109.3 . . ?
C22 C23 H23A 109.2 . . ?
C22 C23 H23B 109.2 . . ?
H23A C23 H23B 107.9 . . ?
C24 C23 C22 112.3(19) . . ?
C24 C23 H23A 109.2 . . ?
C24 C23 H23B 109.2 . . ?
C19 C24 C23 110.7(16) . . ?
C19 C24 H24A 109.5 . . ?
C19 C24 H24B 109.5 . . ?
C23 C24 H24A 109.5 . . ?
C23 C24 H24B 109.5 . . ?
H24A C24 H24B 108.1 . . ?
P1 C25 H25 107.3 . . ?
C26 C25 P1 111.4(12) . . ?
C26 C25 H25 107.3 . . ?
C26 C25 C30 108.7(15) . . ?
C30 C25 P1 114.5(12) . . ?
C30 C25 H25 107.3 . . ?
C25 C26 H26A 109.1 . . ?
C25 C26 H26B 109.1 . . ?
C25 C26 C27 112.7(17) . . ?
H26A C26 H26B 107.8 . . ?
C27 C26 H26A 109.1 . . ?
C27 C26 H26B 109.1 . . ?
C26 C27 H27A 109.7 . . ?
C26 C27 H27B 109.7 . . ?
H27A C27 H27B 108.2 . . ?
C28 C27 C26 109.8(16) . . ?
C28 C27 H27A 109.7 . . ?
C28 C27 H27B 109.7 . . ?
C27 C28 H28A 109.3 . . ?
C27 C28 H28B 109.3 . . ?
H28A C28 H28B 107.9 . . ?
C29 C28 C27 111.8(17) . . ?
C29 C28 H28A 109.3 . . ?
C29 C28 H28B 109.3 . . ?
C28 C29 H29A 109.6 . . ?
C28 C29 H29B 109.6 . . ?
C28 C29 C30 110.4(16) . . ?
H29A C29 H29B 108.1 . . ?
C30 C29 H29A 109.6 . . ?
C30 C29 H29B 109.6 . . ?
C25 C30 H30A 109.9 . . ?
C25 C30 H30B 109.9 . . ?
C29 C30 C25 108.8(16) . . ?
C29 C30 H30A 109.9 . . ?
C29 C30 H30B 109.9 . . ?
H30A C30 H30B 108.3 . . ?
P1 C31 H31 109.5 . . ?
C32 C31 P1 111.5(12) . . ?
C32 C31 H31 109.5 . . ?
C36 C31 P1 110.6(12) . . ?
C36 C31 H31 109.5 . . ?
C36 C31 C32 106.0(14) . . ?
C31 C32 H32A 108.8 . . ?
C31 C32 H32B 108.8 . . ?
H32A C32 H32B 107.7 . . ?
C33 C32 C31 113.6(16) . . ?
C33 C32 H32A 108.8 . . ?
C33 C32 H32B 108.8 . . ?
C32 C33 H33A 109.6 . . ?
C32 C33 H33B 109.6 . . ?
C32 C33 C34 110.2(16) . . ?
H33A C33 H33B 108.1 . . ?
C34 C33 H33A 109.6 . . ?
C34 C33 H33B 109.6 . . ?
C33 C34 H34A 108.9 . . ?
C33 C34 H34B 108.9 . . ?
H34A C34 H34B 107.7 . . ?
C35 C34 C33 113.2(17) . . ?
C35 C34 H34A 108.9 . . ?
C35 C34 H34B 108.9 . . ?
C34 C35 H35A 109.4 . . ?
C34 C35 H35B 109.4 . . ?
C34 C35 C36 111.4(16) . . ?
H35A C35 H35B 108.0 . . ?
C36 C35 H35A 109.4 . . ?
C36 C35 H35B 109.4 . . ?
C31 C36 H36A 109.2 . . ?
C31 C36 H36B 109.2 . . ?
C35 C36 C31 111.8(15) . . ?
C35 C36 H36A 109.2 . . ?
C35 C36 H36B 109.3 . . ?
H36A C36 H36B 107.9 . . ?
O9 P4 C37 109.7(10) . . ?
O9 P4 C43 108.5(9) . . ?
O9 P4 C49 112.0(12) . . ?
C37 P4 C43 111.1(12) . . ?
C37 P4 C49 108.2(10) . . ?
C49 P4 C43 107.4(12) . . ?
P4 C37 H37 101.5 . . ?
C38 C37 P4 115.9(15) . . ?
C38 C37 H37 101.5 . . ?
C38 C37 C42 114.7(19) . . ?
C42 C37 P4 117.8(15) . . ?
C42 C37 H37 101.5 . . ?
C37 C38 H38A 108.8 . . ?
C37 C38 H38B 108.8 . . ?
C37 C38 C39 114(2) . . ?
H38A C38 H38B 107.7 . . ?
C39 C38 H38A 108.8 . . ?
C39 C38 H38B 108.8 . . ?
C38 C39 H39A 108.8 . . ?
C38 C39 H39B 108.8 . . ?
C38 C39 C40 114(2) . . ?
H39A C39 H39B 107.6 . . ?
C40 C39 H39A 108.8 . . ?
C40 C39 H39B 108.8 . . ?
C39 C40 H40A 109.5 . . ?
C39 C40 H40B 109.5 . . ?
H40A C40 H40B 108.1 . . ?
C41 C40 C39 111(2) . . ?
C41 C40 H40A 109.5 . . ?
C41 C40 H40B 109.5 . . ?
C40 C41 H41A 108.4 . . ?
C40 C41 H41B 108.4 . . ?
C40 C41 C42 116(2) . . ?
H41A C41 H41B 107.4 . . ?
C42 C41 H41A 108.4 . . ?
C42 C41 H41B 108.4 . . ?
C37 C42 H42A 109.8 . . ?
C37 C42 H42B 109.8 . . ?
C41 C42 C37 109.3(18) . . ?
C41 C42 H42A 109.8 . . ?
C41 C42 H42B 109.8 . . ?
H42A C42 H42B 108.3 . . ?
P4 C43 H43 104.7 . . ?
C44 C43 P4 114.6(16) . . ?
C44 C43 H43 104.7 . . ?
C48 C43 P4 114.8(15) . . ?
C48 C43 H43 104.7 . . ?
C48 C43 C44 112(2) . . ?
C43 C44 H44A 108.6 . . ?
C43 C44 H44B 108.6 . . ?
H44A C44 H44B 107.6 . . ?
C45 C44 C43 115(2) . . ?
C45 C44 H44A 108.6 . . ?
C45 C44 H44B 108.6 . . ?
C44 C45 H45A 109.9 . . ?
C44 C45 H45B 109.9 . . ?
C44 C45 C46 109(2) . . ?
H45A C45 H45B 108.3 . . ?
C46 C45 H45A 109.9 . . ?
C46 C45 H45B 109.9 . . ?
C45 C46 H46A 109.1 . . ?
C45 C46 H46B 109.1 . . ?
H46A C46 H46B 107.8 . . ?
C47 C46 C45 112(2) . . ?
C47 C46 H46A 109.1 . . ?
C47 C46 H46B 109.1 . . ?
C46 C47 H47A 108.5 . . ?
C46 C47 H47B 108.5 . . ?
C46 C47 C48 115(2) . . ?
H47A C47 H47B 107.5 . . ?
C48 C47 H47A 108.5 . . ?
C48 C47 H47B 108.5 . . ?
C43 C48 H48A 109.8 . . ?
C43 C48 H48B 109.8 . . ?
C47 C48 C43 109.2(19) . . ?
C47 C48 H48A 109.8 . . ?
C47 C48 H48B 109.8 . . ?
H48A C48 H48B 108.3 . . ?
P4 C49 H49 103.7 . . ?
C50 C49 P4 115.9(18) . . ?
C50 C49 H49 103.7 . . ?
C50 C49 C54 116(3) . . ?
C54 C49 P4 112.3(18) . . ?
C54 C49 H49 103.7 . . ?
C49 C50 H50C 108.3 . . ?
C49 C50 H50D 108.3 . . ?
C49 C50 H50A 110.2 . . ?
C49 C50 H50B 110.2 . . ?
C49 C50 C51 108(3) . . ?
C49 C50 C51A 116(3) . . ?
H50C C50 H50D 107.4 . . ?
H50A C50 H50B 108.5 . . ?
C51 C50 H50A 110.2 . . ?
C51 C50 H50B 110.2 . . ?
C51A C50 H50C 108.3 . . ?
C51A C50 H50D 108.3 . . ?
C50 C51 H51A 111.5 . . ?
C50 C51 H51B 111.5 . . ?
H51A C51 H51B 109.3 . . ?
C52 C51 C50 101(4) . . ?
C52 C51 H51A 111.5 . . ?
C52 C51 H51B 111.5 . . ?
C50 C51A H51C 112.0 . . ?
C50 C51A H51D 112.0 . . ?
H51C C51A H51D 109.7 . . ?
C52A C51A C50 99(4) . . ?
C52A C51A H51C 112.0 . . ?
C52A C51A H51D 112.0 . . ?
C51 C52 H52A 109.3 . . ?
C51 C52 H52B 109.3 . . ?
C51 C52 C53 112(4) . . ?
H52A C52 H52B 107.9 . . ?
C53 C52 H52A 109.3 . . ?
C53 C52 H52B 109.3 . . ?
C51A C52A H52C 110.7 . . ?
C51A C52A H52D 110.7 . . ?
H52C C52A H52D 108.8 . . ?
C53 C52A C51A 105(4) . . ?
C53 C52A H52C 110.7 . . ?
C53 C52A H52D 110.7 . . ?
C52 C53 H53A 109.5 . . ?
C52 C53 H53B 109.5 . . ?
C52A C53 H53C 113.7 . . ?
C52A C53 H53D 113.7 . . ?
H53A C53 H53B 108.1 . . ?
H53C C53 H53D 110.9 . . ?
C54 C53 C52 111(3) . . ?
C54 C53 C52A 90(4) . . ?
C54 C53 H53A 109.5 . . ?
C54 C53 H53B 109.5 . . ?
C54 C53 H53C 113.7 . . ?
C54 C53 H53D 113.7 . . ?
C49 C54 H54A 108.6 . . ?
C49 C54 H54B 108.6 . . ?
C53 C54 C49 115(3) . . ?
C53 C54 H54A 108.6 . . ?
C53 C54 H54B 108.6 . . ?
H54A C54 H54B 107.6 . . ?
O8 P3 C55 110.9(14) . . ?
O8 P3 C61 105.6(11) . . ?
O8 P3 C67 105.9(11) . . ?
C55 P3 C61 108.7(11) . . ?
C55 P3 C67 109.0(12) . . ?
C67 P3 C61 116.6(10) . . ?
P3 C55 H55 110.6 . . ?
C56 C55 P3 112.6(18) . . ?
C56 C55 H55 110.6 . . ?
C60 C55 P3 109.1(19) . . ?
C60 C55 H55 110.6 . . ?
C60 C55 C56 103(3) . . ?
C55 C56 H56A 109.4 . . ?
C55 C56 H56B 109.4 . . ?
C55 C56 C57 111(2) . . ?
H56A C56 H56B 108.0 . . ?
C57 C56 H56A 109.4 . . ?
C57 C56 H56B 109.4 . . ?
C56 C57 H57A 109.1 . . ?
C56 C57 H57B 109.1 . . ?
H57A C57 H57B 107.8 . . ?
C58 C57 C56 113(2) . . ?
C58 C57 H57A 109.1 . . ?
C58 C57 H57B 109.1 . . ?
C57 C58 H58A 112.0 . . ?
C57 C58 H58B 112.0 . . ?
C57 C58 C59 99(2) . . ?
H58A C58 H58B 109.7 . . ?
C59 C58 H58A 112.0 . . ?
C59 C58 H58B 112.0 . . ?
C58 C59 H59A 109.0 . . ?
C58 C59 H59B 109.0 . . ?
H59A C59 H59B 107.8 . . ?
C60 C59 C58 113(2) . . ?
C60 C59 H59A 109.0 . . ?
C60 C59 H59B 109.0 . . ?
C55 C60 C59 108(3) . . ?
C55 C60 H60A 110.0 . . ?
C55 C60 H60B 110.0 . . ?
C59 C60 H60A 110.0 . . ?
C59 C60 H60B 110.0 . . ?
H60A C60 H60B 108.4 . . ?
P3 C61 H61 106.0 . . ?
C62 C61 P3 116.3(19) . . ?
C62 C61 H61 106.0 . . ?
C66 C61 P3 111.7(16) . . ?
C66 C61 H61 106.0 . . ?
C66 C61 C62 110(2) . . ?
C61 C62 H62A 109.4 . . ?
C61 C62 H62B 109.4 . . ?
C61 C62 C63 111(2) . . ?
H62A C62 H62B 108.0 . . ?
C63 C62 H62A 109.4 . . ?
C63 C62 H62B 109.4 . . ?
C62 C63 H63A 109.4 . . ?
C62 C63 H63B 109.4 . . ?
H63A C63 H63B 108.0 . . ?
C64 C63 C62 111(3) . . ?
C64 C63 H63A 109.4 . . ?
C64 C63 H63B 109.4 . . ?
C63 C64 H64A 108.6 . . ?
C63 C64 H64B 108.6 . . ?
H64A C64 H64B 107.6 . . ?
C65 C64 C63 115(3) . . ?
C65 C64 H64A 108.6 . . ?
C65 C64 H64B 108.6 . . ?
C64 C65 H65A 108.8 . . ?
C64 C65 H65B 108.8 . . ?
C64 C65 C66 114(3) . . ?
H65A C65 H65B 107.7 . . ?
C66 C65 H65A 108.8 . . ?
C66 C65 H65B 108.8 . . ?
C61 C66 C65 106(2) . . ?
C61 C66 H66A 110.6 . . ?
C61 C66 H66B 110.6 . . ?
C65 C66 H66A 110.6 . . ?
C65 C66 H66B 110.6 . . ?
H66A C66 H66B 108.7 . . ?
P3 C67 H67 107.4 . . ?
C68 C67 P3 110.5(18) . . ?
C68 C67 H67 107.4 . . ?
C72 C67 P3 110(2) . . ?
C72 C67 H67 107.4 . . ?
C72 C67 C68 114(2) . . ?
C67 C68 H68A 109.4 . . ?
C67 C68 H68B 109.4 . . ?
H68A C68 H68B 108.0 . . ?
C69 C68 C67 111(2) . . ?
C69 C68 H68A 109.4 . . ?
C69 C68 H68B 109.4 . . ?
C68 C69 H69A 108.7 . . ?
C68 C69 H69B 108.7 . . ?
H69A C69 H69B 107.6 . . ?
C70 C69 C68 114(3) . . ?
C70 C69 H69A 108.7 . . ?
C70 C69 H69B 108.7 . . ?
C69 C70 H70A 109.2 . . ?
C69 C70 H70B 109.2 . . ?
H70A C70 H70B 107.9 . . ?
C71 C70 C69 112(3) . . ?
C71 C70 H70A 109.2 . . ?
C71 C70 H70B 109.2 . . ?
C70 C71 H71A 107.2 . . ?
C70 C71 H71B 107.2 . . ?
C70 C71 C72 121(3) . . ?
H71A C71 H71B 106.8 . . ?
C72 C71 H71A 107.2 . . ?
C72 C71 H71B 107.2 . . ?
C67 C72 C71 106(3) . . ?
C67 C72 H72A 110.6 . . ?
C67 C72 H72B 110.6 . . ?
C71 C72 H72A 110.6 . . ?
C71 C72 H72B 110.6 . . ?
H72A C72 H72B 108.7 . . ?
O38 Mo1 O52 69.0(5) . . ?
O39 Mo1 O38 98.4(7) . . ?
O39 Mo1 O45 99.4(7) . . ?
O39 Mo1 O49 104.9(7) . . ?
O39 Mo1 O52 164.9(6) . . ?
O39 Mo1 O54 106.6(7) . . ?
O45 Mo1 O38 84.1(5) . . ?
O45 Mo1 O49 153.3(5) . . ?
O45 Mo1 O52 71.8(5) . . ?
O49 Mo1 O38 81.7(6) . . ?
O49 Mo1 O52 82.0(5) . . ?
O54 Mo1 O38 154.7(6) . . ?
O54 Mo1 O45 95.4(5) . . ?
O54 Mo1 O49 88.1(5) . . ?
O54 Mo1 O52 86.8(5) . . ?
Mo9 O01J Mo7 128.6(6) . . ?
O37 Mo2 O44 158.9(6) . . ?
O37 Mo2 O45 86.1(5) . . ?
O37 Mo2 O52 73.5(5) . . ?
O40 Mo2 O37 98.4(8) . . ?
O40 Mo2 O44 100.1(8) . . ?
O40 Mo2 O45 96.5(7) . . ?
O40 Mo2 O52 165.9(7) . . ?
O40 Mo2 O56 101.8(8) . . ?
O44 Mo2 O52 86.3(6) . . ?
O45 Mo2 O44 81.9(6) . . ?
O45 Mo2 O52 71.8(5) . . ?
O56 Mo2 O37 97.3(6) . . ?
O56 Mo2 O44 88.7(7) . . ?
O56 Mo2 O45 160.7(6) . . ?
O56 Mo2 O52 90.9(6) . . ?
O33 Mo3 O36 87.7(6) . . ?
O33 Mo3 O37 154.9(6) . . ?
O33 Mo3 O38 97.6(6) . . ?
O33 Mo3 O52 86.8(5) . . ?
O34 Mo3 O33 107.6(8) . . ?
O34 Mo3 O36 107.0(8) . . ?
O34 Mo3 O37 96.9(7) . . ?
O34 Mo3 O38 97.6(8) . . ?
O34 Mo3 O52 163.1(7) . . ?
O36 Mo3 O37 79.9(6) . . ?
O36 Mo3 O52 81.9(5) . . ?
O37 Mo3 O52 70.0(5) . . ?
O38 Mo3 O36 152.1(6) . . ?
O38 Mo3 O37 84.3(5) . . ?
O38 Mo3 O52 71.1(5) . . ?
O20 Mo4 O31 85.0(5) . . ?
O21 Mo4 O20 99.5(7) . . ?
O21 Mo4 O22 97.3(7) . . ?
O21 Mo4 O31 167.4(7) . . ?
O21 Mo4 O43 100.5(7) . . ?
O21 Mo4 O44 100.0(8) . . ?
O22 Mo4 O20 83.3(6) . . ?
O22 Mo4 O31 71.4(5) . . ?
O43 Mo4 O20 158.6(6) . . ?
O43 Mo4 O22 86.9(6) . . ?
O43 Mo4 O31 73.8(5) . . ?
O44 Mo4 O20 86.6(7) . . ?
O44 Mo4 O22 161.1(7) . . ?
O44 Mo4 O31 91.9(6) . . ?
O44 Mo4 O43 97.1(6) . . ?
O28 Mo5 O53 68.8(5) . . ?
O29 Mo5 O28 98.4(9) . . ?
O29 Mo5 O30 101.6(9) . . ?
O29 Mo5 O49 109.6(9) . . ?
O29 Mo5 O50 107.5(8) . . ?
O29 Mo5 O53 163.9(9) . . ?
O30 Mo5 O28 86.2(7) . . ?
O30 Mo5 O49 94.6(7) . . ?
O30 Mo5 O50 149.2(6) . . ?
O30 Mo5 O53 68.7(6) . . ?
O49 Mo5 O28 151.2(6) . . ?
O49 Mo5 O50 85.1(5) . . ?
O49 Mo5 O53 84.6(5) . . ?
O50 Mo5 O28 79.8(6) . . ?
O50 Mo5 O53 80.6(5) . . ?
O31 P5 O52 108.3(7) . . ?
O31 P5 O55 109.1(7) . . ?
O53 P5 O31 112.6(8) . . ?
O53 P5 O52 109.4(7) . . ?
O53 P5 O55 111.3(7) . . ?
O55 P5 O52 105.9(7) . . ?
O17 Mo6 O18 94.2(9) . . ?
O17 Mo6 O19 98.7(8) . . ?
O17 Mo6 O20 104.3(9) . . ?
O17 Mo6 O55 164.3(9) . . ?
O17 Mo6 O56 100.3(8) . . ?
O18 Mo6 O55 71.4(5) . . ?
O19 Mo6 O18 85.6(5) . . ?
O19 Mo6 O55 74.4(5) . . ?
O19 Mo6 O56 157.5(6) . . ?
O20 Mo6 O18 159.5(6) . . ?
O20 Mo6 O19 100.1(7) . . ?
O20 Mo6 O55 91.0(6) . . ?
O20 Mo6 O56 86.6(7) . . ?
O56 Mo6 O18 81.2(6) . . ?
O56 Mo6 O55 84.2(5) . . ?
O01J Mo7 O55 70.4(4) . . ?
O18 Mo7 O01J 85.0(5) . . ?
O18 Mo7 O42 153.2(6) . . ?
O18 Mo7 O55 72.4(5) . . ?
O35 Mo7 O01J 96.7(7) . . ?
O35 Mo7 O18 100.5(6) . . ?
O35 Mo7 O36 107.3(7) . . ?
O35 Mo7 O42 103.8(6) . . ?
O35 Mo7 O55 165.4(6) . . ?
O36 Mo7 O01J 155.2(6) . . ?
O36 Mo7 O18 96.5(6) . . ?
O36 Mo7 O42 87.0(6) . . ?
O36 Mo7 O55 86.4(5) . . ?
O42 Mo7 O01J 81.1(5) . . ?
O42 Mo7 O55 81.4(5) . . ?
O30 Mo8 O33 79.3(6) . . ?
O30 Mo8 O53 67.0(6) . . ?
O32 Mo8 O30 101.9(8) . . ?
O32 Mo8 O33 103.6(8) . . ?
O32 Mo8 O42 106.8(8) . . ?
O32 Mo8 O46 106.2(9) . . ?
O32 Mo8 O53 167.8(7) . . ?
O33 Mo8 O53 79.8(5) . . ?
O42 Mo8 O30 149.7(7) . . ?
O42 Mo8 O33 84.8(5) . . ?
O42 Mo8 O46 96.0(6) . . ?
O42 Mo8 O53 85.0(5) . . ?
O46 Mo8 O30 84.9(6) . . ?
O46 Mo8 O33 148.5(6) . . ?
O46 Mo8 O53 68.9(6) . . ?
O01J Mo9 O19 83.6(5) . . ?
O01J Mo9 O51 152.2(6) . . ?
O01J Mo9 O55 70.7(4) . . ?
O19 Mo9 O55 68.3(4) . . ?
O41 Mo9 O01J 99.4(7) . . ?
O41 Mo9 O19 98.2(6) . . ?
O41 Mo9 O47 108.3(7) . . ?
O41 Mo9 O51 104.7(7) . . ?
O41 Mo9 O55 163.7(6) . . ?
O47 Mo9 O01J 98.2(6) . . ?
O47 Mo9 O19 152.6(6) . . ?
O47 Mo9 O51 87.3(6) . . ?
O47 Mo9 O55 86.3(5) . . ?
O51 Mo9 O19 79.5(5) . . ?
O51 Mo9 O55 82.5(5) . . ?
O26 Mo10 O28 95.3(7) . . ?
O26 Mo10 O46 149.1(6) . . ?
O26 Mo10 O47 84.7(6) . . ?
O26 Mo10 O53 85.3(5) . . ?
O27 Mo10 O26 108.5(9) . . ?
O27 Mo10 O28 103.1(8) . . ?
O27 Mo10 O46 101.4(9) . . ?
O27 Mo10 O47 105.2(7) . . ?
O27 Mo10 O53 165.6(9) . . ?
O28 Mo10 O46 85.3(7) . . ?
O28 Mo10 O47 150.1(6) . . ?
O28 Mo10 O53 70.6(5) . . ?
O46 Mo10 O47 80.0(6) . . ?
O46 Mo10 O53 65.7(5) . . ?
O47 Mo10 O53 79.6(5) . . ?
O24 Mo11 O31 71.7(5) . . ?
O24 Mo11 O43 86.7(6) . . ?
O24 Mo11 O54 152.0(5) . . ?
O25 Mo11 O24 102.0(7) . . ?
O25 Mo11 O31 164.5(6) . . ?
O25 Mo11 O43 97.1(7) . . ?
O25 Mo11 O50 108.2(7) . . ?
O25 Mo11 O54 103.1(7) . . ?
O43 Mo11 O31 68.7(4) . . ?
O50 Mo11 O24 96.9(7) . . ?
O50 Mo11 O31 86.9(5) . . ?
O50 Mo11 O43 153.0(5) . . ?
O50 Mo11 O54 86.7(5) . . ?
O54 Mo11 O31 80.9(4) . . ?
O54 Mo11 O43 78.3(5) . . ?
O22 Mo12 O24 84.7(6) . . ?
O22 Mo12 O31 70.7(5) . . ?
O23 Mo12 O22 98.6(7) . . ?
O23 Mo12 O24 96.6(8) . . ?
O23 Mo12 O26 106.6(7) . . ?
O23 Mo12 O31 161.9(7) . . ?
O23 Mo12 O51 108.1(8) . . ?
O24 Mo12 O31 68.6(5) . . ?
O26 Mo12 O22 151.5(6) . . ?
O26 Mo12 O24 79.5(6) . . ?
O26 Mo12 O31 81.5(5) . . ?
O51 Mo12 O22 95.4(6) . . ?
O51 Mo12 O24 155.0(7) . . ?
O51 Mo12 O26 89.3(6) . . ?
O51 Mo12 O31 87.8(6) . . ?
Mo7 O18 Mo6 124.3(7) . . ?
Mo6 O19 Mo9 126.5(7) . . ?
Mo6 O20 Mo4 147.7(9) . . ?
Mo12 O22 Mo4 126.3(8) . . ?
Mo11 O24 Mo12 129.4(8) . . ?
Mo10 O26 Mo12 152.3(8) . . ?
Mo10 O28 Mo5 130.8(8) . . ?
Mo5 O30 Mo8 133.3(9) . . ?
Mo4 O31 Mo11 91.4(4) . . ?
Mo4 O31 Mo12 91.5(4) . . ?
P5 O31 Mo4 126.9(7) . . ?
P5 O31 Mo11 123.4(6) . . ?
P5 O31 Mo12 123.2(6) . . ?
Mo11 O31 Mo12 90.3(4) . . ?
Mo3 O33 Mo8 151.9(7) . . ?
Mo7 O36 Mo3 148.8(9) . . ?
Mo2 O37 Mo3 125.0(7) . . ?
Mo3 O38 Mo1 129.1(8) . . ?
Mo8 O42 Mo7 153.0(8) . . ?
Mo4 O43 Mo11 126.0(7) . . ?
Mo4 O44 Mo2 143.7(10) . . ?
Mo1 O45 Mo2 125.0(7) . . ?
Mo8 O46 Mo10 135.3(9) . . ?
Mo9 O47 Mo10 154.2(8) . . ?
Mo5 O49 Mo1 151.7(8) . . ?
Mo11 O50 Mo5 153.5(7) . . ?
Mo12 O51 Mo9 146.1(7) . . ?
Mo2 O52 Mo1 91.4(4) . . ?
Mo2 O52 Mo3 91.6(4) . . ?
Mo3 O52 Mo1 90.7(4) . . ?
P5 O52 Mo1 123.1(6) . . ?
P5 O52 Mo2 125.9(6) . . ?
P5 O52 Mo3 124.2(7) . . ?
Mo5 O53 Mo10 89.7(4) . . ?
P5 O53 Mo5 125.3(7) . . ?
P5 O53 Mo8 126.7(7) . . ?
P5 O53 Mo10 123.3(7) . . ?
Mo8 O53 Mo5 90.8(4) . . ?
Mo8 O53 Mo10 90.1(4) . . ?
Mo1 O54 Mo11 148.6(7) . . ?
P5 O55 Mo6 126.7(6) . . ?
P5 O55 Mo7 125.5(6) . . ?
P5 O55 Mo9 121.4(6) . . ?
Mo6 O55 Mo7 91.8(4) . . ?
Mo6 O55 Mo9 90.8(4) . . ?
Mo7 O55 Mo9 90.3(3) . . ?
Mo2 O56 Mo6 144.6(9) . . ?
C73A O14 C76A 108(3) . . ?
C76 O14 C73 121(3) . . ?
O14 C73 H73A 111.2 . . ?
O14 C73 H73B 111.2 . . ?
H73A C73 H73B 109.1 . . ?
C74 C73 O14 103(3) . . ?
C74 C73 H73A 111.2 . . ?
C74 C73 H73B 111.2 . . ?
O14 C73A H73C 111.5 . . ?
O14 C73A H73D 111.5 . . ?
H73C C73A H73D 109.3 . . ?
C74A C73A O14 101(3) . . ?
C74A C73A H73C 111.5 . . ?
C74A C73A H73D 111.5 . . ?
C73 C74 H74A 111.7 . . ?
C73 C74 H74B 111.7 . . ?
H74A C74 H74B 109.5 . . ?
C75 C74 C73 100(4) . . ?
C75 C74 H74A 111.7 . . ?
C75 C74 H74B 111.7 . . ?
C73A C74A H74C 109.3 . . ?
C73A C74A H74D 109.3 . . ?
H74C C74A H74D 108.0 . . ?
C75A C74A C73A 111(4) . . ?
C75A C74A H74C 109.3 . . ?
C75A C74A H74D 109.3 . . ?
C74 C75 H75A 105.9 . . ?
C74 C75 H75B 105.9 . . ?
C74 C75 C76 126(4) . . ?
H75A C75 H75B 106.2 . . ?
C76 C75 H75A 105.9 . . ?
C76 C75 H75B 105.9 . . ?
C74A C75A H75C 111.5 . . ?
C74A C75A H75D 111.5 . . ?
C74A C75A C76A 101(5) . . ?
H75C C75A H75D 109.4 . . ?
C76A C75A H75C 111.5 . . ?
C76A C75A H75D 111.5 . . ?
O14 C76 C75 89(3) . . ?
O14 C76 H76A 113.8 . . ?
O14 C76 H76B 113.8 . . ?
C75 C76 H76A 113.8 . . ?
C75 C76 H76B 113.8 . . ?
H76A C76 H76B 111.0 . . ?
O14 C76A H76C 110.7 . . ?
O14 C76A H76D 110.7 . . ?
C75A C76A O14 105(4) . . ?
C75A C76A H76C 110.7 . . ?
C75A C76A H76D 110.7 . . ?
H76C C76A H76D 108.8 . . ?
C79 O12 C78 109.7(16) . . ?
H77A C77 H77B 109.5 . . ?
H77A C77 H77C 109.5 . . ?
H77B C77 H77C 109.5 . . ?
C78 C77 H77A 109.5 . . ?
C78 C77 H77B 109.5 . . ?
C78 C77 H77C 109.5 . . ?
O12 C78 C77 115(2) . . ?
O12 C78 H78A 108.6 . . ?
O12 C78 H78B 108.6 . . ?
C77 C78 H78A 108.6 . . ?
C77 C78 H78B 108.6 . . ?
H78A C78 H78B 107.6 . . ?
O12 C79 H79A 109.9 . . ?
O12 C79 H79B 109.9 . . ?
O12 C79 C80 109(2) . . ?
H79A C79 H79B 108.3 . . ?
C80 C79 H79A 109.9 . . ?
C80 C79 H79B 109.9 . . ?
C79 C80 H80A 109.5 . . ?
C79 C80 H80B 109.5 . . ?
C79 C80 H80C 109.5 . . ?
H80A C80 H80B 109.5 . . ?
H80A C80 H80C 109.5 . . ?
H80B C80 H80C 109.5 . . ?
C86 O15 C85 109(3) . . ?
O15 C85 H85A 110.9 . . ?
O15 C85 H85B 110.9 . . ?
O15 C85 C88 104(3) . . ?
H85A C85 H85B 109.0 . . ?
C88 C85 H85A 110.9 . . ?
C88 C85 H85B 110.9 . . ?
O15 C86 H86A 109.3 . . ?
O15 C86 H86B 109.4 . . ?
O15 C86 C87 111(3) . . ?
H86A C86 H86B 108.0 . . ?
C87 C86 H86A 109.4 . . ?
C87 C86 H86B 109.3 . . ?
C86 C87 H87A 111.4 . . ?
C86 C87 H87B 111.4 . . ?
C86 C87 C88 102(4) . . ?
H87A C87 H87B 109.2 . . ?
C88 C87 H87A 111.4 . . ?
C88 C87 H87B 111.4 . . ?
C85 C88 H88A 109.8 . . ?
C85 C88 H88B 109.8 . . ?
C87 C88 C85 109(3) . . ?
C87 C88 H88A 109.8 . . ?
C87 C88 H88B 109.8 . . ?
H88A C88 H88B 108.3 . . ?
C92 O16 C89 99(3) . . ?
O16 C89 H89A 109.8 . . ?
O16 C89 H89B 109.8 . . ?
O16 C89 C90 109(3) . . ?
H89A C89 H89B 108.3 . . ?
C90 C89 H89A 109.8 . . ?
C90 C89 H89B 109.8 . . ?
C89 C90 H90A 112.2 . . ?
C89 C90 H90B 112.2 . . ?
H90A C90 H90B 109.8 . . ?
C91 C90 C89 98(3) . . ?
C91 C90 H90A 112.2 . . ?
C91 C90 H90B 112.2 . . ?
C90 C91 H91A 110.7 . . ?
C90 C91 H91B 110.7 . . ?
C90 C91 C92 105(3) . . ?
H91A C91 H91B 108.8 . . ?
C92 C91 H91A 110.7 . . ?
C92 C91 H91B 110.7 . . ?
O16 C92 C91 98(3) . . ?
O16 C92 H92A 112.1 . . ?
O16 C92 H92B 112.1 . . ?
C91 C92 H92A 112.1 . . ?
C91 C92 H92B 112.1 . . ?
H92A C92 H92B 109.7 . . ?
C81 O10 C84 107(2) . . ?
O10 C81 H81A 109.9 . . ?
O10 C81 H81B 109.9 . . ?
O10 C81 C82 109(3) . . ?
H81A C81 H81B 108.3 . . ?
C82 C81 H81A 109.9 . . ?
C82 C81 H81B 109.9 . . ?
C81 C82 H82A 113.4 . . ?
C81 C82 H82B 113.4 . . ?
H82A C82 H82B 110.7 . . ?
C83 C82 C81 91(2) . . ?
C83 C82 H82A 113.4 . . ?
C83 C82 H82B 113.4 . . ?
C82 C83 H83A 109.8 . . ?
C82 C83 H83B 109.8 . . ?
C82 C83 C84 109(3) . . ?
H83A C83 H83B 108.3 . . ?
C84 C83 H83A 109.8 . . ?
C84 C83 H83B 109.8 . . ?
O10 C84 C83 101(2) . . ?
O10 C84 H84A 111.6 . . ?
O10 C84 H84B 111.6 . . ?
C83 C84 H84A 111.6 . . ?
C83 C84 H84B 111.6 . . ?
H84A C84 H84B 109.4 . . ?
H11C O11 H11D 104.5 . . ?
H13A O13 H13B 109.5 . . ?

loop_
_geom_torsion_atom_site_label_1
_geom_torsion_atom_site_label_2
_geom_torsion_atom_site_label_3
_geom_torsion_atom_site_label_4
_geom_torsion
_geom_torsion_site_symmetry_1
_geom_torsion_site_symmetry_2
_geom_torsion_site_symmetry_3
_geom_torsion_site_symmetry_4
_geom_torsion_publ_flag
C1 C2 C3 C4 -53(3) . . . . ?
C1 P2 C7 C8 -54.1(15) . . . . ?
C1 P2 C7 C12 178.8(14) . . . . ?
C1 P2 C13 C14 146.2(14) . . . . ?
C1 P2 C13 C18 -84.3(14) . . . . ?
O1 P1 C19 C20 153.7(13) . . . . ?
O1 P1 C19 C24 26.5(16) . . . . ?
O1 P1 C25 C26 57.7(15) . . . . ?
O1 P1 C25 C30 -178.5(13) . . . . ?
O1 P1 C31 C32 62.5(13) . . . . ?
O1 P1 C31 C36 -55.2(16) . . . . ?
P1 C19 C20 C21 175.9(13) . . . . ?
P1 C19 C24 C23 -176.9(16) . . . . ?
P1 C25 C26 C27 -174.7(14) . . . . ?
P1 C25 C30 C29 175.2(13) . . . . ?
P1 C31 C32 C33 -178.4(13) . . . . ?
P1 C31 C36 C35 -178.7(15) . . . . ?
C2 C1 P2 O2 51.3(15) . . . . ?
C2 C1 P2 C7 170.4(14) . . . . ?
C2 C1 P2 C13 -68.9(15) . . . . ?
C2 C1 C6 C5 -52(2) . . . . ?
C2 C3 C4 C5 53(3) . . . . ?
O2 P2 C7 C8 64.5(14) . . . . ?
O2 P2 C7 C12 -62.6(16) . . . . ?
O2 P2 C13 C14 27.0(16) . . . . ?
O2 P2 C13 C18 156.5(13) . . . . ?
P2 C1 C2 C3 -176.4(14) . . . . ?
P2 C1 C6 C5 177.8(14) . . . . ?
P2 C7 C8 C9 -178.0(12) . . . . ?
P2 C7 C12 C11 178.8(15) . . . . ?
P2 C13 C14 C15 -177.6(16) . . . . ?
P2 C13 C18 C17 179.0(13) . . . . ?
C3 C4 C5 C6 -51(2) . . . . ?
C4 C5 C6 C1 52(2) . . . . ?
C6 C1 C2 C3 52(2) . . . . ?
C6 C1 P2 O2 -178.3(13) . . . . ?
C6 C1 P2 C7 -59.2(16) . . . . ?
C6 C1 P2 C13 61.5(16) . . . . ?
C7 P2 C13 C14 -94.3(15) . . . . ?
C7 P2 C13 C18 35.2(15) . . . . ?
C7 C8 C9 C10 55(2) . . . . ?
C8 C7 C12 C11 54(2) . . . . ?
C8 C9 C10 C11 -59(2) . . . . ?
C9 C10 C11 C12 58(2) . . . . ?
C10 C11 C12 C7 -56(2) . . . . ?
C12 C7 C8 C9 -53(2) . . . . ?
C13 P2 C7 C8 -173.7(12) . . . . ?
C13 P2 C7 C12 59.2(16) . . . . ?
C13 C14 C15 C16 -56(3) . . . . ?
C14 C13 C18 C17 -52(2) . . . . ?
C14 C15 C16 C17 59(3) . . . . ?
C15 C16 C17 C18 -59(2) . . . . ?
C16 C17 C18 C13 55(2) . . . . ?
C18 C13 C14 C15 53(2) . . . . ?
C19 P1 C25 C26 -61.6(15) . . . . ?
C19 P1 C25 C30 62.2(15) . . . . ?
C19 P1 C31 C32 -177.5(11) . . . . ?
C19 P1 C31 C36 64.7(16) . . . . ?
C19 C20 C21 C22 57(2) . . . . ?
C20 C19 C24 C23 54(2) . . . . ?
C20 C21 C22 C23 -56(2) . . . . ?
C21 C22 C23 C24 56(3) . . . . ?
C22 C23 C24 C19 -54(3) . . . . ?
C24 C19 C20 C21 -57(2) . . . . ?
C25 P1 C19 C20 -86.6(14) . . . . ?
C25 P1 C19 C24 146.1(14) . . . . ?
C25 P1 C31 C32 -57.4(13) . . . . ?
C25 P1 C31 C36 -175.1(14) . . . . ?
C25 C26 C27 C28 -55(2) . . . . ?
C26 C25 C30 C29 -60(2) . . . . ?
C26 C27 C28 C29 54(2) . . . . ?
C27 C28 C29 C30 -58(2) . . . . ?
C28 C29 C30 C25 60(2) . . . . ?
C30 C25 C26 C27 58(2) . . . . ?
C31 P1 C19 C20 33.4(16) . . . . ?
C31 P1 C19 C24 -93.8(15) . . . . ?
C31 P1 C25 C26 177.5(14) . . . . ?
C31 P1 C25 C30 -58.7(15) . . . . ?
C31 C32 C33 C34 53(2) . . . . ?
C32 C31 C36 C35 60(2) . . . . ?
C32 C33 C34 C35 -50(2) . . . . ?
C33 C34 C35 C36 53(2) . . . . ?
C34 C35 C36 C31 -60(2) . . . . ?
C36 C31 C32 C33 -57.9(19) . . . . ?
P4 C37 C38 C39 169.9(17) . . . . ?
P4 C37 C42 C41 -170.1(16) . . . . ?
P4 C43 C44 C45 -173(2) . . . . ?
P4 C43 C48 C47 178(2) . . . . ?
P4 C49 C50 C51 171(3) . . . . ?
P4 C49 C50 C51A -157(4) . . . . ?
P4 C49 C54 C53 171(2) . . . . ?
O9 P4 C37 C38 -57(2) . . . . ?
O9 P4 C37 C42 161.3(16) . . . . ?
O9 P4 C43 C44 36(2) . . . . ?
O9 P4 C43 C48 168(2) . . . . ?
O9 P4 C49 C50 74(3) . . . . ?
O9 P4 C49 C54 -62(2) . . . . ?
C37 P4 C43 C44 -84(2) . . . . ?
C37 P4 C43 C48 47(2) . . . . ?
C37 P4 C49 C50 -165(3) . . . . ?
C37 P4 C49 C54 59(2) . . . . ?
C37 C38 C39 C40 48(3) . . . . ?
C38 C37 C42 C41 48(3) . . . . ?
C38 C39 C40 C41 -50(3) . . . . ?
C39 C40 C41 C42 54(3) . . . . ?
C40 C41 C42 C37 -53(3) . . . . ?
C42 C37 C38 C39 -47(3) . . . . ?
C43 P4 C37 C38 63(2) . . . . ?
C43 P4 C37 C42 -78.7(19) . . . . ?
C43 P4 C49 C50 -45(3) . . . . ?
C43 P4 C49 C54 178.9(18) . . . . ?
C43 C44 C45 C46 -55(4) . . . . ?
C44 C43 C48 C47 -49(3) . . . . ?
C44 C45 C46 C47 54(4) . . . . ?
C45 C46 C47 C48 -55(4) . . . . ?
C46 C47 C48 C43 51(3) . . . . ?
C48 C43 C44 C45 54(4) . . . . ?
C49 P4 C37 C38 -179.7(18) . . . . ?
C49 P4 C37 C42 39(2) . . . . ?
C49 P4 C43 C44 158(2) . . . . ?
C49 P4 C43 C48 -71(2) . . . . ?
C49 C50 C51 C52 71(5) . . . . ?
C49 C50 C51A C52A 42(6) . . . . ?
C50 C49 C54 C53 35(4) . . . . ?
C50 C51 C52 C53 -73(6) . . . . ?
C50 C51A C52A C53 -84(5) . . . . ?
C51 C52 C53 C54 55(6) . . . . ?
C51A C52A C53 C54 92(4) . . . . ?
C52 C53 C54 C49 -33(5) . . . . ?
C52A C53 C54 C49 -62(4) . . . . ?
C54 C49 C50 C51 -55(5) . . . . ?
C54 C49 C50 C51A -23(5) . . . . ?
P3 C55 C56 C57 -175.5(19) . . . . ?
P3 C55 C60 C59 -179(2) . . . . ?
P3 C61 C62 C63 -170.9(19) . . . . ?
P3 C61 C66 C65 166.1(17) . . . . ?
P3 C67 C68 C69 -180(2) . . . . ?
P3 C67 C72 C71 -179.1(17) . . . . ?
O8 P3 C55 C56 52(2) . . . . ?
O8 P3 C55 C60 -62(2) . . . . ?
C55 C56 C57 C58 63(3) . . . . ?
C56 C55 C60 C59 62(3) . . . . ?
C56 C57 C58 C59 -60(3) . . . . ?
C57 C58 C59 C60 67(3) . . . . ?
C58 C59 C60 C55 -73(4) . . . . ?
C60 C55 C56 C57 -58(3) . . . . ?
C61 P3 C55 C56 168(2) . . . . ?
C61 P3 C55 C60 54(2) . . . . ?
C61 C62 C63 C64 -50(3) . . . . ?
C62 C61 C66 C65 -63(3) . . . . ?
C62 C63 C64 C65 46(4) . . . . ?
C63 C64 C65 C66 -52(4) . . . . ?
C64 C65 C66 C61 59(3) . . . . ?
C66 C61 C62 C63 61(3) . . . . ?
C67 P3 C55 C56 -64(2) . . . . ?
C67 P3 C55 C60 -178(2) . . . . ?
C67 C68 C69 C70 44(4) . . . . ?
C68 C67 C72 C71 56(3) . . . . ?
C68 C69 C70 C71 -40(4) . . . . ?
C69 C70 C71 C72 47(5) . . . . ?
C70 C71 C72 C67 -55(4) . . . . ?
C72 C67 C68 C69 -56(4) . . . . ?
O01J Mo7 O36 Mo3 36(3) . . . . ?
O01J Mo9 O47 Mo10 128.3(19) . . . . ?
Mo7 O01J Mo9 O19 70.5(8) . . . . ?
Mo7 O01J Mo9 O41 167.8(9) . . . . ?
Mo7 O01J Mo9 O47 -81.9(9) . . . . ?
Mo7 O01J Mo9 O51 17.9(17) . . . . ?
Mo7 O01J Mo9 O55 1.2(7) . . . . ?
O17 Mo6 O19 Mo9 166.2(10) . . . . ?
O17 Mo6 O20 Mo4 -143.3(17) . . . . ?
O18 Mo6 O19 Mo9 72.6(8) . . . . ?
O18 Mo6 O20 Mo4 10(3) . . . . ?
O18 Mo7 O36 Mo3 128.0(17) . . . . ?
O19 Mo6 O20 Mo4 114.8(17) . . . . ?
O19 Mo9 O47 Mo10 37(3) . . . . ?
O20 Mo4 O43 Mo11 6(2) . . . . ?
O20 Mo4 O44 Mo2 -41.9(16) . . . . ?
O20 Mo6 O19 Mo9 -87.5(9) . . . . ?
O21 Mo4 O43 Mo11 165.9(9) . . . . ?
O21 Mo4 O44 Mo2 -141.0(16) . . . . ?
O22 Mo4 O43 Mo11 69.0(8) . . . . ?
O22 Mo4 O44 Mo2 16(3) . . . . ?
O22 Mo12 O51 Mo9 127.4(16) . . . . ?
O23 Mo12 O51 Mo9 -131.7(16) . . . . ?
O24 Mo11 O50 Mo5 126.8(16) . . . . ?
O24 Mo12 O51 Mo9 38(3) . . . . ?
O25 Mo11 O24 Mo12 164.5(11) . . . . ?
O25 Mo11 O50 Mo5 -128.1(16) . . . . ?
O26 Mo10 O28 Mo5 -85.7(12) . . . . ?
O26 Mo12 O51 Mo9 -24.5(16) . . . . ?
O27 Mo10 O26 Mo12 -125.4(18) . . . . ?
O27 Mo10 O28 Mo5 163.9(13) . . . . ?
O28 Mo5 O30 Mo8 64.2(13) . . . . ?
O28 Mo5 O49 Mo1 35(2) . . . . ?
O28 Mo10 O26 Mo12 128.9(18) . . . . ?
O29 Mo5 O30 Mo8 162.0(13) . . . . ?
O29 Mo5 O49 Mo1 -130.4(16) . . . . ?
O30 Mo5 O49 Mo1 125.5(16) . . . . ?
O30 Mo8 O42 Mo7 34(3) . . . . ?
O30 Mo8 O46 Mo10 65.1(10) . . . . ?
O31 Mo4 O43 Mo11 -2.6(7) . . . . ?
O31 Mo4 O44 Mo2 43.0(15) . . . . ?
O31 P5 O52 Mo1 57.5(9) . . . . ?
O31 P5 O52 Mo2 -62.9(9) . . . . ?
O31 P5 O52 Mo3 175.0(6) . . . . ?
O31 P5 O53 Mo5 -63.1(10) . . . . ?
O31 P5 O53 Mo8 173.5(7) . . . . ?
O31 P5 O53 Mo10 54.1(10) . . . . ?
O31 P5 O55 Mo6 49.2(10) . . . . ?
O31 P5 O55 Mo7 174.6(7) . . . . ?
O31 P5 O55 Mo9 -69.2(9) . . . . ?
O31 Mo11 O24 Mo12 -0.7(9) . . . . ?
O31 Mo11 O50 Mo5 55.6(15) . . . . ?
O31 Mo12 O51 Mo9 57.0(16) . . . . ?
O32 Mo8 O42 Mo7 -126.5(18) . . . . ?
O32 Mo8 O46 Mo10 166.0(10) . . . . ?
O33 Mo3 O38 Mo1 -82.2(10) . . . . ?
O33 Mo8 O42 Mo7 -23.8(18) . . . . ?
O33 Mo8 O46 Mo10 5.4(17) . . . . ?
O34 Mo3 O33 Mo8 -132.9(17) . . . . ?
O34 Mo3 O38 Mo1 168.8(10) . . . . ?
O35 Mo7 O36 Mo3 -128.8(17) . . . . ?
O36 Mo3 O33 Mo8 -25.8(17) . . . . ?
O36 Mo3 O38 Mo1 17(2) . . . . ?
O37 Mo2 O56 Mo6 119.9(15) . . . . ?
O37 Mo3 O33 Mo8 34(3) . . . . ?
O37 Mo3 O38 Mo1 72.6(9) . . . . ?
O38 Mo1 O54 Mo11 42(2) . . . . ?
O38 Mo3 O33 Mo8 126.6(17) . . . . ?
O39 Mo1 O54 Mo11 -128.4(13) . . . . ?
O40 Mo2 O37 Mo3 167.5(9) . . . . ?
O40 Mo2 O56 Mo6 -139.9(15) . . . . ?
O41 Mo9 O47 Mo10 -128.9(19) . . . . ?
O42 Mo7 O36 Mo3 -25.3(17) . . . . ?
O42 Mo8 O46 Mo10 -84.5(10) . . . . ?
O43 Mo4 O44 Mo2 116.9(15) . . . . ?
O43 Mo11 O24 Mo12 67.9(11) . . . . ?
O43 Mo11 O50 Mo5 31(2) . . . . ?
O44 Mo2 O37 Mo3 16(2) . . . . ?
O44 Mo2 O56 Mo6 -39.8(15) . . . . ?
O44 Mo4 O43 Mo11 -92.5(9) . . . . ?
O45 Mo1 O54 Mo11 130.0(13) . . . . ?
O45 Mo2 O37 Mo3 71.5(8) . . . . ?
O45 Mo2 O56 Mo6 21(3) . . . . ?
O46 Mo8 O42 Mo7 124.6(18) . . . . ?
O46 Mo10 O26 Mo12 39(2) . . . . ?
O46 Mo10 O28 Mo5 63.2(12) . . . . ?
O47 Mo10 O26 Mo12 -21.1(18) . . . . ?
O47 Mo10 O28 Mo5 3(2) . . . . ?
O49 Mo1 O54 Mo11 -23.5(13) . . . . ?
O49 Mo5 O30 Mo8 -86.9(13) . . . . ?
O50 Mo5 O30 Mo8 1(2) . . . . ?
O50 Mo5 O49 Mo1 -23.5(15) . . . . ?
O50 Mo11 O24 Mo12 -85.2(11) . . . . ?
O51 Mo9 O47 Mo10 -24(2) . . . . ?
O52 Mo1 O54 Mo11 58.7(13) . . . . ?
O52 Mo2 O37 Mo3 -0.7(7) . . . . ?
O52 Mo2 O56 Mo6 46.5(15) . . . . ?
O52 Mo3 O33 Mo8 56.1(17) . . . . ?
O52 Mo3 O38 Mo1 1.8(8) . . . . ?
O52 P5 O31 Mo4 52.3(9) . . . . ?
O52 P5 O31 Mo11 -69.7(9) . . . . ?
O52 P5 O31 Mo12 174.3(6) . . . . ?
O52 P5 O53 Mo5 57.4(10) . . . . ?
O52 P5 O53 Mo8 -66.0(10) . . . . ?
O52 P5 O53 Mo10 174.6(7) . . . . ?
O52 P5 O55 Mo6 -67.2(9) . . . . ?
O52 P5 O55 Mo7 58.2(9) . . . . ?
O52 P5 O55 Mo9 174.5(6) . . . . ?
O53 Mo5 O30 Mo8 -4.6(10) . . . . ?
O53 Mo5 O49 Mo1 57.4(15) . . . . ?
O53 P5 O31 Mo4 173.4(7) . . . . ?
O53 P5 O31 Mo11 51.4(10) . . . . ?
O53 P5 O31 Mo12 -64.6(9) . . . . ?
O53 P5 O52 Mo1 -65.5(10) . . . . ?
O53 P5 O52 Mo2 174.1(7) . . . . ?
O53 P5 O52 Mo3 51.9(9) . . . . ?
O53 P5 O55 Mo6 174.0(7) . . . . ?
O53 P5 O55 Mo7 -60.6(10) . . . . ?
O53 P5 O55 Mo9 55.7(9) . . . . ?
O53 Mo8 O42 Mo7 56.5(18) . . . . ?
O53 Mo8 O46 Mo10 -2.2(8) . . . . ?
O53 Mo10 O26 Mo12 58.9(18) . . . . ?
O53 Mo10 O28 Mo5 -2.6(10) . . . . ?
O54 Mo11 O24 Mo12 11(2) . . . . ?
O54 Mo11 O50 Mo5 -25.4(15) . . . . ?
O55 P5 O31 Mo4 -62.6(9) . . . . ?
O55 P5 O31 Mo11 175.4(6) . . . . ?
O55 P5 O31 Mo12 59.4(9) . . . . ?
O55 P5 O52 Mo1 174.5(7) . . . . ?
O55 P5 O52 Mo2 54.0(9) . . . . ?
O55 P5 O52 Mo3 -68.1(8) . . . . ?
O55 P5 O53 Mo5 174.1(7) . . . . ?
O55 P5 O53 Mo8 50.7(10) . . . . ?
O55 P5 O53 Mo10 -68.7(10) . . . . ?
O55 Mo6 O19 Mo9 0.7(7) . . . . ?
O55 Mo6 O20 Mo4 40.5(17) . . . . ?
O55 Mo7 O36 Mo3 56.3(17) . . . . ?
O55 Mo9 O47 Mo10 58.4(19) . . . . ?
O56 Mo2 O37 Mo3 -89.4(9) . . . . ?
O56 Mo6 O19 Mo9 18(2) . . . . ?
O56 Mo6 O20 Mo4 -43.6(17) . . . . ?
O14 C73 C74 C75 -6(5) . . . . ?
O14 C73A C74A C75A -20(6) . . . . ?
C73 O14 C76 C75 -2(5) . . . . ?
C73 C74 C75 C76 7(7) . . . . ?
C73A O14 C76A C75A 23(6) . . . . ?
C73A C74A C75A C76A 34(7) . . . . ?
C74 C75 C76 O14 -3(6) . . . . ?
C74A C75A C76A O14 -33(7) . . . . ?
C76 O14 C73 C74 6(5) . . . . ?
C76A O14 C73A C74A -2(6) . . . . ?
C78 O12 C79 C80 161(2) . . . . ?
C79 O12 C78 C77 75(3) . . . . ?
O15 C85 C88 C87 8(6) . . . . ?
O15 C86 C87 C88 -15(6) . . . . ?
C85 O15 C86 C87 22(7) . . . . ?
C86 O15 C85 C88 -18(6) . . . . ?
C86 C87 C88 C85 4(6) . . . . ?
O16 C89 C90 C91 13(4) . . . . ?
C89 O16 C92 C91 53(3) . . . . ?
C89 C90 C91 C92 21(4) . . . . ?
C90 C91 C92 O16 -48(4) . . . . ?
C92 O16 C89 C90 -43(4) . . . . ?
O10 C81 C82 C83 -46(3) . . . . ?
C81 O10 C84 C83 -6(3) . . . . ?
C81 C82 C83 C84 41(4) . . . . ?
C82 C83 C84 O10 -25(4) . . . . ?
C84 O10 C81 C82 35(4) . . . . ?

_shelx_res_file                  
;
TITL full_yellow_a.res in Cc
    full_yellow(1).res
    created by SHELXL-2018/3 at 13:21:00 on 14-Mar-2025
REM Old TITL full_Yellow in Cc
REM SHELXT solution in Cc: R1 0.154, Rweak 0.030, Alpha 0.023
REM <I/s> 4.518 for 408 systematic absences, Orientation as input
REM Flack x = 0.404 ( 0.003 ) from 11475 Parsons' quotients
REM Formula found by SHELXT: C94 O55 P7 Mo12 Dy
CELL 0.71073 24.6687 19.2311 29.3029 90 113.233 90
ZERR 4 0.0009 0.0009 0.0015 0 0.003 0
LATT -7
SYMM +X,-Y,0.5+Z
SFAC C H Dy Mo O P
UNIT 368 752 4 48 224 20
RIGU
SIMU 0.02 0.04 1.7 C37 > C48 C50
SIMU 0.02 0.04 1.7 C49 C50 C51
SADI C85 O15 O15 C86 O16 C89 O16 C92 O10 C81 O10 C84
DFIX 1.51 C42 C37 C38 C37 C39 C38 C40 C39 C41 C40 C42 C41 C54 C49 C54 C53 =
 C53 C52 C52 C51 C51 C50 C50 C49 C48 C43 C44 C43 C45 C44 C46 C45 C47 C46 C48 =
 C47
SADI C88 C87 C85 C88 C90 C89 C92 C91 C84 C83 C74 C73 C76 C74A
SADI C50 C51 C50 C51A
SADI C51 C52 C51A C52A
SADI O14 C76A O14 C76 O14 C73A O14 C73
SADI C84 C83 C82 C81
SADI C52 C53 C52A C53
SADI C91 C90 C87 C88 C74A C74
SADI 0.04 C50 C52 C50 C52A
SADI C75A C76A C76 C75 C74 C73 C74A C73A
SADI 0.04 C51 C53 C51A C53
SADI C82 C83 C90 C91 C88 C87
DFIX 1.51 C51 C50 C51A C50 C52A C51A C52 C51 C53 C52A C53 C52
SADI C75A C74A C74 C75
SIMU 0.02 0.04 1.7 C51 > C52A
SIMU 0.02 0.04 1.7 O10 > C84
SIMU 0.02 0.04 1.7 O15 > C88
SIMU 0.02 0.04 1.7 C55 > C60
SIMU 0.02 0.04 1.7 C1 C2 C3 C4 C5 C6 C7 C8 > C36
SIMU 0.02 0.04 1.7 C55 > C72
SIMU 0.02 0.04 1.7 O16 > C92
SIMU 0.02 0.04 1.7 O12 > C80
DFIX 1.51 C26 C25 C30 C25 C30 C29 C29 C28 C28 C27 C27 C26 C2 C1 C6 C1 C6 C5 =
 C5 C4 C4 C3 C3 C2 C15 C14 C14 C13 C16 C15 C18 C13 C18 C17 C17 C16 C7 C12 C8 =
 C7 C9 C8 C9 C10 C11 C10 C12 C11 C33 C32 C34 C33 C35 C34 C36 C35 C36 C31 C24 =
 C23 C24 C19 C20 C19 C21 C20 C23 C22 C22 C21
DFIX 1.51 C78 C77 C80 C79
SADI O12 C78 O12 C79
DFIX 1.51 C56 C55 C57 C56 C58 C57 C59 C58 C60 C59 C60 C55
SIMU 0.02 0.04 1.7 C73 > C76A
ISOR 0.005 0.01 O35
DFIX 1.51 C65 C64 C64 C63 C63 C62 C62 C61 C66 C61 C66 C65

L.S. 35 0 0
PLAN  35
SIZE 0.04 0.05 0.13
TEMP 100
CONF
list 4
MORE -1
BOND $H
fmap 2 53
acta
TWIN -1 0 0 0 -1 0 0 0 -1 2
OMIT -1 1 0
OMIT -1 1 1
OMIT -1 1 3
OMIT 0 0 2
OMIT 0 2 0
OMIT 1 1 -3
OMIT 1 1 -1
OMIT 1 1 1
OMIT 2 0 -2
OMIT 2 0 0
REM <olex2.extras>
REM <HklSrc "%.\\yellow_Cc.hkl">
REM </olex2.extras>

WGHT    0.000000  375.037476
BASF   0.34941
FVAR       0.07990
C1    1    0.481683    0.056189    0.232334    11.00000    0.04503    0.01701 =
         0.01088    0.00022    0.01108    0.00311
AFIX  13
H1    2    0.521934    0.058287    0.257827    11.00000   -1.20000
AFIX   0
DY1   3    0.440390    0.139014    0.364167    11.00000    0.02259    0.02849 =
         0.01690   -0.00153    0.01094   -0.00290
O1    5    0.437130    0.140446    0.437685    11.00000    0.03246    0.02613 =
         0.01786    0.00169    0.01328    0.00523
P1    6    0.433591    0.139351    0.488513    11.00000    0.02164    0.01972 =
         0.02170    0.00542    0.01274    0.00557
C2    1    0.453644   -0.007778    0.245436    11.00000    0.07937    0.01620 =
         0.02502    0.00037    0.03356    0.00066
AFIX  23
H2A   2    0.454846   -0.002809    0.278764    11.00000   -1.20000
H2B   2    0.412665   -0.011413    0.222601    11.00000   -1.20000
AFIX   0
O2    5    0.445057    0.136428    0.290857    11.00000    0.02848    0.02945 =
         0.02840   -0.00558    0.01987   -0.01083
P2    6    0.446867    0.135660    0.239240    11.00000    0.02548    0.01874 =
         0.01857    0.00060    0.01066   -0.00355
C3    1    0.486528   -0.073160    0.242413    11.00000    0.07569    0.01932 =
         0.03403    0.00587    0.01298    0.01845
AFIX  23
H3A   2    0.525431   -0.071929    0.269096    11.00000   -1.20000
H3B   2    0.465895   -0.112958    0.248165    11.00000   -1.20000
AFIX   0
O3    5    0.378005    0.039576    0.340623    11.00000    0.03536    0.02458 =
         0.05469   -0.00902    0.02041   -0.01037
AFIX   7
H3C   2    0.339439    0.051241    0.321359    11.00000   -1.50000
H3D   2    0.373729    0.017312    0.366758    11.00000   -1.50000
AFIX   0
C4    1    0.493742   -0.084367    0.193970    11.00000    0.04273    0.02762 =
         0.03163   -0.00911    0.00263    0.00447
AFIX  23
H4A   2    0.455595   -0.094010    0.167704    11.00000   -1.20000
H4B   2    0.519093   -0.124179    0.197048    11.00000   -1.20000
AFIX   0
O4    5    0.342114    0.178397    0.334583    11.00000    0.03707    0.04921 =
         0.03202    0.00136    0.02571    0.00024
AFIX   7
H4C   2    0.315237    0.155099    0.305853    11.00000   -1.50000
H4D   2    0.337313    0.224624    0.322280    11.00000   -1.50000
AFIX   0
C5    1    0.520804   -0.019488    0.180520    11.00000    0.03116    0.03921 =
         0.04235   -0.01638    0.01159    0.00135
AFIX  23
H5A   2    0.561814   -0.015744    0.203263    11.00000   -1.20000
H5B   2    0.519784   -0.025117    0.147295    11.00000   -1.20000
AFIX   0
O5    5    0.439910    0.262611    0.362516    11.00000    0.02477    0.02051 =
         0.03508   -0.00373    0.01109   -0.00896
AFIX   7
H5C   2    0.475285    0.278557    0.380640    11.00000   -1.50000
H5D   2    0.418270    0.279564    0.377483    11.00000   -1.50000
AFIX   0
C6    1    0.488940    0.047534    0.182575    11.00000    0.03836    0.02437 =
         0.01999   -0.00700    0.01716   -0.00486
AFIX  23
H6A   2    0.450284    0.047728    0.155542    11.00000   -1.20000
H6B   2    0.510926    0.086797    0.177937    11.00000   -1.20000
AFIX   0
O6    5    0.539723    0.177766    0.395965    11.00000    0.02078    0.03340 =
         0.02238   -0.00028    0.00343    0.00332
AFIX   7
H6C   2    0.542713    0.229566    0.393218    11.00000   -1.50000
H6D   2    0.566058    0.148810    0.389482    11.00000   -1.50000
AFIX   0
C7    1    0.491011    0.209981    0.233310    11.00000    0.02961    0.02791 =
         0.03025    0.00159    0.01678   -0.01178
AFIX  13
H7    2    0.490727    0.208263    0.199791    11.00000   -1.20000
AFIX   0
O7    5    0.500849    0.041989    0.386875    11.00000    0.04175    0.04335 =
         0.05759    0.00216    0.03534    0.00034
AFIX   7
H7A   2    0.488153    0.009531    0.403513    11.00000   -1.50000
H7B   2    0.533972    0.047580    0.396954    11.00000   -1.50000
AFIX   0
C8    1    0.555759    0.201964    0.270317    11.00000    0.03133    0.03690 =
         0.02447   -0.00480    0.01912   -0.00557
AFIX  23
H8A   2    0.557639    0.198421    0.303930    11.00000   -1.20000
H8B   2    0.572614    0.160034    0.262932    11.00000   -1.20000
AFIX   0
C9    1    0.589715    0.264398    0.265757    11.00000    0.03821    0.05141 =
         0.02137   -0.01600    0.02481   -0.02259
AFIX  23
H9A   2    0.591177    0.264078    0.233160    11.00000   -1.20000
H9B   2    0.629906    0.260844    0.290226    11.00000   -1.20000
AFIX   0
C10   1    0.564233    0.332301    0.272795    11.00000    0.05004    0.04296 =
         0.04770   -0.02030    0.02493   -0.02728
AFIX  23
H10A  2    0.588027    0.370414    0.269238    11.00000   -1.20000
H10B  2    0.564276    0.334429    0.305882    11.00000   -1.20000
AFIX   0
C11   1    0.500964    0.338924    0.233896    11.00000    0.05369    0.02978 =
         0.06012   -0.01295    0.02055   -0.02426
AFIX  23
H11A  2    0.501439    0.339376    0.200954    11.00000   -1.20000
H11B  2    0.484161    0.382546    0.238671    11.00000   -1.20000
AFIX   0
C12   1    0.462342    0.278233    0.237851    11.00000    0.03688    0.02341 =
         0.04130   -0.00449    0.01447   -0.01096
AFIX  23
H12A  2    0.458504    0.280132    0.269521    11.00000   -1.20000
H12B  2    0.423240    0.281652    0.211608    11.00000   -1.20000
AFIX   0
C13   1    0.371111    0.139172    0.190573    11.00000    0.01882    0.02365 =
         0.02448   -0.00406    0.00700   -0.00446
AFIX  13
H13   2    0.357886    0.090758    0.184113    11.00000   -1.20000
AFIX   0
C14   1    0.327664    0.175275    0.208434    11.00000    0.01938    0.05665 =
         0.04054   -0.00278    0.01108   -0.00110
AFIX  23
H14A  2    0.327771    0.151800    0.237768    11.00000   -1.20000
H14B  2    0.339986    0.223012    0.217365    11.00000   -1.20000
AFIX   0
C15   1    0.266365    0.174272    0.168499    11.00000    0.01657    0.06086 =
         0.05658   -0.00597    0.01014    0.00100
AFIX  23
H15A  2    0.240057    0.199223    0.180097    11.00000   -1.20000
H15B  2    0.252745    0.126538    0.162140    11.00000   -1.20000
AFIX   0
C16   1    0.263510    0.206663    0.120833    11.00000    0.02397    0.04765 =
         0.05104    0.00100    0.00631    0.01121
AFIX  23
H16A  2    0.275051    0.255170    0.126289    11.00000   -1.20000
H16B  2    0.223528    0.204271    0.095863    11.00000   -1.20000
AFIX   0
C17   1    0.304928    0.167426    0.103282    11.00000    0.02024    0.03448 =
         0.03660    0.00600    0.00575    0.00741
AFIX  23
H17A  2    0.303258    0.188018    0.072536    11.00000   -1.20000
H17B  2    0.291593    0.119652    0.096334    11.00000   -1.20000
AFIX   0
C18   1    0.368476    0.167865    0.140883    11.00000    0.02428    0.04734 =
         0.02777   -0.00120    0.01218    0.00016
AFIX  23
H18A  2    0.383796    0.214951    0.145366    11.00000   -1.20000
H18B  2    0.392587    0.139449    0.128887    11.00000   -1.20000
AFIX   0
C19   1    0.506586    0.142384    0.535554    11.00000    0.02320    0.02956 =
         0.02335   -0.00049    0.00913    0.00695
AFIX  13
H19   2    0.519819    0.094024    0.542476    11.00000   -1.20000
AFIX   0
C20   1    0.511636    0.173495    0.584803    11.00000    0.03290    0.02553 =
         0.02079   -0.00502    0.01103   -0.00715
AFIX  23
H20A  2    0.485196    0.148805    0.596391    11.00000   -1.20000
H20B  2    0.499044    0.221675    0.579584    11.00000   -1.20000
AFIX   0
C21   1    0.574422    0.170145    0.625048    11.00000    0.03515    0.04877 =
         0.01848   -0.00192    0.00662   -0.00645
AFIX  23
H21A  2    0.575720    0.192445    0.655153    11.00000   -1.20000
H21B  2    0.586465    0.122060    0.632668    11.00000   -1.20000
AFIX   0
C22   1    0.615908    0.207237    0.605904    11.00000    0.03291    0.05528 =
         0.02999    0.01392    0.00533   -0.00549
AFIX  23
H22A  2    0.656102    0.203085    0.630278    11.00000   -1.20000
H22B  2    0.605965    0.256273    0.601630    11.00000   -1.20000
AFIX   0
C23   1    0.612001    0.176799    0.556260    11.00000    0.03153    0.08196 =
         0.03495    0.01402    0.01488    0.00131
AFIX  23
H23A  2    0.637410    0.203283    0.544516    11.00000   -1.20000
H23B  2    0.626178    0.129213    0.561415    11.00000   -1.20000
AFIX   0
C24   1    0.548978    0.177979    0.516622    11.00000    0.02793    0.06580 =
         0.02332    0.01336    0.01312    0.00376
AFIX  23
H24A  2    0.536659    0.225748    0.507825    11.00000   -1.20000
H24B  2    0.547868    0.154375    0.487012    11.00000   -1.20000
AFIX   0
C25   1    0.397726    0.059830    0.495186    11.00000    0.01745    0.02196 =
         0.02885    0.00271    0.00722   -0.00156
AFIX  13
H25   2    0.358208    0.059227    0.468507    11.00000   -1.20000
AFIX   0
C26   1    0.429706   -0.003123    0.488748    11.00000    0.05401    0.02927 =
         0.03848   -0.00498    0.02450    0.00476
AFIX  23
H26A  2    0.468794   -0.004359    0.515173    11.00000   -1.20000
H26B  2    0.434318    0.000417    0.457452    11.00000   -1.20000
AFIX   0
C27   1    0.397685   -0.070525    0.489395    11.00000    0.07147    0.02643 =
         0.03230    0.00305    0.01838    0.00481
AFIX  23
H27A  2    0.360367   -0.072142    0.460838    11.00000   -1.20000
H27B  2    0.421297   -0.109872    0.487474    11.00000   -1.20000
AFIX   0
C28   1    0.386915   -0.074844    0.536199    11.00000    0.04874    0.02064 =
         0.03061   -0.00377    0.01333   -0.00255
AFIX  23
H28A  2    0.363732   -0.116028    0.535102    11.00000   -1.20000
H28B  2    0.424387   -0.079276    0.564361    11.00000   -1.20000
AFIX   0
C29   1    0.355102   -0.011970    0.543127    11.00000    0.03879    0.01933 =
         0.04399    0.01454    0.01884    0.00411
AFIX  23
H29A  2    0.349399   -0.016166    0.573924    11.00000   -1.20000
H29B  2    0.316580   -0.008903    0.516063    11.00000   -1.20000
AFIX   0
C30   1    0.390126    0.053433    0.544467    11.00000    0.02634    0.02879 =
         0.03652    0.00967    0.01667    0.00453
AFIX  23
H30A  2    0.428456    0.051003    0.571824    11.00000   -1.20000
H30B  2    0.369470    0.093830    0.549335    11.00000   -1.20000
AFIX   0
C31   1    0.391745    0.211936    0.493867    11.00000    0.02560    0.01541 =
         0.02358    0.00786    0.01424    0.00520
AFIX  13
H31   2    0.391753    0.213085    0.527305    11.00000   -1.20000
AFIX   0
C32   1    0.327628    0.208862    0.455011    11.00000    0.02112    0.02947 =
         0.02558    0.00831    0.01359    0.00430
AFIX  23
H32A  2    0.328172    0.206412    0.422131    11.00000   -1.20000
H32B  2    0.309265    0.166647    0.460156    11.00000   -1.20000
AFIX   0
C33   1    0.290183    0.271130    0.457085    11.00000    0.03221    0.03794 =
         0.05035    0.01309    0.01565    0.01626
AFIX  23
H33A  2    0.284142    0.269980    0.487841    11.00000   -1.20000
H33B  2    0.251886    0.268694    0.429687    11.00000   -1.20000
AFIX   0
C34   1    0.321199    0.339592    0.453967    11.00000    0.04355    0.02940 =
         0.04587    0.00644    0.02864    0.01378
AFIX  23
H34A  2    0.319253    0.345046    0.420446    11.00000   -1.20000
H34B  2    0.300149    0.378251    0.460646    11.00000   -1.20000
AFIX   0
C35   1    0.383978    0.342412    0.489368    11.00000    0.05793    0.01292 =
         0.04793   -0.00296    0.02343   -0.00252
AFIX  23
H35A  2    0.385927    0.344425    0.523057    11.00000   -1.20000
H35B  2    0.402079    0.384312    0.483399    11.00000   -1.20000
AFIX   0
C36   1    0.417688    0.279949    0.483965    11.00000    0.03380    0.01519 =
         0.04820    0.01301    0.01985    0.00163
AFIX  23
H36A  2    0.458523    0.283845    0.507084    11.00000   -1.20000
H36B  2    0.416899    0.278945    0.450612    11.00000   -1.20000
AFIX   0

P4    6    0.594954    0.366179    0.429810    11.00000    0.02714    0.03215 =
         0.04151    0.00826    0.00135   -0.00491
O9    5    0.549844    0.312249    0.404197    11.00000    0.03638    0.03196 =
         0.03153   -0.00483    0.00464   -0.01717
C37   1    0.593301    0.385994    0.489417    11.00000    0.04194    0.04842 =
         0.02548   -0.00597    0.01319   -0.00614
AFIX  13
H37   2    0.596190    0.339470    0.503839    11.00000   -1.20000
AFIX   0
C38   1    0.535658    0.410162    0.488556    11.00000    0.04717    0.04897 =
         0.05437   -0.00119    0.02011   -0.00763
AFIX  23
H38A  2    0.504973    0.378800    0.467941    11.00000   -1.20000
H38B  2    0.527191    0.455863    0.473363    11.00000   -1.20000
AFIX   0
C39   1    0.533565    0.414017    0.539051    11.00000    0.05546    0.05063 =
         0.06969   -0.00858    0.03811   -0.00006
AFIX  23
H39A  2    0.531377    0.367154    0.550449    11.00000   -1.20000
H39B  2    0.497860    0.438197    0.536194    11.00000   -1.20000
AFIX   0
C40   1    0.585907    0.450483    0.577545    11.00000    0.08157    0.04316 =
         0.07360   -0.01591    0.03118   -0.00564
AFIX  23
H40A  2    0.583777    0.499854    0.570264    11.00000   -1.20000
H40B  2    0.584903    0.444593    0.610078    11.00000   -1.20000
AFIX   0
C41   1    0.641404    0.422171    0.577940    11.00000    0.06178    0.04631 =
         0.03704   -0.01328    0.00900   -0.01954
AFIX  23
H41A  2    0.645703    0.374819    0.590277    11.00000   -1.20000
H41B  2    0.673816    0.449050    0.601191    11.00000   -1.20000
AFIX   0
C42   1    0.647014    0.421781    0.527901    11.00000    0.05914    0.02522 =
         0.03478   -0.00270    0.00861   -0.00424
AFIX  23
H42A  2    0.682612    0.397275    0.530849    11.00000   -1.20000
H42B  2    0.649678    0.469121    0.517549    11.00000   -1.20000
AFIX   0
C43   1    0.579124    0.443845    0.390175    11.00000    0.04001    0.03065 =
         0.04910    0.00366   -0.00194   -0.00201
AFIX  13
H43   2    0.593799    0.432515    0.364482    11.00000   -1.20000
AFIX   0
C44   1    0.513205    0.459058    0.361488    11.00000    0.04762    0.04803 =
         0.08704    0.02553   -0.00252    0.01228
AFIX  23
H44A  2    0.494059    0.417090    0.344277    11.00000   -1.20000
H44B  2    0.496026    0.470632    0.385135    11.00000   -1.20000
AFIX   0
C45   1    0.500265    0.516722    0.324494    11.00000    0.04916    0.04986 =
         0.07162    0.02402    0.01291    0.00003
AFIX  23
H45A  2    0.458203    0.525952    0.309929    11.00000   -1.20000
H45B  2    0.512579    0.503540    0.298085    11.00000   -1.20000
AFIX   0
C46   1    0.533303    0.581414    0.350535    11.00000    0.08784    0.03450 =
         0.08160    0.00802    0.02347    0.00541
AFIX  23
H46A  2    0.527766    0.617704    0.326109    11.00000   -1.20000
H46B  2    0.516836    0.597774    0.373671    11.00000   -1.20000
AFIX   0
C47   1    0.597912    0.568514    0.378083    11.00000    0.08248    0.03523 =
         0.06255    0.00407    0.01165   -0.00960
AFIX  23
H47A  2    0.616062    0.610790    0.395462    11.00000   -1.20000
H47B  2    0.615033    0.558681    0.354125    11.00000   -1.20000
AFIX   0
C48   1    0.613488    0.509028    0.415590    11.00000    0.07352    0.02896 =
         0.04429   -0.00268    0.01129   -0.01286
AFIX  23
H48A  2    0.603481    0.521770    0.443346    11.00000   -1.20000
H48B  2    0.655524    0.499810    0.428225    11.00000   -1.20000
AFIX   0
C49   1    0.669319    0.337414    0.439924    11.00000    0.03561    0.09448 =
         0.03853   -0.01264    0.01201   -0.00248
AFIX  13
H49   2    0.694630    0.374524    0.460244    11.00000   -1.20000
AFIX   0
C50   1    0.683653    0.335635    0.395074    11.00000    0.08728    0.19866 =
         0.06902   -0.00273    0.04777    0.03285
PART 2
AFIX  23
H50C  2    0.693554    0.382454    0.388722    10.50000   -1.20000
H50D  2    0.648449    0.321856    0.366880    10.50000   -1.20000
AFIX  23
PART 1
H50A  2    0.673259    0.379538    0.377448    10.50000   -1.20000
H50B  2    0.661653    0.298842    0.372833    10.50000   -1.20000
AFIX   0
C51   1    0.749447    0.322586    0.412372    10.50000    0.07941    0.20814 =
         0.06352   -0.00877    0.04376    0.03107
AFIX  23
H51A  2    0.762678    0.328573    0.385532    10.50000   -1.20000
H51B  2    0.772055    0.352894    0.439736    10.50000   -1.20000
AFIX   0
PART 2
C51A  1    0.734059    0.287214    0.397710    10.50000    0.08090    0.20006 =
         0.05936   -0.01442    0.03880    0.03428
AFIX  23
H51C  2    0.732773    0.276106    0.365008    10.50000   -1.20000
H51D  2    0.772379    0.306373    0.418113    10.50000   -1.20000
AFIX   0
PART 1
C52   1    0.753638    0.247767    0.428644    10.50000    0.08147    0.20360 =
         0.07740   -0.01398    0.02458    0.03373
AFIX  23
H52A  2    0.791832    0.229301    0.432617    10.50000   -1.20000
H52B  2    0.723572    0.220825    0.403098    10.50000   -1.20000
AFIX   0
PART 2
C52A  1    0.718588    0.225070    0.422028    10.50000    0.10265    0.19870 =
         0.08079   -0.00527    0.03174    0.03028
AFIX  23
H52C  2    0.676142    0.219971    0.410463    10.50000   -1.20000
H52D  2    0.734854    0.182729    0.414574    10.50000   -1.20000
AFIX   0
PART 0
C53   1    0.745716    0.240076    0.477342    11.00000    0.09671    0.12089 =
         0.08420    0.00444    0.03051    0.04730
PART 1
AFIX  23
H53A  2    0.745787    0.191137    0.485380    10.50000   -1.20000
H53B  2    0.778451    0.262191    0.503829    10.50000   -1.20000
AFIX  23
PART 2
H53C  2    0.756253    0.198573    0.497795    10.50000   -1.20000
H53D  2    0.778511    0.272429    0.487075    10.50000   -1.20000
AFIX   0
PART 0
C54   1    0.688278    0.272925    0.473720    11.00000    0.05141    0.07917 =
         0.05150   -0.01879   -0.00859   -0.00179
AFIX  23
H54A  2    0.692109    0.286045    0.506817    11.00000   -1.20000
H54B  2    0.657256    0.238316    0.461415    11.00000   -1.20000
AFIX   0

P3    6    0.286258    0.368455    0.296523    11.00000    0.04290    0.06829 =
         0.04618    0.01997    0.01722    0.01595
O8    5    0.331822    0.316097    0.321734    11.00000    0.03479    0.08140 =
         0.04485    0.00508   -0.00012    0.02122
C55   1    0.210862    0.336168    0.288755    11.00000    0.04330    0.10929 =
         0.04915    0.00239    0.01662    0.00928
AFIX  13
H55   2    0.181026    0.372266    0.273894    11.00000   -1.20000
AFIX   0
PART 1
C56   1    0.209126    0.310523    0.337181    11.00000    0.03733    0.10032 =
         0.04609    0.00796    0.00770    0.01118
AFIX  23
H56A  2    0.217421    0.348964    0.360385    11.00000   -1.20000
H56B  2    0.239464    0.275582    0.351631    11.00000   -1.20000
AFIX   0
C57   1    0.148129    0.278988    0.328876    11.00000    0.03906    0.10009 =
         0.05673    0.01177    0.02142    0.01037
AFIX  23
H57A  2    0.147562    0.266620    0.360776    11.00000   -1.20000
H57B  2    0.117859    0.313818    0.313831    11.00000   -1.20000
AFIX   0
C58   1    0.134292    0.216980    0.296920    11.00000    0.03801    0.09994 =
         0.05393    0.01855    0.01276   -0.01285
AFIX  23
H58A  2    0.095640    0.198293    0.291248    11.00000   -1.20000
H58B  2    0.163876    0.180922    0.310213    11.00000   -1.20000
AFIX   0
C59   1    0.136053    0.249655    0.250804    11.00000    0.04877    0.11456 =
         0.07225    0.02797    0.03004   -0.00377
AFIX  23
H59A  2    0.122065    0.216185    0.223884    11.00000   -1.20000
H59B  2    0.109481    0.289182    0.241419    11.00000   -1.20000
AFIX   0
C60   1    0.196638    0.273387    0.257572    11.00000    0.04821    0.09985 =
         0.08284   -0.00759    0.03845   -0.00618
AFIX  23
H60A  2    0.225216    0.237115    0.273414    11.00000   -1.20000
H60B  2    0.197826    0.283652    0.225570    11.00000   -1.20000
AFIX   0
PART 0
C61   1    0.287760    0.380407    0.231631    11.00000    0.05237    0.02762 =
         0.05230    0.00059    0.00475    0.00449
AFIX  13
H61   2    0.282774    0.333842    0.216948    11.00000   -1.20000
AFIX   0
C62   1    0.239632    0.424079    0.195608    11.00000    0.05418    0.06073 =
         0.05866    0.00601   -0.00675    0.00158
AFIX  23
H62A  2    0.244891    0.472037    0.206768    11.00000   -1.20000
H62B  2    0.201800    0.408218    0.194485    11.00000   -1.20000
AFIX   0
C63   1    0.239887    0.420039    0.144139    11.00000    0.09117    0.06460 =
         0.05929    0.02111   -0.00250   -0.00723
AFIX  23
H63A  2    0.226266    0.374466    0.130116    11.00000   -1.20000
H63B  2    0.212876    0.454429    0.122930    11.00000   -1.20000
AFIX   0
C64   1    0.299634    0.432462    0.145401    11.00000    0.10774    0.07205 =
         0.06184    0.01951    0.01925   -0.00427
AFIX  23
H64A  2    0.299966    0.419148    0.113584    11.00000   -1.20000
H64B  2    0.307970    0.481878    0.149713    11.00000   -1.20000
AFIX   0
C65   1    0.346275    0.395287    0.184224    11.00000    0.07709    0.08063 =
         0.04478    0.02523    0.01827   -0.02454
AFIX  23
H65A  2    0.383977    0.410492    0.184680    11.00000   -1.20000
H65B  2    0.342347    0.346044    0.176428    11.00000   -1.20000
AFIX   0
C66   1    0.346226    0.405515    0.234943    11.00000    0.05917    0.06204 =
         0.04357    0.01178    0.01322    0.00300
AFIX  23
H66A  2    0.377768    0.378996    0.259472    11.00000   -1.20000
H66B  2    0.351494    0.454247    0.244197    11.00000   -1.20000
AFIX   0
C67   1    0.305837    0.448036    0.338968    11.00000    0.06437    0.04961 =
         0.05584    0.02903    0.03619    0.01321
AFIX  13
H67   2    0.290534    0.439999    0.364717    11.00000   -1.20000
AFIX   0
C68   1    0.275470    0.512399    0.310251    11.00000    0.09150    0.03112 =
         0.04756    0.00520    0.01696    0.00978
AFIX  23
H68A  2    0.287631    0.519845    0.282930    11.00000   -1.20000
H68B  2    0.233101    0.505348    0.296435    11.00000   -1.20000
AFIX   0
C69   1    0.290024    0.573795    0.342232    11.00000    0.11905    0.04633 =
         0.04494   -0.00575    0.01138    0.00911
AFIX  23
H69A  2    0.278300    0.614947    0.321482    11.00000   -1.20000
H69B  2    0.267130    0.572621    0.362585    11.00000   -1.20000
AFIX   0
C70   1    0.350382    0.579705    0.373683    11.00000    0.12065    0.03961 =
         0.05349    0.00575    0.02479   -0.03402
AFIX  23
H70A  2    0.371676    0.599135    0.355029    11.00000   -1.20000
H70B  2    0.354626    0.611440    0.400611    11.00000   -1.20000
AFIX   0
C71   1    0.375342    0.514956    0.393639    11.00000    0.09669    0.06345 =
         0.05118    0.00875    0.03266    0.00146
AFIX  23
H71A  2    0.361794    0.503594    0.419641    11.00000   -1.20000
H71B  2    0.417691    0.521575    0.409619    11.00000   -1.20000
AFIX   0
C72   1    0.365226    0.454263    0.361996    11.00000    0.07176    0.04440 =
         0.06005    0.01924    0.02989    0.00852
AFIX  23
H72A  2    0.382702    0.460542    0.337866    11.00000   -1.20000
H72B  2    0.382193    0.413149    0.381611    11.00000   -1.20000
AFIX   0

MO1   4    0.714746   -0.355150    0.524220    11.00000    0.03752    0.03761 =
         0.04701   -0.02433    0.02673   -0.00584
O01J  5    0.579785   -0.161486    0.662633    11.00000    0.04013    0.04158 =
         0.03353    0.00460    0.02221    0.00457
MO2   4    0.632281   -0.204172    0.482828    11.00000    0.02883    0.02709 =
         0.02980    0.00282    0.01281    0.01102
MO3   4    0.573278   -0.343697    0.522836    11.00000    0.02436    0.03666 =
         0.04804   -0.02338    0.00793    0.00097
MO4   4    0.764477   -0.120493    0.569255    11.00000    0.03201    0.02552 =
         0.03021    0.00181    0.01504    0.00953
MO5   4    0.754269   -0.411143    0.652239    11.00000    0.04171    0.02554 =
         0.02883    0.00388    0.01574    0.00879
P5    6    0.689282   -0.245147    0.611338    11.00000    0.02204    0.02636 =
         0.02445   -0.00710    0.00940    0.00521
MO6   4    0.622114   -0.079954    0.572547    11.00000    0.02925    0.02461 =
         0.03075    0.00490    0.01477    0.00453
MO7   4    0.541742   -0.211486    0.597826    11.00000    0.02122    0.05918 =
         0.02970   -0.00661    0.01268    0.00748
MO8   4    0.617294   -0.371474    0.655822    11.00000    0.03831    0.02392 =
         0.03647    0.00271    0.01977    0.01018
MO9   4    0.658312   -0.133155    0.694832    11.00000    0.03987    0.04074 =
         0.05117   -0.02522    0.03095   -0.00597
MO10  4    0.745324   -0.290654    0.739341    11.00000    0.03535    0.02996 =
         0.02965    0.00573    0.01529    0.01322
MO11  4    0.836961   -0.272133    0.624849    11.00000    0.01850    0.06359 =
         0.02695   -0.01539    0.00780    0.00682
MO12  4    0.806605   -0.144825    0.696646    11.00000    0.02262    0.03655 =
         0.04999   -0.02468    0.00590    0.00339
O17   5    0.590131   -0.004991    0.547213    11.00000    0.05434    0.04062 =
         0.07031   -0.01246    0.00009    0.02786
O18   5    0.546468   -0.123910    0.568688    11.00000    0.03652    0.04911 =
         0.02376    0.00529    0.01258    0.00514
O19   5    0.635385   -0.061417    0.636923    11.00000    0.03668    0.03532 =
         0.03667   -0.00758    0.01651   -0.00668
O20   5    0.695283   -0.072957    0.575220    11.00000    0.03624    0.03239 =
         0.03999   -0.00435    0.00826    0.00895
O21   5    0.789494   -0.055418    0.544939    11.00000    0.06025    0.03451 =
         0.07944   -0.02409    0.04895   -0.02365
O22   5    0.805084   -0.092975    0.640183    11.00000    0.04882    0.04424 =
         0.03904   -0.01115    0.02369    0.00895
O23   5    0.862260   -0.102795    0.740978    11.00000    0.05546    0.04470 =
         0.03759   -0.02040    0.01042   -0.02274
O24   5    0.857539   -0.212877    0.678056    11.00000    0.05074    0.07101 =
         0.01861   -0.01035    0.00379    0.03465
O25   5    0.901804   -0.293355    0.625039    11.00000    0.05019    0.03666 =
         0.04097   -0.00309    0.01180    0.01506
O26   5    0.793235   -0.228471    0.726490    11.00000    0.03212    0.04158 =
         0.05077   -0.00215    0.00938    0.01593
O27   5    0.768431   -0.300270    0.799056    11.00000    0.04118    0.12076 =
         0.02972   -0.00189    0.00698    0.03648
O28   5    0.775404   -0.367763    0.720080    11.00000    0.03502    0.05264 =
         0.02978   -0.00643    0.01232    0.01689
O29   5    0.789333   -0.485338    0.670063    11.00000    0.04127    0.02729 =
         0.10630   -0.00466    0.00262    0.01949
O30   5    0.683496   -0.430854    0.654108    11.00000    0.04554    0.04120 =
         0.05359   -0.01738    0.02807    0.00799
O31   5    0.748090   -0.209123    0.619803    11.00000    0.03176    0.02778 =
         0.03367   -0.00364    0.01533    0.01002
O32   5    0.575660   -0.428645    0.667330    11.00000    0.06452    0.05476 =
         0.07025   -0.00225    0.04532   -0.00168
O33   5    0.594447   -0.379826    0.582125    11.00000    0.04425    0.02892 =
         0.04110   -0.00024    0.01713    0.01091
O34   5    0.517408   -0.388805    0.485152    11.00000    0.03152    0.05384 =
         0.05123   -0.00196    0.00677   -0.00401
O35   5    0.473662   -0.208054    0.594973    11.00000    0.01700    0.04000 =
         0.04624    0.01227    0.02087    0.01421
O36   5    0.540583   -0.265187    0.546387    11.00000    0.03820    0.04820 =
         0.04769   -0.00412    0.01525    0.01136
O37   5    0.572519   -0.269142    0.472772    11.00000    0.02521    0.03736 =
         0.04951    0.01016    0.01551    0.01128
O38   5    0.631669   -0.384734    0.506294    11.00000    0.03761    0.03584 =
         0.05708    0.01195    0.02491    0.00809
O39   5    0.732469   -0.411235    0.490359    11.00000    0.03560    0.04189 =
         0.05119   -0.01275    0.02056    0.00857
O40   5    0.609955   -0.174548    0.423545    11.00000    0.04512    0.09408 =
         0.02979    0.00226    0.01946    0.02460
O41   5    0.651596   -0.081349    0.737763    11.00000    0.04586    0.03689 =
         0.02872   -0.00778    0.01521    0.01834
O42   5    0.575736   -0.290671    0.640366    11.00000    0.04033    0.03768 =
         0.03836   -0.00406    0.01881    0.00699
O43   5    0.823378   -0.184139    0.581060    11.00000    0.03651    0.04249 =
         0.02878   -0.00359    0.01059    0.01608
O44   5    0.712287   -0.159386    0.513296    11.00000    0.02887    0.05153 =
         0.04518   -0.01153    0.01262    0.00236
O45   5    0.680093   -0.284091    0.475379    11.00000    0.02629    0.04011 =
         0.04447    0.00470    0.01427   -0.00054
O46   5    0.670897   -0.342831    0.716142    11.00000    0.03068    0.03565 =
         0.04062   -0.00501    0.01387    0.02266
O47   5    0.687886   -0.211833    0.722716    11.00000    0.03663    0.02568 =
         0.05153    0.01744    0.01808    0.02250
O49   5    0.725451   -0.404611    0.584446    11.00000    0.03310    0.03160 =
         0.04672    0.00073    0.01262    0.00972
O50   5    0.812610   -0.341190    0.651522    11.00000    0.03564    0.04617 =
         0.02226    0.00176    0.00878    0.02008
O51   5    0.738695   -0.110664    0.695613    11.00000    0.04485    0.01919 =
         0.07596    0.00569    0.03175    0.01283
O52   5    0.662548   -0.273371    0.557037    11.00000    0.02889    0.02675 =
         0.02692    0.00089    0.00903    0.00867
O53   5    0.696313   -0.303804    0.646776    11.00000    0.03901    0.02367 =
         0.03632    0.00743    0.01631    0.01153
O54   5    0.780249   -0.307314    0.558947    11.00000    0.03896    0.03466 =
         0.02283    0.00356    0.01447    0.01250
O55   5    0.644825   -0.190090    0.614564    11.00000    0.02874    0.02400 =
         0.03178    0.00443    0.01712    0.00916
O56   5    0.604329   -0.137322    0.511277    11.00000    0.03466    0.03522 =
         0.04150    0.00048    0.01949    0.00362
O14   5    0.262168    0.067916    0.313620    11.00000    0.06443    0.06416 =
         0.04643    0.01073    0.02949   -0.01944
PART 1
C73   1    0.225728    0.066733    0.257371    10.50000    0.06759    0.06235 =
         0.05560    0.01106    0.02865   -0.00396
AFIX  23
H73A  2    0.219827    0.113326    0.243583    10.50000   -1.20000
H73B  2    0.244614    0.038486    0.240435    10.50000   -1.20000
AFIX   0
PART 2
C73A  1    0.216647    0.023048    0.273054    10.50000    0.06655
AFIX  23
H73C  2    0.183923    0.050822    0.251111    10.50000   -1.20000
H73D  2    0.234469   -0.001587    0.253589    10.50000   -1.20000
AFIX   0
PART 1
C74   1    0.167862    0.034696    0.253476    10.50000    0.05699    0.05474 =
         0.08409    0.01681    0.03346    0.01426
AFIX  23
H74A  2    0.135764    0.068001    0.241613    10.50000   -1.20000
H74B  2    0.157725   -0.005840    0.232039    10.50000   -1.20000
AFIX   0
PART 2
C74A  1    0.197208   -0.026739    0.304056    10.50000    0.05328
AFIX  23
H74C  2    0.159636   -0.011475    0.303852    10.50000   -1.20000
H74D  2    0.191779   -0.072785    0.289409    10.50000   -1.20000
AFIX   0
PART 1
C75   1    0.182933    0.015563    0.306299    10.50000    0.06548    0.08302 =
         0.09754    0.04166    0.05381    0.02465
AFIX  23
H75A  2    0.179880   -0.034691    0.306843    10.50000   -1.20000
H75B  2    0.151230    0.033751    0.314527    10.50000   -1.20000
AFIX   0
PART 2
C75A  1    0.241644   -0.030183    0.356463    10.50000    0.08927
AFIX  23
H75C  2    0.272827   -0.063114    0.359977    10.50000   -1.20000
H75D  2    0.223437   -0.042447    0.379272    10.50000   -1.20000
AFIX   0
PART 1
C76   1    0.239609    0.034225    0.349632    10.50000    0.06951    0.08671 =
         0.08407    0.05261    0.05908    0.03587
AFIX  23
H76A  2    0.234177    0.066639    0.372840    10.50000   -1.20000
H76B  2    0.262468   -0.005812    0.366847    10.50000   -1.20000
AFIX   0
PART 2
C76A  1    0.264354    0.043758    0.364371    10.50000    0.09285
AFIX  23
H76C  2    0.304427    0.045447    0.389236    10.50000   -1.20000
H76D  2    0.239610    0.073021    0.375142    10.50000   -1.20000
AFIX   0

PART 0
O12   5    0.451824   -0.197869    0.362072    11.00000    0.07589    0.03490 =
         0.04967    0.00737    0.02372   -0.00265
C77   1    0.453098   -0.250150    0.284694    11.00000    0.07932    0.07536 =
         0.06131    0.00115    0.02291   -0.02084
AFIX 137
H77A  2    0.429345   -0.288368    0.287128    11.00000   -1.50000
H77B  2    0.479884   -0.266051    0.270459    11.00000   -1.50000
H77C  2    0.428075   -0.214586    0.263980    11.00000   -1.50000
AFIX   0
C78   1    0.487543   -0.221084    0.335625    11.00000    0.05593    0.05112 =
         0.05790    0.00064    0.02247   -0.01215
AFIX  23
H78A  2    0.514711   -0.256455    0.355380    11.00000   -1.20000
H78B  2    0.510858   -0.182133    0.332552    11.00000   -1.20000
AFIX   0
C79   1    0.430240   -0.257097    0.379771    11.00000    0.08253    0.05447 =
         0.07121   -0.00505    0.04602   -0.02030
AFIX  23
H79A  2    0.461019   -0.291931    0.392484    11.00000   -1.20000
H79B  2    0.397044   -0.277562    0.352749    11.00000   -1.20000
AFIX   0
C80   1    0.411187   -0.233679    0.420732    11.00000    0.11698    0.08772 =
         0.11744   -0.04413    0.08326   -0.04307
AFIX 137
H80A  2    0.383721   -0.195906    0.408908    11.00000   -1.50000
H80B  2    0.445104   -0.218590    0.448932    11.00000   -1.50000
H80C  2    0.392701   -0.271748    0.430232    11.00000   -1.50000
AFIX   0

O15   5    0.052324    0.123438    0.198124    11.00000    0.14840    0.18317 =
         0.14180    0.06312    0.03571   -0.03849
C85   1    0.008759    0.157218    0.157312    11.00000    0.14674    0.14305 =
         0.12781    0.04694    0.04865   -0.01851
AFIX  23
H85A  2    0.021075    0.161269    0.129812    11.00000   -1.20000
H85B  2    0.000572    0.203283    0.166497    11.00000   -1.20000
AFIX   0
C86   1    0.025041    0.075545    0.218400    11.00000    0.14881    0.17564 =
         0.10473    0.04642    0.05286   -0.02543
AFIX  23
H86A  2    0.021326    0.095898    0.247317    11.00000   -1.20000
H86B  2    0.049511    0.034351    0.229085    11.00000   -1.20000
AFIX   0
C87   1   -0.032513    0.056059    0.182825    11.00000    0.13835    0.16135 =
         0.11006    0.02079    0.06375   -0.02059
AFIX  23
H87A  2   -0.061590    0.057175    0.197444    11.00000   -1.20000
H87B  2   -0.032012    0.010073    0.169396    11.00000   -1.20000
AFIX   0
C88   1   -0.044428    0.110927    0.143906    11.00000    0.13859    0.14908 =
         0.11848    0.02254    0.02216   -0.01909
AFIX  23
H88A  2   -0.078447    0.138259    0.141633    11.00000   -1.20000
H88B  2   -0.052952    0.089400    0.111874    11.00000   -1.20000
AFIX   0

O16   5    0.357582    0.383229    0.001583    11.00000    0.10307    0.10061 =
         0.11882    0.02182    0.01489    0.00276
C89   1    0.393937    0.441283    0.025856    11.00000    0.08966    0.08985 =
         0.12195    0.01056    0.06097    0.00506
AFIX  23
H89A  2    0.371485    0.484042    0.015823    11.00000   -1.20000
H89B  2    0.427394    0.444166    0.016415    11.00000   -1.20000
AFIX   0
C90   1    0.415317    0.432231    0.081402    11.00000    0.09652    0.10498 =
         0.12448   -0.00192    0.03860    0.00685
AFIX  23
H90A  2    0.457562    0.439123    0.098143    11.00000   -1.20000
H90B  2    0.394788    0.462523    0.095759    11.00000   -1.20000
AFIX   0
C91   1    0.398177    0.357660    0.081544    11.00000    0.09311    0.09862 =
         0.12287    0.02463    0.05065    0.02230
AFIX  23
H91A  2    0.361087    0.353840    0.085542    11.00000   -1.20000
H91B  2    0.428278    0.332458    0.108273    11.00000   -1.20000
AFIX   0
C92   1    0.392247    0.329594    0.031625    11.00000    0.09805    0.09198 =
         0.11272    0.01514    0.02469    0.01152
AFIX  23
H92A  2    0.430124    0.325592    0.029026    11.00000   -1.20000
H92B  2    0.372093    0.285112    0.024255    11.00000   -1.20000
AFIX   0

O10   5    0.619740    0.070741    0.413478    11.00000    0.02966    0.06988 =
         0.07579    0.03384    0.01084   -0.00642
C81   1    0.636765    0.053652    0.373893    11.00000    0.07422    0.10819 =
         0.09637    0.03259    0.03494    0.01997
AFIX  23
H81A  2    0.668042    0.084474    0.374222    11.00000   -1.20000
H81B  2    0.603465    0.059125    0.342358    11.00000   -1.20000
AFIX   0
C82   1    0.658050   -0.020896    0.380132    11.00000    0.09692    0.11697 =
         0.12320    0.03009    0.04388    0.01994
AFIX  23
H82A  2    0.626655   -0.054597    0.373799    11.00000   -1.20000
H82B  2    0.681476   -0.032052    0.361195    11.00000   -1.20000
AFIX   0
C83   1    0.694483   -0.009495    0.434620    11.00000    0.07061    0.10491 =
         0.10863    0.06875    0.03574    0.02256
AFIX  23
H83A  2    0.730967    0.013981    0.438871    11.00000   -1.20000
H83B  2    0.704278   -0.053916    0.451601    11.00000   -1.20000
AFIX   0
C84   1    0.659233    0.034891    0.456954    11.00000    0.06687    0.11115 =
         0.08658    0.04766    0.01242    0.01001
AFIX  23
H84A  2    0.637944    0.006215    0.471572    11.00000   -1.20000
H84B  2    0.684505    0.067044    0.481726    11.00000   -1.20000
AFIX   6

O11   5    0.496584   -0.086526    0.421988    11.00000    0.06090    0.01855 =
         0.03930    0.01293    0.00584    0.00983
H11C  2    0.522524   -0.109431    0.445144    11.00000   -1.50000
H11D  2    0.476772   -0.117216    0.401261    11.00000   -1.50000
AFIX   6

O13   5    0.378443   -0.085584    0.304335    11.00000    0.02778    0.04323 =
         0.08837    0.01699    0.01282   -0.00987
H13A  2    0.380280   -0.117844    0.324681    11.00000   -1.50000
H13B  2    0.350006   -0.058499    0.301346    11.00000   -1.50000
AFIX   0
HKLF 4


REM  full_yellow_a.res in Cc
REM wR2 = 0.1461, GooF = S = 1.116, Restrained GooF = 1.086 for all data
REM R1 = 0.0691 for 25219 Fo > 4sig(Fo) and 0.0765 for all 27833 data
REM 1543 parameters refined using 2389 restraints

END

WGHT      0.0000    368.6972

REM Highest difference peak  2.300,  deepest hole -1.569,  1-sigma level  0.182
Q1    1   0.4387  0.1808  0.3598  11.00000  0.05    2.30
Q2    1   0.7362 -0.3762  0.5383  11.00000  0.05    1.49
Q3    1   0.5643 -0.3625  0.5419  11.00000  0.05    1.31
Q4    1   0.8446 -0.2994  0.6381  11.00000  0.05    1.20
Q5    1   0.5392 -0.2424  0.6061  11.00000  0.05    1.17
Q6    1   0.4209  0.1640  0.3426  11.00000  0.05    1.17
Q7    1   0.8239 -0.2966  0.6017  11.00000  0.05    1.10
Q8    1   0.5811 -0.2736  0.5032  11.00000  0.05    1.07
Q9    1   0.6806 -0.1989  0.5814  11.00000  0.05    1.07
Q10   1   0.6619 -0.1536  0.7198  11.00000  0.05    1.06
Q11   1   0.5639 -0.1621  0.5737  11.00000  0.05    0.97
Q12   1   0.8015 -0.2225  0.7622  11.00000  0.05    0.97
Q13   1   0.8394 -0.3806  0.6603  11.00000  0.05    0.97
Q14   1   0.4434  0.0774  0.3753  11.00000  0.05    0.97
Q15   1   0.6581 -0.0960  0.6407  11.00000  0.05    0.95
Q16   1   0.8248 -0.1742  0.7183  11.00000  0.05    0.94
Q17   1   0.6837 -0.2967  0.5005  11.00000  0.05    0.94
Q18   1   0.3399  0.4396  0.0012  11.00000  0.05    0.93
Q19   1   0.6407 -0.3964  0.5423  11.00000  0.05    0.89
Q20   1   0.6193 -0.2192  0.4412  11.00000  0.05    0.88
Q21   1   0.5620 -0.3648  0.4968  11.00000  0.05    0.88
Q22   1   0.7410 -0.4422  0.5814  11.00000  0.05    0.85
Q23   1   0.5203 -0.2979  0.5546  11.00000  0.05    0.83
Q24   1   0.4172 -0.1960  0.3614  11.00000  0.05    0.82
Q25   1   0.7779 -0.1256  0.6426  11.00000  0.05    0.82
Q26   1   0.7018 -0.2185  0.7600  11.00000  0.05    0.80
Q27   1   0.7155 -0.3729  0.4976  11.00000  0.05    0.79
Q28   1   0.4401  0.1075  0.3366  11.00000  0.05    0.79
Q29   1   0.6250 -0.2875  0.6009  11.00000  0.05    0.77
Q30   1   0.5430 -0.3217  0.6419  11.00000  0.05    0.77
Q31   1   0.8051 -0.2165  0.5946  11.00000  0.05    0.77
Q32   1   0.3226  0.0553  0.5987  11.00000  0.05    0.74
Q33   1   0.1758  0.0785  0.2200  11.00000  0.05    0.73
Q34   1   0.8020 -0.3400  0.5595  11.00000  0.05    0.73
Q35   1   0.6769 -0.1019  0.6998  11.00000  0.05    0.73
;
_shelx_res_checksum              37435
_olex2_submission_special_instructions 'No special instructions were received'
loop_
_twin_individual_id
_twin_individual_mass_fraction_refined
1 0.651(19)
2 0.349(19)

####################################################################### 
# 
# This file contains crystal structure data downloaded from the 
# Cambridge Structural Database (CSD) hosted by the Cambridge 
# Crystallographic Data Centre (CCDC).
# 
# Full information about CCDC data access policies and citation 
# guidelines are available at http://www.ccdc.cam.ac.uk/access/V1 
# 
# Audit and citation data items may have been added by the CCDC. 
# Please retain this information to preserve the provenance of 
# this file and to allow appropriate attribution of the data. 
# 
#######################################################################

data_cu_dypma_blue_cu_100k_0m
_database_code_depnum_ccdc_archive 'CCDC 2495217'
loop_
_audit_author_name
_audit_author_address
'Claire Wilson'
;University of Glasgow
United Kingdom
;
_audit_update_record             
;
2025-10-14 deposited with the CCDC.	2025-11-18 downloaded from the CCDC.
;
_audit_creation_date             2025-10-10
_audit_creation_method           
;
Olex2 1.5
(compiled 2025.04.05 svn.rf049d14d for OlexSys, GUI svn.r7224)
;
_shelx_SHELXL_version_number     2018/3
# start Validation Reply Form
_vrf_PLAT202_cu_dypma_blue_cu_100k_0m 
;
PROBLEM: Isotropic non-H Atoms in Anion/Solvent .........         81 Check 
RESPONSE: Despite extensive attempts to use restraints to bring all
anisotropic adps for carbon and oxygen atoms to reasonable values
this was not possible for one or two atoms sites. There we chose
to keep all adps isotropic for cabon and oxygen atoms. The overall quality
of the data is reduced by degradation of the crystallinity on reduction.
;
_vrf_PLAT196_cu_dypma_blue_cu_100k_0m 
;
PROBLEM: No TEMP record and measurement temperature .NE.         293 Degree
RESPONSE: This is purely a shelx command issue, the temperature of the
unit cell and data collection is included in the CIF and this wouldmake a very small difference
to the C-H distances for riding atoms.
;
_vrf_PLAT241_cu_dypma_blue_cu_100k_0m 
;
PROBLEM: High   'MainMol' Ueq as Compared to Neighbors of        C64 Check 
RESPONSE: There is some unmodelled disorder in the cyclohexyl groups.
;
_vrf_PLAT342_cu_dypma_blue_cu_100k_0m 
;
PROBLEM: Low Bond Precision on  C-C Bonds ...............    0.02703 Ang.  
RESPONSE: The overall quality
of the data is reduced by degradation of the crystallinity on reduction.
;
_vrf_PLAT411_cu_dypma_blue_cu_100k_0m 
;
PROBLEM: Short Inter H...H Contact  H22A     ..H63A     .       1.96 Ang.  
RESPONSE: There is likely some unmodelled disorder of the cyclohexyl
groups but the positioning of the CH2 groups on the modelled orientation
isn't ambiguous.
;
_vrf_PLAT420_cu_dypma_blue_cu_100k_0m 
;
PROBLEM: D-H Bond Without Acceptor  O3       --H3A      .     Please Check 
RESPONSE: This is a water hydrogen atom and possibly is hydrogen bound to
lattice solvent molecules which have been accounted for using a solvent
mask rather than modelled explicitly in this case.
;
_vrf_PLAT971_cu_dypma_blue_cu_100k_0m 
;
PROBLEM: Check Calcd Resid. Dens.  0.21Ang From Dy1             2.85 eA-3  
RESPONSE: the data were collected using Cu radiation to provide
intensity. This may be due to some shortcomings in the absorption
correction and the overall reduction in crystallinity on reduction.
;
_vrf_PLAT972_cu_dypma_blue_cu_100k_0m 
;
PROBLEM: Check Calcd Resid. Dens.  0.92Ang From Dy1            -2.78 eA-3  
RESPONSE: the data were collected using Cu radiation to provide
intensity. This may be due to some shortcomings in the absorption
correction and the overall reduction in crystallinity on reduction.
;
# end Validation Reply Form
_chemical_name_common            ?
_chemical_name_systematic        ?
_chemical_formula_moiety         'C36 H76 Dy O7 P2, Mo12 O40 P, 2(C18 H33 O P)'
_chemical_formula_sum            'C72 H142 Dy Mo12 O49 P5'
_chemical_formula_weight         3260.48
_chemical_absolute_configuration ?
_chemical_melting_point          ?
loop_
_atom_type_symbol
_atom_type_description
_atom_type_scat_dispersion_real
_atom_type_scat_dispersion_imag
_atom_type_scat_source
C C 0.0181 0.0091 'International Tables Vol C Tables 4.2.6.8 and 6.1.1.4'
H H 0.0000 0.0000 'International Tables Vol C Tables 4.2.6.8 and 6.1.1.4'
Dy Dy -9.8046 9.8477 'International Tables Vol C Tables 4.2.6.8 and 6.1.1.4'
Mo Mo -0.0483 2.7339 'International Tables Vol C Tables 4.2.6.8 and 6.1.1.4'
O O 0.0492 0.0322 'International Tables Vol C Tables 4.2.6.8 and 6.1.1.4'
P P 0.2955 0.4335 'International Tables Vol C Tables 4.2.6.8 and 6.1.1.4'

_shelx_space_group_comment       
;
The symmetry employed for this shelxl refinement is uniquely defined
by the following loop, which should always be used as a source of
symmetry information in preference to the above space-group names.
They are only intended as comments.
;
_space_group_crystal_system      monoclinic
_space_group_IT_number           9
_space_group_name_H-M_alt        'C 1 c 1'
_space_group_name_Hall           'C -2yc'
loop_
_space_group_symop_operation_xyz
'x, y, z'
'x, -y, z+1/2'
'x+1/2, y+1/2, z'
'x+1/2, -y+1/2, z+1/2'

_cell_length_a                   24.5974(15)
_cell_length_b                   19.2115(12)
_cell_length_c                   29.5224(19)
_cell_angle_alpha                90
_cell_angle_beta                 113.102(2)
_cell_angle_gamma                90
_cell_volume                     12832.1(14)
_cell_formula_units_Z            4
_cell_measurement_reflns_used    9369
_cell_measurement_temperature    100
_cell_measurement_theta_max      79.05
_cell_measurement_theta_min      5.95
_shelx_estimated_absorpt_T_max   ?
_shelx_estimated_absorpt_T_min   ?
_exptl_absorpt_coefficient_mu    13.521
_exptl_absorpt_correction_T_max  0.7542
_exptl_absorpt_correction_T_min  0.4792
_exptl_absorpt_correction_type   multi-scan
_exptl_absorpt_process_details   
;
SADABS-2016/2 (Bruker,2016/2) was used for absorption correction.
wR2(int) was 0.1404 before and 0.1048 after correction.
The Ratio of minimum to maximum transmission is 0.6354.
The \l/2 correction factor is Not present.
;
_exptl_absorpt_special_details   ?
_exptl_crystal_colour            blue
_exptl_crystal_colour_primary    blue
_exptl_crystal_density_diffrn    1.688
_exptl_crystal_density_meas      ?
_exptl_crystal_density_method    ?
_exptl_crystal_description       block
_exptl_crystal_F_000             6444
_exptl_crystal_size_max          0.08
_exptl_crystal_size_mid          0.08
_exptl_crystal_size_min          0.06
_exptl_transmission_factor_max   ?
_exptl_transmission_factor_min   ?
_diffrn_reflns_av_R_equivalents  0.0499
_diffrn_reflns_av_unetI/netI     0.0537
_diffrn_reflns_Laue_measured_fraction_full 0.992
_diffrn_reflns_Laue_measured_fraction_max 0.975
_diffrn_reflns_limit_h_max       31
_diffrn_reflns_limit_h_min       -31
_diffrn_reflns_limit_k_max       23
_diffrn_reflns_limit_k_min       -24
_diffrn_reflns_limit_l_max       37
_diffrn_reflns_limit_l_min       -34
_diffrn_reflns_number            63677
_diffrn_reflns_point_group_measured_fraction_full 0.843
_diffrn_reflns_point_group_measured_fraction_max 0.796
_diffrn_reflns_theta_full        67.679
_diffrn_reflns_theta_max         79.193
_diffrn_reflns_theta_min         3.018
_diffrn_ambient_temperature      100
_diffrn_detector                 'charge integrating pixel array detector'
_diffrn_detector_area_resol_mean 7.4074
_diffrn_detector_type            'Bruker PHOTON II'
_diffrn_measured_fraction_theta_full 0.992
_diffrn_measured_fraction_theta_max 0.975
_diffrn_measurement_device       'four-circle diffractometer'
_diffrn_measurement_device_type  'Bruker D8 VENTURE'
_diffrn_measurement_method       '\f and \w scans'
_diffrn_radiation_collimation    'focusing mirrors'
_diffrn_radiation_monochromator  'multilayer mirror optics'
_diffrn_radiation_type           CuK\a
_diffrn_radiation_wavelength     1.54178
_diffrn_source                   'microfocus sealed tube'
_diffrn_source_current           1.1
_diffrn_source_power             0.05500000000000001
_diffrn_source_type              'INCOATEC I\ms 3.0'
_diffrn_source_voltage           50.0
_diffrn_standards_number         0
_reflns_Friedel_coverage         0.631
_reflns_Friedel_fraction_full    0.695
_reflns_Friedel_fraction_max     0.616
_reflns_number_gt                21840
_reflns_number_total             22126
_reflns_special_details          
;
 Reflections were merged by SHELXL according to the crystal
 class for the calculation of statistics and refinement.
 
 Structure factors included contributions from the .fab file.
 
 _reflns_Friedel_fraction is defined as the number of unique
 Friedel pairs measured divided by the number that would be
 possible theoretically, ignoring centric projections and
 systematic absences. Completness statistics refer to single and
 composite reflections containing twin component 1 only.
;
_reflns_threshold_expression     'I > 2\s(I)'
_computing_cell_refinement       'SAINT V8.37A (Bruker-AXS, 2016)'
_computing_data_collection       'APEX3 Ver. 2016.9-0 (Bruker-AXS, 2016)'
_computing_data_reduction        'APEX3 Ver. 2016.9-0 (Bruker-AXS, 2016)'
_computing_molecular_graphics    'Olex2 1.5 (Dolomanov et al., 2009)'
_computing_publication_material  'Olex2 1.5 (Dolomanov et al., 2009)'
_computing_structure_refinement  'SHELXL 2018/3 (Sheldrick, 2015)'
_computing_structure_solution    'SHELXT 2018/2 (Sheldrick, 2018)'
_refine_diff_density_max         1.099
_refine_diff_density_min         -2.198
_refine_diff_density_rms         0.171
_refine_ls_abs_structure_details 
;
 Refined as an inversion twin.
;
_refine_ls_abs_structure_Flack   0.523(7)
_refine_ls_extinction_coef       .
_refine_ls_extinction_method     none
_refine_ls_goodness_of_fit_ref   1.028
_refine_ls_hydrogen_treatment    constr
_refine_ls_matrix_type           full
_refine_ls_number_parameters     655
_refine_ls_number_reflns         22126
_refine_ls_number_restraints     75
_refine_ls_R_factor_all          0.0694
_refine_ls_R_factor_gt           0.0686
_refine_ls_restrained_S_all      1.028
_refine_ls_shift/su_max          0.001
_refine_ls_shift/su_mean         0.000
_refine_ls_structure_factor_coef Fsqd
_refine_ls_weighting_details     
'w=1/[\s^2^(Fo^2^)+(0.0430P)^2^+300.7137P] where P=(Fo^2^+2Fc^2^)/3'
_refine_ls_weighting_scheme      calc
_refine_ls_wR_factor_gt          0.1609
_refine_ls_wR_factor_ref         0.1617
_refine_special_details          
;
 Refined as a 2-component inversion twin.
;
_olex2_refinement_description    
;
1. Twinned data refinement
 Scales: 0.477(7)
 0.523(7)
2. Fixed Uiso
 At 1.2 times of:
  All C(H) groups, All C(H,H) groups
 At 1.5 times of:
  All O(H,H) groups
3. Restrained distances
 C69-C68 = C68-C67 = C72-C67 = C72-C71 = C71-C70 = C70-C69 = C62-C61 = C66-C61
 = C66-C65 = C65-C64 = C63-C62 = C64-C63 = C60-C55 = C60-C59 = C59-C58 = C58-
 C57 = C57-C56 = C56-C55
 1.51 with sigma of 0.02
 C48-C43 = C48-C47 = C47-C46 = C46-C45 = C45-C44 = C44-C43 = C42-C37 = C42-C41
 = C41-C40 = C40-C39 = C39-C38 = C38-C37
 1.51 with sigma of 0.02
 C18-C13 = C14-C13 = C15-C14 = C16-C15 = C17-C16 = C18-C17 = C6-C1 = C6-C5 =
 C5-C4 = C4-C3 = C3-C2 = C2-C1 = C7-C12 = C8-C7 = C9-C8 = C9-C10 = C11-C10 =
 C12-C11 = C24-C19 = C24-C23 = C23-C22 = C22-C21 = C21-C20 = C20-C19 = C36-C31 =
  C32-C31 = C33-C32 = C34-C33 = C35-C34 = C36-C35 = C26-C25 = C30-C25 = C27-C26
 = C28-C27 = C30-C29 = C29-C28
 1.51 with sigma of 0.02
 C50-C49 = C54-C49 = C53-C54 = C52-C53 = C52-C51 = C51-C50
 1.51 with sigma of 0.02
 Dy1-H5A \\sim Dy1-H5B
 with sigma of 0.02
4. Rigid body (RIGU) restrains
 All non-hydrogen atoms
 with sigma for 1-2 distances of 0.01 and sigma for 1-3 distances of 0.005
5.a Free rotating group:
 O5(H5A,H5B)
5.b Rotating group:
 O3(H3A,H3B), O4(H4A,H4B), O6(H6A,H6B), O7(H7A,H7B)
5.c Ternary CH refined with riding coordinates:
 C1(H1), C7(H7), C13(H13), C19(H19), C25(H25), C31(H31), C55(H55), C61(H61),
 C67(H67), C37(H37), C43(H43), C49(H49)
5.d Secondary CH2 refined with riding coordinates:
 C2(H2A,H2B), C3(H3C,H3D), C4(H4C,H4D), C5(H5C,H5D), C6(H6C,H6D), C8(H8A,H8B),
 C9(H9A,H9B), C10(H10A,H10B), C11(H11A,H11B), C12(H12A,H12B), C14(H14A,H14B),
 C15(H15A,H15B), C16(H16A,H16B), C17(H17A,H17B), C18(H18A,H18B), C20(H20A,H20B),
  C21(H21A,H21B), C22(H22A,H22B), C23(H23A,H23B), C24(H24A,H24B), C26(H26A,
 H26B), C27(H27A,H27B), C28(H28A,H28B), C29(H29A,H29B), C30(H30A,H30B),
 C32(H32A,H32B), C33(H33A,H33B), C34(H34A,H34B), C35(H35A,H35B), C36(H36A,H36B),
  C56(H56A,H56B), C57(H57A,H57B), C58(H58A,H58B), C59(H59A,H59B), C60(H60A,
 H60B), C62(H62A,H62B), C63(H63A,H63B), C64(H64A,H64B), C65(H65A,H65B),
 C66(H66A,H66B), C68(H68A,H68B), C69(H69A,H69B), C70(H70A,H70B), C71(H71A,H71B),
  C72(H72A,H72B), C38(H38A,H38B), C39(H39A,H39B), C40(H40A,H40B), C41(H41A,
 H41B), C42(H42A,H42B), C44(H44A,H44B), C45(H45A,H45B), C46(H46A,H46B),
 C47(H47A,H47B), C48(H48A,H48B), C50(H50A,H50B), C51(H51A,H51B), C54(H54A,H54B),
  C53(H53A,H53B), C52(H52A,H52B)
;
_atom_sites_solution_hydrogens   mixed
_atom_sites_solution_primary     ?
_atom_sites_solution_secondary   ?
loop_
_atom_site_label
_atom_site_type_symbol
_atom_site_fract_x
_atom_site_fract_y
_atom_site_fract_z
_atom_site_U_iso_or_equiv
_atom_site_adp_type
_atom_site_occupancy
_atom_site_site_symmetry_order
_atom_site_calc_flag
_atom_site_refinement_flags_posn
_atom_site_refinement_flags_adp
_atom_site_refinement_flags_occupancy
_atom_site_disorder_assembly
_atom_site_disorder_group
Dy1 Dy 0.43833(5) 0.13506(3) 0.38173(4) 0.02317(14) Uani 1 1 d D . . . .
P1 P 0.43231(16) 0.13496(17) 0.50289(13) 0.0227(7) Uani 1 1 d . . . . .
P2 P 0.44712(18) 0.13364(17) 0.25615(13) 0.0252(7) Uani 1 1 d . . . . .
O1 O 0.4353(4) 0.1338(4) 0.4525(3) 0.0122(15) Uiso 1 1 d . . . . .
O2 O 0.4459(7) 0.1333(7) 0.3071(5) 0.052(3) Uiso 1 1 d . . . . .
O3 O 0.3770(6) 0.0354(6) 0.3561(5) 0.044(3) Uiso 1 1 d . . . . .
H3A H 0.361014 0.010018 0.373804 0.066 Uiso 1 1 d R U . . .
H3B H 0.364112 0.013950 0.326242 0.066 Uiso 1 1 d R U . . .
O4 O 0.3397(5) 0.1756(6) 0.3468(4) 0.036(2) Uiso 1 1 d . . . . .
H4A H 0.339321 0.219006 0.340021 0.055 Uiso 1 1 d R U . . .
H4B H 0.324380 0.173879 0.368385 0.055 Uiso 1 1 d R U . . .
O5 O 0.4394(6) 0.2593(4) 0.3781(5) 0.0300(16) Uiso 1 1 d G . . . .
H5A H 0.471373 0.280306 0.382137 0.045 Uiso 1 1 d DG U . . .
H5B H 0.412975 0.281014 0.354681 0.045 Uiso 1 1 d DG U . . .
O6 O 0.5377(5) 0.1714(5) 0.4093(4) 0.030(2) Uiso 1 1 d . . . . .
H6A H 0.540574 0.216516 0.402671 0.046 Uiso 1 1 d R U . . .
H6B H 0.572532 0.162485 0.433329 0.046 Uiso 1 1 d R U . . .
O7 O 0.5001(6) 0.0399(7) 0.4046(5) 0.048(3) Uiso 1 1 d . . . . .
H7A H 0.542408 0.039304 0.418977 0.072 Uiso 1 1 d R U . . .
H7B H 0.489353 -0.008368 0.401818 0.072 Uiso 1 1 d R U . . .
C1 C 0.4818(7) 0.0564(8) 0.2475(5) 0.034(3) Uiso 1 1 d D . . . .
H1 H 0.522363 0.060195 0.272193 0.041 Uiso 1 1 calc R U . . .
C2 C 0.4591(7) -0.0085(7) 0.2617(6) 0.042(4) Uiso 1 1 d D . . . .
H2A H 0.416985 -0.012047 0.242291 0.051 Uiso 1 1 calc R U . . .
H2B H 0.464764 -0.005205 0.296073 0.051 Uiso 1 1 calc R U . . .
C3 C 0.4893(8) -0.0742(9) 0.2544(6) 0.047(4) Uiso 1 1 d D . . . .
H3C H 0.529458 -0.075125 0.279001 0.056 Uiso 1 1 calc R U . . .
H3D H 0.468805 -0.114283 0.260011 0.056 Uiso 1 1 calc R U . . .
C4 C 0.4913(9) -0.0809(9) 0.2045(7) 0.052(4) Uiso 1 1 d D . . . .
H4C H 0.451404 -0.086514 0.179907 0.062 Uiso 1 1 calc R U . . .
H4D H 0.513691 -0.122119 0.203704 0.062 Uiso 1 1 calc R U . . .
C5 C 0.5194(7) -0.0177(7) 0.1922(6) 0.038(3) Uiso 1 1 d D . . . .
H5C H 0.561035 -0.016206 0.213509 0.046 Uiso 1 1 calc R U . . .
H5D H 0.515918 -0.020678 0.158433 0.046 Uiso 1 1 calc R U . . .
C6 C 0.4898(6) 0.0475(6) 0.1990(5) 0.023(3) Uiso 1 1 d D . . . .
H6C H 0.451029 0.049992 0.172322 0.027 Uiso 1 1 calc R U . . .
H6D H 0.512402 0.086895 0.195282 0.027 Uiso 1 1 calc R U . . .
C7 C 0.4890(6) 0.2077(7) 0.2513(5) 0.027(3) Uiso 1 1 d D . . . .
H7 H 0.489033 0.206612 0.218154 0.032 Uiso 1 1 calc R U . . .
C8 C 0.5532(6) 0.1970(8) 0.2875(6) 0.037(3) Uiso 1 1 d D . . . .
H8A H 0.555135 0.194240 0.320864 0.044 Uiso 1 1 calc R U . . .
H8B H 0.568476 0.153932 0.279991 0.044 Uiso 1 1 calc R U . . .
C9 C 0.5900(7) 0.2584(7) 0.2827(6) 0.036(3) Uiso 1 1 d D . . . .
H9A H 0.629982 0.254140 0.307313 0.043 Uiso 1 1 calc R U . . .
H9B H 0.591823 0.257282 0.250501 0.043 Uiso 1 1 calc R U . . .
C10 C 0.5642(8) 0.3267(9) 0.2894(7) 0.050(4) Uiso 1 1 d D . . . .
H10A H 0.587535 0.364376 0.284377 0.061 Uiso 1 1 calc R U . . .
H10B H 0.566569 0.329794 0.322875 0.061 Uiso 1 1 calc R U . . .
C11 C 0.4997(9) 0.3353(12) 0.2535(9) 0.075(7) Uiso 1 1 d D . . . .
H11A H 0.484795 0.378912 0.260705 0.090 Uiso 1 1 calc R U . . .
H11B H 0.498284 0.338333 0.220296 0.090 Uiso 1 1 calc R U . . .
C12 C 0.4591(6) 0.2765(6) 0.2556(5) 0.024(3) Uiso 1 1 d D . . . .
H12A H 0.420656 0.280779 0.228710 0.029 Uiso 1 1 calc R U . . .
H12B H 0.453700 0.278058 0.286445 0.029 Uiso 1 1 calc R U . . .
C13 C 0.3719(6) 0.1361(7) 0.2073(5) 0.026(3) Uiso 1 1 d D . . . .
H13 H 0.357425 0.088028 0.201294 0.032 Uiso 1 1 calc R U . . .
C14 C 0.3277(6) 0.1785(8) 0.2223(6) 0.040(3) Uiso 1 1 d D . . . .
H14A H 0.326647 0.158654 0.252209 0.048 Uiso 1 1 calc R U . . .
H14B H 0.341865 0.225967 0.229593 0.048 Uiso 1 1 calc R U . . .
C15 C 0.2643(6) 0.1797(7) 0.1824(5) 0.033(3) Uiso 1 1 d D . . . .
H15A H 0.249541 0.132475 0.174955 0.039 Uiso 1 1 calc R U . . .
H15B H 0.238602 0.205068 0.194389 0.039 Uiso 1 1 calc R U . . .
C16 C 0.2639(7) 0.2138(8) 0.1365(5) 0.037(3) Uiso 1 1 d D . . . .
H16A H 0.279016 0.260930 0.143639 0.044 Uiso 1 1 calc R U . . .
H16B H 0.223872 0.215772 0.111672 0.044 Uiso 1 1 calc R U . . .
C17 C 0.3033(6) 0.1700(7) 0.1178(5) 0.029(3) Uiso 1 1 d D . . . .
H17A H 0.287713 0.123108 0.110435 0.035 Uiso 1 1 calc R U . . .
H17B H 0.303602 0.190305 0.087819 0.035 Uiso 1 1 calc R U . . .
C18 C 0.3654(7) 0.1677(9) 0.1566(5) 0.042(4) Uiso 1 1 d D . . . .
H18A H 0.380905 0.214765 0.162087 0.051 Uiso 1 1 calc R U . . .
H18B H 0.389644 0.140799 0.143850 0.051 Uiso 1 1 calc R U . . .
C19 C 0.5063(6) 0.1423(7) 0.5488(5) 0.024(3) Uiso 1 1 d D . . . .
H19 H 0.518317 0.093651 0.556846 0.029 Uiso 1 1 calc R U . . .
C20 C 0.5079(5) 0.1712(7) 0.5971(4) 0.021(2) Uiso 1 1 d D . . . .
H20A H 0.481957 0.144532 0.608177 0.025 Uiso 1 1 calc R U . . .
H20B H 0.494851 0.219314 0.592930 0.025 Uiso 1 1 calc R U . . .
C21 C 0.5717(6) 0.1662(9) 0.6346(6) 0.040(4) Uiso 1 1 d D . . . .
H21A H 0.574982 0.190756 0.664312 0.048 Uiso 1 1 calc R U . . .
H21B H 0.581113 0.117687 0.643276 0.048 Uiso 1 1 calc R U . . .
C22 C 0.6161(7) 0.1954(8) 0.6169(5) 0.039(3) Uiso 1 1 d D . . . .
H22A H 0.655479 0.185118 0.640928 0.046 Uiso 1 1 calc R U . . .
H22B H 0.611754 0.245570 0.614449 0.046 Uiso 1 1 calc R U . . .
C23 C 0.6097(6) 0.1659(8) 0.5665(5) 0.037(3) Uiso 1 1 d D . . . .
H23A H 0.635768 0.191629 0.555096 0.044 Uiso 1 1 calc R U . . .
H23B H 0.622708 0.117831 0.570906 0.044 Uiso 1 1 calc R U . . .
C24 C 0.5491(6) 0.1687(8) 0.5280(5) 0.032(3) Uiso 1 1 d D . . . .
H24A H 0.546803 0.140350 0.500124 0.038 Uiso 1 1 calc R U . . .
H24B H 0.539302 0.216270 0.516698 0.038 Uiso 1 1 calc R U . . .
C25 C 0.3961(7) 0.0543(7) 0.5097(5) 0.032(3) Uiso 1 1 d D . . . .
H25 H 0.356506 0.053152 0.483316 0.039 Uiso 1 1 calc R U . . .
C26 C 0.4301(7) -0.0100(7) 0.5035(6) 0.036(3) Uiso 1 1 d D . . . .
H26A H 0.435674 -0.005956 0.472853 0.044 Uiso 1 1 calc R U . . .
H26B H 0.468782 -0.011302 0.530234 0.044 Uiso 1 1 calc R U . . .
C27 C 0.3977(8) -0.0768(9) 0.5032(6) 0.048(4) Uiso 1 1 d D . . . .
H27A H 0.360894 -0.078078 0.474317 0.058 Uiso 1 1 calc R U . . .
H27B H 0.421573 -0.116148 0.501557 0.058 Uiso 1 1 calc R U . . .
C28 C 0.3850(8) -0.0820(8) 0.5488(6) 0.037(3) Uiso 1 1 d D . . . .
H28A H 0.421781 -0.087785 0.577320 0.045 Uiso 1 1 calc R U . . .
H28B H 0.360545 -0.122533 0.546587 0.045 Uiso 1 1 calc R U . . .
C29 C 0.3534(6) -0.0171(7) 0.5553(5) 0.032(3) Uiso 1 1 d D . . . .
H29A H 0.315468 -0.013252 0.527899 0.039 Uiso 1 1 calc R U . . .
H29B H 0.346290 -0.021416 0.585281 0.039 Uiso 1 1 calc R U . . .
C30 C 0.3892(8) 0.0480(8) 0.5581(6) 0.038(3) Uiso 1 1 d D . . . .
H30A H 0.368875 0.088493 0.563460 0.045 Uiso 1 1 calc R U . . .
H30B H 0.427596 0.044623 0.585086 0.045 Uiso 1 1 calc R U . . .
C31 C 0.3886(6) 0.2082(7) 0.5097(5) 0.031(3) Uiso 1 1 d D . . . .
H31 H 0.390627 0.211130 0.543508 0.038 Uiso 1 1 calc R U . . .
C32 C 0.3230(5) 0.2055(6) 0.4717(5) 0.023(3) Uiso 1 1 d D . . . .
H32A H 0.322225 0.200266 0.438748 0.027 Uiso 1 1 calc R U . . .
H32B H 0.303458 0.165421 0.478519 0.027 Uiso 1 1 calc R U . . .
C33 C 0.2896(7) 0.2725(7) 0.4743(6) 0.037(3) Uiso 1 1 d D . . . .
H33A H 0.250158 0.270731 0.448541 0.045 Uiso 1 1 calc R U . . .
H33B H 0.285488 0.273475 0.505639 0.045 Uiso 1 1 calc R U . . .
C34 C 0.3189(6) 0.3393(7) 0.4688(5) 0.034(3) Uiso 1 1 d D . . . .
H34A H 0.317661 0.342922 0.435630 0.041 Uiso 1 1 calc R U . . .
H34B H 0.298162 0.378995 0.474681 0.041 Uiso 1 1 calc R U . . .
C35 C 0.3799(6) 0.3392(8) 0.5042(6) 0.038(4) Uiso 1 1 d D . . . .
H35A H 0.381033 0.337326 0.537358 0.046 Uiso 1 1 calc R U . . .
H35B H 0.399454 0.381531 0.500853 0.046 Uiso 1 1 calc R U . . .
C36 C 0.4116(7) 0.2763(7) 0.4949(6) 0.038(3) Uiso 1 1 d D . . . .
H36A H 0.453774 0.280668 0.513940 0.046 Uiso 1 1 calc R U . . .
H36B H 0.405059 0.274310 0.460340 0.046 Uiso 1 1 calc R U . . .
Mo1 Mo 0.71363(8) -0.36318(8) 0.54388(7) 0.0515(4) Uani 1 1 d . . . . .
Mo2 Mo 0.63640(7) -0.20683(8) 0.50093(5) 0.0436(3) Uani 1 1 d . . . . .
Mo3 Mo 0.57003(7) -0.34277(10) 0.53983(7) 0.0584(5) Uani 1 1 d . . . . .
Mo4 Mo 0.76105(7) -0.11822(8) 0.58670(6) 0.0471(3) Uani 1 1 d . . . . .
Mo5 Mo 0.75700(7) -0.41127(7) 0.67124(5) 0.0428(3) Uani 1 1 d . . . . .
Mo6 Mo 0.61704(7) -0.08450(7) 0.58514(5) 0.0428(3) Uani 1 1 d . . . . .
Mo7 Mo 0.54059(7) -0.21717(10) 0.61877(6) 0.0542(4) Uani 1 1 d . . . . .
Mo8 Mo 0.61478(7) -0.37704(7) 0.67023(6) 0.0447(3) Uani 1 1 d . . . . .
Mo9 Mo 0.65987(9) -0.13052(9) 0.71076(7) 0.0591(5) Uani 1 1 d . . . . .
Mo10 Mo 0.73982(8) -0.28886(8) 0.75624(5) 0.0488(4) Uani 1 1 d . . . . .
Mo11 Mo 0.83431(6) -0.27494(11) 0.63629(6) 0.0568(4) Uani 1 1 d . . . . .
Mo12 Mo 0.80671(7) -0.14928(10) 0.71495(7) 0.0627(5) Uani 1 1 d . . . . .
P5 P 0.6877(2) -0.2468(2) 0.62644(16) 0.0291(6) Uani 1 1 d . . . . .
O17 O 0.5868(5) -0.0087(6) 0.5553(4) 0.048(3) Uiso 1 1 d . . . . .
O18 O 0.5429(6) -0.1267(6) 0.5847(5) 0.050(3) Uiso 1 1 d . . . . .
O19 O 0.6330(6) -0.0592(7) 0.6495(5) 0.057(3) Uiso 1 1 d . . . . .
O20 O 0.6931(6) -0.0653(7) 0.5844(5) 0.050(3) Uiso 1 1 d . . . . .
O21 O 0.7847(6) -0.0540(7) 0.5591(5) 0.061(3) Uiso 1 1 d . . . . .
O22 O 0.8022(7) -0.0920(8) 0.6558(6) 0.073(4) Uiso 1 1 d . . . . .
O23 O 0.8666(6) -0.1112(7) 0.7526(5) 0.057(3) Uiso 1 1 d . . . . .
O24 O 0.8565(6) -0.2112(7) 0.6928(5) 0.059(3) Uiso 1 1 d . . . . .
O25 O 0.8988(6) -0.2961(6) 0.6340(5) 0.047(3) Uiso 1 1 d . . . . .
O26 O 0.7946(6) -0.2282(7) 0.7411(5) 0.056(3) Uiso 1 1 d . . . . .
O27 O 0.7670(7) -0.2955(8) 0.8129(6) 0.070(4) Uiso 1 1 d . . . . .
O28 O 0.7763(6) -0.3635(6) 0.7344(5) 0.042(3) Uiso 1 1 d . . . . .
O29 O 0.7957(6) -0.4843(7) 0.6856(5) 0.056(3) Uiso 1 1 d . . . . .
O30 O 0.6842(5) -0.4266(6) 0.6657(4) 0.043(3) Uiso 1 1 d . . . . .
O31 O 0.7480(5) -0.2093(5) 0.6360(4) 0.038(2) Uiso 1 1 d . . . . .
O32 O 0.5721(6) -0.4359(7) 0.6772(5) 0.061(3) Uiso 1 1 d . . . . .
O33 O 0.5947(5) -0.3798(6) 0.5997(4) 0.041(2) Uiso 1 1 d . . . . .
O34 O 0.5159(7) -0.3932(8) 0.4973(6) 0.064(4) Uiso 1 1 d . . . . .
O35 O 0.4707(6) -0.2124(6) 0.6120(5) 0.047(3) Uiso 1 1 d . . . . .
O36 O 0.5397(5) -0.2647(6) 0.5650(4) 0.046(2) Uiso 1 1 d . . . . .
O37 O 0.5724(5) -0.2689(6) 0.4902(5) 0.051(3) Uiso 1 1 d . . . . .
O38 O 0.6281(6) -0.3890(6) 0.5229(5) 0.052(3) Uiso 1 1 d . . . . .
O39 O 0.7322(5) -0.4158(6) 0.5082(4) 0.039(2) Uiso 1 1 d . . . . .
O40 O 0.6157(6) -0.1773(7) 0.4405(5) 0.053(3) Uiso 1 1 d . . . . .
O41 O 0.6542(7) -0.0708(7) 0.7510(5) 0.059(3) Uiso 1 1 d . . . . .
O42 O 0.5751(5) -0.2922(6) 0.6578(4) 0.044(2) Uiso 1 1 d . . . . .
O43 O 0.8226(5) -0.1834(6) 0.5952(4) 0.051(3) Uiso 1 1 d . . . . .
O44 O 0.7106(7) -0.1598(8) 0.5276(6) 0.060(4) Uiso 1 1 d . . . . .
O45 O 0.6780(6) -0.2895(6) 0.4913(5) 0.053(3) Uiso 1 1 d . . . . .
O46 O 0.6682(5) -0.3415(6) 0.7303(4) 0.038(2) Uiso 1 1 d . . . . .
O47 O 0.6865(5) -0.2106(6) 0.7377(5) 0.050(3) Uiso 1 1 d . . . . .
O48 O 0.5796(5) -0.1616(6) 0.6793(4) 0.047(3) Uiso 1 1 d . . . . .
O49 O 0.7242(5) -0.4076(6) 0.6016(4) 0.045(2) Uiso 1 1 d . . . . .
O50 O 0.8149(5) -0.3393(6) 0.6679(4) 0.039(2) Uiso 1 1 d . . . . .
O51 O 0.7384(6) -0.1098(7) 0.7117(5) 0.055(3) Uiso 1 1 d . . . . .
O52 O 0.6621(5) -0.2739(5) 0.5722(4) 0.039(2) Uiso 1 1 d . . . . .
O53 O 0.6957(5) -0.3044(5) 0.6628(4) 0.042(2) Uiso 1 1 d . . . . .
O54 O 0.7794(5) -0.3109(6) 0.5735(4) 0.049(3) Uiso 1 1 d . . . . .
O55 O 0.6443(4) -0.1911(5) 0.6313(3) 0.033(2) Uiso 1 1 d . . . . .
O56 O 0.6041(7) -0.1405(8) 0.5267(6) 0.056(3) Uiso 1 1 d . . . . .
P3 P 0.2828(3) 0.3641(3) 0.3124(2) 0.0553(13) Uani 1 1 d . . . . .
O8 O 0.3271(6) 0.3085(7) 0.3359(5) 0.044(3) Uiso 1 1 d . . . . .
C55 C 0.2131(9) 0.3285(10) 0.3039(6) 0.052(4) Uiso 1 1 d D . . . .
H55 H 0.186646 0.368575 0.292238 0.063 Uiso 1 1 calc R U . A 1
C56 C 0.2042(6) 0.3072(7) 0.3494(5) 0.031(3) Uiso 1 1 d D . . B 1
H56A H 0.209118 0.347893 0.370085 0.037 Uiso 1 1 calc R U . B 1
H56B H 0.234996 0.274270 0.367606 0.037 Uiso 1 1 calc R U . B 1
C57 C 0.1450(7) 0.2746(9) 0.3404(7) 0.050(4) Uiso 1 1 d D . . B 1
H57A H 0.143625 0.263390 0.372013 0.059 Uiso 1 1 calc R U . B 1
H57B H 0.114358 0.308799 0.324585 0.059 Uiso 1 1 calc R U . B 1
C58 C 0.1314(10) 0.2111(9) 0.3099(7) 0.056(5) Uiso 1 1 d D . . B 1
H58A H 0.093010 0.192504 0.305439 0.067 Uiso 1 1 calc R U . B 1
H58B H 0.161248 0.175565 0.324397 0.067 Uiso 1 1 calc R U . B 1
C59 C 0.1321(9) 0.2374(11) 0.2611(7) 0.059(5) Uiso 1 1 d D . . B 1
H59A H 0.097999 0.267425 0.245911 0.071 Uiso 1 1 calc R U . B 1
H59B H 0.126723 0.197568 0.239629 0.071 Uiso 1 1 calc R U . B 1
C60 C 0.1881(8) 0.2781(9) 0.2629(7) 0.050(4) Uiso 1 1 d D . . B 1
H60A H 0.218483 0.244550 0.265171 0.060 Uiso 1 1 calc R U . B 1
H60B H 0.177903 0.303009 0.232103 0.060 Uiso 1 1 calc R U . B 1
C61 C 0.2877(9) 0.3802(12) 0.2542(8) 0.062(5) Uiso 1 1 d D . . . .
H61 H 0.285817 0.333054 0.241011 0.074 Uiso 1 1 calc R U . . .
C62 C 0.2350(12) 0.4158(15) 0.2137(9) 0.083(8) Uiso 1 1 d D . . . .
H62A H 0.199124 0.391435 0.210370 0.099 Uiso 1 1 calc R U . . .
H62B H 0.231886 0.463098 0.223931 0.099 Uiso 1 1 calc R U . . .
C63 C 0.2393(14) 0.4179(17) 0.1644(10) 0.086(8) Uiso 1 1 d D . . . .
H63A H 0.222820 0.374472 0.147942 0.103 Uiso 1 1 calc R U . . .
H63B H 0.213020 0.454619 0.145650 0.103 Uiso 1 1 calc R U . . .
C64 C 0.2967(14) 0.428(3) 0.1591(16) 0.17(2) Uiso 1 1 d D . . . .
H64A H 0.295799 0.405996 0.129367 0.205 Uiso 1 1 calc R U . . .
H64B H 0.304457 0.477509 0.157453 0.205 Uiso 1 1 calc R U . . .
C65 C 0.3433(14) 0.3964(16) 0.2033(9) 0.087(8) Uiso 1 1 d D . . . .
H65A H 0.381024 0.412420 0.204065 0.105 Uiso 1 1 calc R U . . .
H65B H 0.341819 0.346547 0.197525 0.105 Uiso 1 1 calc R U . . .
C66 C 0.3444(10) 0.4067(13) 0.2535(8) 0.065(6) Uiso 1 1 d D . . . .
H66A H 0.348939 0.455722 0.262010 0.078 Uiso 1 1 calc R U . . .
H66B H 0.377409 0.381608 0.277443 0.078 Uiso 1 1 calc R U . . .
C67 C 0.2989(10) 0.4427(12) 0.3541(10) 0.075(7) Uiso 1 1 d D . . . .
H67 H 0.282900 0.437301 0.379494 0.090 Uiso 1 1 calc R U . . .
C68 C 0.2769(9) 0.5085(9) 0.3245(7) 0.056(5) Uiso 1 1 d D . . . .
H68A H 0.234306 0.505827 0.307140 0.067 Uiso 1 1 calc R U . . .
H68B H 0.294038 0.512125 0.300042 0.067 Uiso 1 1 calc R U . . .
C69 C 0.2926(9) 0.5742(11) 0.3569(8) 0.068(5) Uiso 1 1 d D . . . .
H69A H 0.283692 0.615156 0.336016 0.082 Uiso 1 1 calc R U . . .
H69B H 0.268526 0.575893 0.376186 0.082 Uiso 1 1 calc R U . . .
C70 C 0.3561(9) 0.5753(11) 0.3906(8) 0.069(6) Uiso 1 1 d D . . . .
H70A H 0.379272 0.588363 0.371863 0.083 Uiso 1 1 calc R U . . .
H70B H 0.361928 0.610799 0.415417 0.083 Uiso 1 1 calc R U . . .
C71 C 0.3785(11) 0.5084(10) 0.4154(8) 0.066(6) Uiso 1 1 d D . . . .
H71A H 0.359509 0.497444 0.437821 0.079 Uiso 1 1 calc R U . . .
H71B H 0.420766 0.511267 0.434255 0.079 Uiso 1 1 calc R U . . .
C72 C 0.3648(8) 0.4524(10) 0.3761(7) 0.050(4) Uiso 1 1 d D . . . .
H72A H 0.378636 0.466496 0.350987 0.060 Uiso 1 1 calc R U . . .
H72B H 0.384199 0.409135 0.390668 0.060 Uiso 1 1 calc R U . . .
P4 P 0.5938(2) 0.3636(2) 0.44615(19) 0.0436(11) Uani 1 1 d . . . . .
O9 O 0.5486(7) 0.3106(8) 0.4213(6) 0.057(3) Uiso 1 1 d . . . . .
C37 C 0.5942(7) 0.3800(9) 0.5072(7) 0.044(4) Uiso 1 1 d D . . . .
H37 H 0.600122 0.333831 0.522493 0.053 Uiso 1 1 calc R U . . .
C38 C 0.5352(10) 0.4017(15) 0.5050(9) 0.074(7) Uiso 1 1 d D . . . .
H38A H 0.506340 0.367490 0.485852 0.088 Uiso 1 1 calc R U . . .
H38B H 0.524859 0.445596 0.487450 0.088 Uiso 1 1 calc R U . . .
C39 C 0.5299(11) 0.4102(13) 0.5537(8) 0.072(6) Uiso 1 1 d D . . . .
H39A H 0.493422 0.434442 0.548756 0.087 Uiso 1 1 calc R U . . .
H39B H 0.528255 0.364681 0.567277 0.087 Uiso 1 1 calc R U . . .
C40 C 0.5809(8) 0.4502(12) 0.5895(8) 0.065(5) Uiso 1 1 d D . . . .
H40A H 0.579503 0.447326 0.621870 0.078 Uiso 1 1 calc R U . . .
H40B H 0.576766 0.498766 0.579858 0.078 Uiso 1 1 calc R U . . .
C41 C 0.6401(11) 0.4245(14) 0.5930(8) 0.072(6) Uiso 1 1 d D . . . .
H41A H 0.646558 0.377818 0.606587 0.087 Uiso 1 1 calc R U . . .
H41B H 0.670804 0.454310 0.615165 0.087 Uiso 1 1 calc R U . . .
C42 C 0.6443(6) 0.4236(7) 0.5435(5) 0.029(3) Uiso 1 1 d D . . . .
H42A H 0.682074 0.404203 0.546716 0.035 Uiso 1 1 calc R U . . .
H42B H 0.641928 0.470830 0.531140 0.035 Uiso 1 1 calc R U . . .
C43 C 0.5762(7) 0.4420(9) 0.4071(7) 0.045(4) Uiso 1 1 d D . . . .
H43 H 0.593034 0.429124 0.383128 0.054 Uiso 1 1 calc R U . . .
C44 C 0.5117(9) 0.4508(11) 0.3734(8) 0.066(6) Uiso 1 1 d D . . . .
H44A H 0.498877 0.410702 0.351779 0.079 Uiso 1 1 calc R U . . .
H44B H 0.488115 0.452597 0.393114 0.079 Uiso 1 1 calc R U . . .
C45 C 0.5014(12) 0.5151(11) 0.3431(9) 0.076(7) Uiso 1 1 d D . . . .
H45A H 0.459865 0.527246 0.331976 0.091 Uiso 1 1 calc R U . . .
H45B H 0.509179 0.504621 0.314086 0.091 Uiso 1 1 calc R U . . .
C46 C 0.5375(8) 0.5784(10) 0.3678(8) 0.059(5) Uiso 1 1 d D . . . .
H46A H 0.532727 0.613453 0.342933 0.071 Uiso 1 1 calc R U . . .
H46B H 0.521739 0.597394 0.390635 0.071 Uiso 1 1 calc R U . . .
C47 C 0.6020(7) 0.5645(8) 0.3952(6) 0.044(3) Uiso 1 1 d D . . . .
H47A H 0.620795 0.606419 0.412659 0.053 Uiso 1 1 calc R U . . .
H47B H 0.619364 0.553763 0.371680 0.053 Uiso 1 1 calc R U . . .
C48 C 0.6146(8) 0.5055(8) 0.4315(6) 0.045(4) Uiso 1 1 d D . . . .
H48A H 0.606234 0.520228 0.459572 0.053 Uiso 1 1 calc R U . . .
H48B H 0.656034 0.492999 0.443286 0.053 Uiso 1 1 calc R U . . .
C49 C 0.6735(8) 0.3368(9) 0.4564(6) 0.046(4) Uiso 1 1 d D . . . .
H49 H 0.700342 0.371349 0.478273 0.056 Uiso 1 1 calc R U . . .
C50 C 0.6812(17) 0.339(2) 0.4094(11) 0.137(14) Uiso 1 1 d D . . . .
H50A H 0.687387 0.385929 0.401037 0.165 Uiso 1 1 calc R U . . .
H50B H 0.646664 0.319742 0.382972 0.165 Uiso 1 1 calc R U . . .
C51 C 0.7351(13) 0.2943(14) 0.4171(11) 0.087(8) Uiso 1 1 d D . . . .
H51A H 0.732784 0.280919 0.384687 0.105 Uiso 1 1 calc R U . . .
H51B H 0.769331 0.324329 0.431227 0.105 Uiso 1 1 calc R U . . .
C54 C 0.6834(10) 0.2684(11) 0.4846(9) 0.067(6) Uiso 1 1 d D . . . .
H54A H 0.676032 0.273474 0.514429 0.081 Uiso 1 1 calc R U . . .
H54B H 0.658208 0.231812 0.464482 0.081 Uiso 1 1 calc R U . . .
C53 C 0.7482(14) 0.253(2) 0.4964(14) 0.136(15) Uiso 1 1 d D . . . .
H53A H 0.771932 0.295112 0.507647 0.163 Uiso 1 1 calc R U . . .
H53B H 0.763173 0.217689 0.521492 0.163 Uiso 1 1 calc R U . . .
C52 C 0.7484(19) 0.2287(16) 0.4480(12) 0.118(12) Uiso 1 1 d D . . . .
H52A H 0.718213 0.193625 0.433217 0.142 Uiso 1 1 calc R U . . .
H52B H 0.786577 0.209635 0.452259 0.142 Uiso 1 1 calc R U . . .

loop_
_atom_site_aniso_label
_atom_site_aniso_U_11
_atom_site_aniso_U_22
_atom_site_aniso_U_33
_atom_site_aniso_U_23
_atom_site_aniso_U_13
_atom_site_aniso_U_12
Dy1 0.0242(3) 0.0294(3) 0.0178(3) 0.0011(3) 0.0103(2) 0.0024(4)
P1 0.0177(16) 0.0242(16) 0.0269(16) 0.0067(13) 0.0095(13) 0.0035(12)
P2 0.0300(19) 0.0247(16) 0.0241(16) 0.0011(13) 0.0142(15) -0.0022(13)
Mo1 0.0490(9) 0.0510(8) 0.0661(10) -0.0275(7) 0.0353(8) -0.0034(7)
Mo2 0.0505(8) 0.0389(7) 0.0411(7) 0.0057(6) 0.0178(6) 0.0157(6)
Mo3 0.0306(7) 0.0591(9) 0.0757(11) -0.0344(9) 0.0104(7) -0.0052(7)
Mo4 0.0447(8) 0.0442(7) 0.0543(8) 0.0044(7) 0.0214(7) 0.0130(6)
Mo5 0.0496(8) 0.0375(7) 0.0421(7) 0.0080(6) 0.0190(6) 0.0186(6)
Mo6 0.0492(8) 0.0342(7) 0.0472(8) 0.0054(6) 0.0213(7) 0.0072(6)
Mo7 0.0298(7) 0.0776(11) 0.0558(9) -0.0147(8) 0.0174(7) 0.0090(7)
Mo8 0.0455(8) 0.0347(6) 0.0574(8) 0.0064(6) 0.0240(7) 0.0112(6)
Mo9 0.0601(11) 0.0578(9) 0.0725(11) -0.0369(8) 0.0401(9) -0.0031(8)
Mo10 0.0569(9) 0.0478(8) 0.0401(7) 0.0051(6) 0.0172(7) 0.0201(7)
Mo11 0.0238(7) 0.0917(12) 0.0533(9) -0.0213(8) 0.0134(6) 0.0081(7)
Mo12 0.0347(8) 0.0678(10) 0.0769(11) -0.0461(9) 0.0126(8) -0.0010(7)
P5 0.0268(12) 0.0312(14) 0.0284(14) -0.0053(11) 0.0100(11) 0.0076(10)
P3 0.051(3) 0.060(3) 0.052(3) 0.018(2) 0.017(2) 0.017(2)
P4 0.029(2) 0.035(2) 0.052(3) 0.0141(18) -0.0011(19) -0.0053(16)

_geom_special_details            
;
 All esds (except the esd in the dihedral angle between two l.s. planes)
 are estimated using the full covariance matrix.  The cell esds are taken
 into account individually in the estimation of esds in distances, angles
 and torsion angles; correlations between esds in cell parameters are only
 used when they are defined by crystal symmetry.  An approximate (isotropic)
 treatment of cell esds is used for estimating esds involving l.s. planes.
;
loop_
_geom_bond_atom_site_label_1
_geom_bond_atom_site_label_2
_geom_bond_distance
_geom_bond_site_symmetry_2
_geom_bond_publ_flag
Dy1 O1 2.120(8) . ?
Dy1 O2 2.284(14) . ?
Dy1 O3 2.372(13) . ?
Dy1 O4 2.365(12) . ?
Dy1 O5 2.390(7) . ?
Dy1 O6 2.360(11) . ?
Dy1 O7 2.303(14) . ?
P1 O1 1.517(8) . ?
P1 C19 1.798(14) . ?
P1 C25 1.838(16) . ?
P1 C31 1.829(16) . ?
P2 O2 1.515(14) . ?
P2 C1 1.779(16) . ?
P2 C7 1.795(14) . ?
P2 C13 1.847(15) . ?
O3 H3A 0.9088 . ?
O3 H3B 0.9088 . ?
O4 H4A 0.8574 . ?
O4 H4B 0.8574 . ?
O5 H5A 0.8500 . ?
O5 H5B 0.8500 . ?
O6 H6A 0.8964 . ?
O6 H6B 0.8881 . ?
O7 H7A 0.9577 . ?
O7 H7B 0.9580 . ?
C1 H1 0.9800 . ?
C1 C2 1.491(17) . ?
C1 C6 1.531(15) . ?
C2 H2A 0.9700 . ?
C2 H2B 0.9700 . ?
C2 C3 1.523(17) . ?
C3 H3C 0.9700 . ?
C3 H3D 0.9700 . ?
C3 C4 1.498(18) . ?
C4 H4C 0.9700 . ?
C4 H4D 0.9700 . ?
C4 C5 1.511(18) . ?
C5 H5C 0.9700 . ?
C5 H5D 0.9700 . ?
C5 C6 1.500(15) . ?
C6 H6C 0.9700 . ?
C6 H6D 0.9700 . ?
C7 H7 0.9800 . ?
C7 C8 1.533(16) . ?
C7 C12 1.543(15) . ?
C8 H8A 0.9700 . ?
C8 H8B 0.9700 . ?
C8 C9 1.525(17) . ?
C9 H9A 0.9700 . ?
C9 H9B 0.9700 . ?
C9 C10 1.503(17) . ?
C10 H10A 0.9700 . ?
C10 H10B 0.9700 . ?
C10 C11 1.53(2) . ?
C11 H11A 0.9700 . ?
C11 H11B 0.9700 . ?
C11 C12 1.525(19) . ?
C12 H12A 0.9700 . ?
C12 H12B 0.9700 . ?
C13 H13 0.9800 . ?
C13 C14 1.558(16) . ?
C13 C18 1.565(16) . ?
C14 H14A 0.9700 . ?
C14 H14B 0.9700 . ?
C14 C15 1.541(17) . ?
C15 H15A 0.9700 . ?
C15 H15B 0.9700 . ?
C15 C16 1.500(16) . ?
C16 H16A 0.9700 . ?
C16 H16B 0.9700 . ?
C16 C17 1.541(16) . ?
C17 H17A 0.9700 . ?
C17 H17B 0.9700 . ?
C17 C18 1.506(17) . ?
C18 H18A 0.9700 . ?
C18 H18B 0.9700 . ?
C19 H19 0.9800 . ?
C19 C20 1.516(14) . ?
C19 C24 1.502(15) . ?
C20 H20A 0.9700 . ?
C20 H20B 0.9700 . ?
C20 C21 1.529(16) . ?
C21 H21A 0.9700 . ?
C21 H21B 0.9700 . ?
C21 C22 1.492(17) . ?
C22 H22A 0.9700 . ?
C22 H22B 0.9700 . ?
C22 C23 1.540(16) . ?
C23 H23A 0.9700 . ?
C23 H23B 0.9700 . ?
C23 C24 1.478(16) . ?
C24 H24A 0.9700 . ?
C24 H24B 0.9700 . ?
C25 H25 0.9800 . ?
C25 C26 1.541(16) . ?
C25 C30 1.509(16) . ?
C26 H26A 0.9700 . ?
C26 H26B 0.9700 . ?
C26 C27 1.509(17) . ?
C27 H27A 0.9700 . ?
C27 H27B 0.9700 . ?
C27 C28 1.502(17) . ?
C28 H28A 0.9700 . ?
C28 H28B 0.9700 . ?
C28 C29 1.519(16) . ?
C29 H29A 0.9700 . ?
C29 H29B 0.9700 . ?
C29 C30 1.513(16) . ?
C30 H30A 0.9700 . ?
C30 H30B 0.9700 . ?
C31 H31 0.9800 . ?
C31 C32 1.563(16) . ?
C31 C36 1.554(16) . ?
C32 H32A 0.9700 . ?
C32 H32B 0.9700 . ?
C32 C33 1.547(15) . ?
C33 H33A 0.9700 . ?
C33 H33B 0.9700 . ?
C33 C34 1.512(16) . ?
C34 H34A 0.9700 . ?
C34 H34B 0.9700 . ?
C34 C35 1.452(17) . ?
C35 H35A 0.9700 . ?
C35 H35B 0.9700 . ?
C35 C36 1.520(17) . ?
C36 H36A 0.9700 . ?
C36 H36B 0.9700 . ?
Mo1 O38 2.008(13) . ?
Mo1 O39 1.650(11) . ?
Mo1 O45 2.028(13) . ?
Mo1 O49 1.831(11) . ?
Mo1 O52 2.465(10) . ?
Mo1 O54 1.812(12) . ?
Mo2 O37 1.900(12) . ?
Mo2 O40 1.747(13) . ?
Mo2 O44 1.907(16) . ?
Mo2 O45 1.970(13) . ?
Mo2 O52 2.334(10) . ?
Mo2 O56 1.819(15) . ?
Mo3 O33 1.777(11) . ?
Mo3 O34 1.724(16) . ?
Mo3 O36 1.948(11) . ?
Mo3 O37 2.056(13) . ?
Mo3 O38 1.907(13) . ?
Mo3 O52 2.469(10) . ?
Mo4 O20 1.934(14) . ?
Mo4 O21 1.702(14) . ?
Mo4 O22 1.955(16) . ?
Mo4 O31 2.378(10) . ?
Mo4 O43 1.904(12) . ?
Mo4 O44 1.878(16) . ?
Mo5 O28 1.962(13) . ?
Mo5 O29 1.654(13) . ?
Mo5 O30 1.757(12) . ?
Mo5 O49 1.892(11) . ?
Mo5 O50 2.014(11) . ?
Mo5 O53 2.501(11) . ?
Mo6 O17 1.714(12) . ?
Mo6 O18 1.991(12) . ?
Mo6 O19 1.848(13) . ?
Mo6 O20 1.916(14) . ?
Mo6 O55 2.404(10) . ?
Mo6 O56 1.950(15) . ?
Mo7 O18 2.020(12) . ?
Mo7 O35 1.653(13) . ?
Mo7 O36 1.825(11) . ?
Mo7 O42 1.831(11) . ?
Mo7 O48 1.978(12) . ?
Mo7 O55 2.481(10) . ?
Mo8 O30 2.006(12) . ?
Mo8 O32 1.610(14) . ?
Mo8 O33 1.943(11) . ?
Mo8 O42 1.862(11) . ?
Mo8 O46 1.875(12) . ?
Mo8 O53 2.511(11) . ?
Mo9 O19 2.156(14) . ?
Mo9 O41 1.695(15) . ?
Mo9 O47 1.738(12) . ?
Mo9 O48 1.918(12) . ?
Mo9 O51 1.962(13) . ?
Mo9 O55 2.510(10) . ?
Mo10 O26 1.960(13) . ?
Mo10 O27 1.544(16) . ?
Mo10 O28 1.932(13) . ?
Mo10 O46 1.911(12) . ?
Mo10 O47 1.928(12) . ?
Mo11 O24 1.965(14) . ?
Mo11 O25 1.666(13) . ?
Mo11 O31 2.467(10) . ?
Mo11 O43 2.092(12) . ?
Mo11 O50 1.726(11) . ?
Mo11 O54 1.943(12) . ?
Mo12 O22 2.030(16) . ?
Mo12 O23 1.630(15) . ?
Mo12 O24 1.994(14) . ?
Mo12 O26 1.779(13) . ?
Mo12 O31 2.492(10) . ?
Mo12 O51 1.811(13) . ?
P5 O31 1.570(11) . ?
P5 O52 1.561(11) . ?
P5 O53 1.500(12) . ?
P5 O55 1.558(10) . ?
P3 O8 1.488(14) . ?
P3 C55 1.77(2) . ?
P3 C61 1.80(2) . ?
P3 C67 1.89(3) . ?
C55 H55 0.9800 . ?
C55 C56 1.500(17) . ?
C55 C60 1.482(18) . ?
C56 H56A 0.9700 . ?
C56 H56B 0.9700 . ?
C56 C57 1.510(17) . ?
C57 H57A 0.9700 . ?
C57 H57B 0.9700 . ?
C57 C58 1.476(19) . ?
C58 H58A 0.9700 . ?
C58 H58B 0.9700 . ?
C58 C59 1.531(19) . ?
C59 H59A 0.9700 . ?
C59 H59B 0.9700 . ?
C59 C60 1.567(19) . ?
C60 H60A 0.9700 . ?
C60 H60B 0.9700 . ?
C61 H61 0.9800 . ?
C61 C62 1.54(2) . ?
C61 C66 1.49(2) . ?
C62 H62A 0.9700 . ?
C62 H62B 0.9700 . ?
C62 C63 1.50(2) . ?
C63 H63A 0.9700 . ?
C63 H63B 0.9700 . ?
C63 C64 1.49(2) . ?
C64 H64A 0.9700 . ?
C64 H64B 0.9700 . ?
C64 C65 1.49(2) . ?
C65 H65A 0.9700 . ?
C65 H65B 0.9700 . ?
C65 C66 1.49(2) . ?
C66 H66A 0.9700 . ?
C66 H66B 0.9700 . ?
C67 H67 0.9800 . ?
C67 C68 1.51(2) . ?
C67 C72 1.50(2) . ?
C68 H68A 0.9700 . ?
C68 H68B 0.9700 . ?
C68 C69 1.539(19) . ?
C69 H69A 0.9700 . ?
C69 H69B 0.9700 . ?
C69 C70 1.49(2) . ?
C70 H70A 0.9700 . ?
C70 H70B 0.9700 . ?
C70 C71 1.47(2) . ?
C71 H71A 0.9700 . ?
C71 H71B 0.9700 . ?
C71 C72 1.521(19) . ?
C72 H72A 0.9700 . ?
C72 H72B 0.9700 . ?
P4 O9 1.473(16) . ?
P4 C37 1.826(19) . ?
P4 C43 1.842(18) . ?
P4 C49 1.933(19) . ?
C37 H37 0.9800 . ?
C37 C38 1.49(2) . ?
C37 C42 1.527(17) . ?
C38 H38A 0.9700 . ?
C38 H38B 0.9700 . ?
C38 C39 1.50(2) . ?
C39 H39A 0.9700 . ?
C39 H39B 0.9700 . ?
C39 C40 1.50(2) . ?
C40 H40A 0.9700 . ?
C40 H40B 0.9700 . ?
C40 C41 1.50(2) . ?
C41 H41A 0.9700 . ?
C41 H41B 0.9700 . ?
C41 C42 1.506(19) . ?
C42 H42A 0.9700 . ?
C42 H42B 0.9700 . ?
C43 H43 0.9800 . ?
C43 C44 1.517(19) . ?
C43 C48 1.538(18) . ?
C44 H44A 0.9700 . ?
C44 H44B 0.9700 . ?
C44 C45 1.49(2) . ?
C45 H45A 0.9700 . ?
C45 H45B 0.9700 . ?
C45 C46 1.51(2) . ?
C46 H46A 0.9700 . ?
C46 H46B 0.9700 . ?
C46 C47 1.495(19) . ?
C47 H47A 0.9700 . ?
C47 H47B 0.9700 . ?
C47 C48 1.506(17) . ?
C48 H48A 0.9700 . ?
C48 H48B 0.9700 . ?
C49 H49 0.9800 . ?
C49 C50 1.47(2) . ?
C49 C54 1.524(19) . ?
C50 H50A 0.9700 . ?
C50 H50B 0.9700 . ?
C50 C51 1.51(2) . ?
C51 H51A 0.9700 . ?
C51 H51B 0.9700 . ?
C51 C52 1.51(2) . ?
C54 H54A 0.9700 . ?
C54 H54B 0.9700 . ?
C54 C53 1.52(2) . ?
C53 H53A 0.9700 . ?
C53 H53B 0.9700 . ?
C53 C52 1.51(2) . ?
C52 H52A 0.9700 . ?
C52 H52B 0.9700 . ?

loop_
_geom_angle_atom_site_label_1
_geom_angle_atom_site_label_2
_geom_angle_atom_site_label_3
_geom_angle
_geom_angle_site_symmetry_1
_geom_angle_site_symmetry_3
_geom_angle_publ_flag
O1 Dy1 O2 177.1(5) . . ?
O1 Dy1 O3 92.4(4) . . ?
O1 Dy1 O4 90.3(4) . . ?
O1 Dy1 O5 93.5(4) . . ?
O1 Dy1 O6 95.5(3) . . ?
O1 Dy1 O7 88.7(4) . . ?
O2 Dy1 O3 87.8(5) . . ?
O2 Dy1 O4 92.4(5) . . ?
O2 Dy1 O5 88.0(4) . . ?
O2 Dy1 O6 82.6(4) . . ?
O2 Dy1 O7 88.6(5) . . ?
O3 Dy1 O5 144.0(4) . . ?
O4 Dy1 O3 73.2(4) . . ?
O4 Dy1 O5 71.3(4) . . ?
O6 Dy1 O3 142.5(4) . . ?
O6 Dy1 O4 143.1(3) . . ?
O6 Dy1 O5 72.0(4) . . ?
O7 Dy1 O3 73.5(3) . . ?
O7 Dy1 O4 146.6(4) . . ?
O7 Dy1 O5 142.1(5) . . ?
O7 Dy1 O6 70.1(4) . . ?
O1 P1 C19 108.4(5) . . ?
O1 P1 C25 107.9(6) . . ?
O1 P1 C31 112.1(6) . . ?
C19 P1 C25 111.9(7) . . ?
C19 P1 C31 108.8(6) . . ?
C31 P1 C25 107.8(7) . . ?
O2 P2 C1 109.6(7) . . ?
O2 P2 C7 108.5(7) . . ?
O2 P2 C13 111.8(7) . . ?
C1 P2 C7 109.1(7) . . ?
C1 P2 C13 107.4(7) . . ?
C7 P2 C13 110.4(6) . . ?
P1 O1 Dy1 178.4(5) . . ?
P2 O2 Dy1 176.6(9) . . ?
Dy1 O3 H3A 127.8 . . ?
Dy1 O3 H3B 127.6 . . ?
H3A O3 H3B 104.6 . . ?
Dy1 O4 H4A 109.7 . . ?
Dy1 O4 H4B 109.8 . . ?
H4A O4 H4B 104.1 . . ?
Dy1 O5 H5A 119.6 . . ?
Dy1 O5 H5B 120.5 . . ?
H5A O5 H5B 104.5 . . ?
Dy1 O6 H6A 111.7 . . ?
Dy1 O6 H6B 139.6 . . ?
H6A O6 H6B 103.2 . . ?
Dy1 O7 H7A 128.0 . . ?
Dy1 O7 H7B 128.0 . . ?
H7A O7 H7B 104.0 . . ?
P2 C1 H1 103.7 . . ?
C2 C1 P2 113.8(11) . . ?
C2 C1 H1 103.7 . . ?
C2 C1 C6 111.7(12) . . ?
C6 C1 P2 118.2(10) . . ?
C6 C1 H1 103.7 . . ?
C1 C2 H2A 108.9 . . ?
C1 C2 H2B 108.9 . . ?
C1 C2 C3 113.3(13) . . ?
H2A C2 H2B 107.7 . . ?
C3 C2 H2A 108.9 . . ?
C3 C2 H2B 108.9 . . ?
C2 C3 H3C 108.6 . . ?
C2 C3 H3D 108.6 . . ?
H3C C3 H3D 107.6 . . ?
C4 C3 C2 114.7(15) . . ?
C4 C3 H3C 108.6 . . ?
C4 C3 H3D 108.6 . . ?
C3 C4 H4C 109.4 . . ?
C3 C4 H4D 109.4 . . ?
C3 C4 C5 111.1(15) . . ?
H4C C4 H4D 108.0 . . ?
C5 C4 H4C 109.4 . . ?
C5 C4 H4D 109.4 . . ?
C4 C5 H5C 109.6 . . ?
C4 C5 H5D 109.6 . . ?
H5C C5 H5D 108.1 . . ?
C6 C5 C4 110.4(13) . . ?
C6 C5 H5C 109.6 . . ?
C6 C5 H5D 109.6 . . ?
C1 C6 H6C 107.9 . . ?
C1 C6 H6D 107.9 . . ?
C5 C6 C1 117.6(12) . . ?
C5 C6 H6C 107.9 . . ?
C5 C6 H6D 107.9 . . ?
H6C C6 H6D 107.2 . . ?
P2 C7 H7 106.7 . . ?
C8 C7 P2 107.8(9) . . ?
C8 C7 H7 106.7 . . ?
C8 C7 C12 116.9(12) . . ?
C12 C7 P2 111.5(9) . . ?
C12 C7 H7 106.7 . . ?
C7 C8 H8A 110.0 . . ?
C7 C8 H8B 110.0 . . ?
H8A C8 H8B 108.3 . . ?
C9 C8 C7 108.6(12) . . ?
C9 C8 H8A 110.0 . . ?
C9 C8 H8B 110.0 . . ?
C8 C9 H9A 109.3 . . ?
C8 C9 H9B 109.3 . . ?
H9A C9 H9B 108.0 . . ?
C10 C9 C8 111.5(13) . . ?
C10 C9 H9A 109.3 . . ?
C10 C9 H9B 109.3 . . ?
C9 C10 H10A 109.1 . . ?
C9 C10 H10B 109.1 . . ?
C9 C10 C11 112.3(16) . . ?
H10A C10 H10B 107.9 . . ?
C11 C10 H10A 109.1 . . ?
C11 C10 H10B 109.1 . . ?
C10 C11 H11A 108.7 . . ?
C10 C11 H11B 108.7 . . ?
H11A C11 H11B 107.6 . . ?
C12 C11 C10 114.2(17) . . ?
C12 C11 H11A 108.7 . . ?
C12 C11 H11B 108.7 . . ?
C7 C12 H12A 110.3 . . ?
C7 C12 H12B 110.4 . . ?
C11 C12 C7 106.9(14) . . ?
C11 C12 H12A 110.3 . . ?
C11 C12 H12B 110.3 . . ?
H12A C12 H12B 108.6 . . ?
P2 C13 H13 107.4 . . ?
C14 C13 P2 112.9(9) . . ?
C14 C13 H13 107.4 . . ?
C14 C13 C18 104.4(12) . . ?
C18 C13 P2 116.9(10) . . ?
C18 C13 H13 107.4 . . ?
C13 C14 H14A 108.9 . . ?
C13 C14 H14B 108.9 . . ?
H14A C14 H14B 107.7 . . ?
C15 C14 C13 113.5(12) . . ?
C15 C14 H14A 108.9 . . ?
C15 C14 H14B 108.9 . . ?
C14 C15 H15A 109.6 . . ?
C14 C15 H15B 109.6 . . ?
H15A C15 H15B 108.1 . . ?
C16 C15 C14 110.2(12) . . ?
C16 C15 H15A 109.6 . . ?
C16 C15 H15B 109.6 . . ?
C15 C16 H16A 110.2 . . ?
C15 C16 H16B 110.2 . . ?
C15 C16 C17 107.5(12) . . ?
H16A C16 H16B 108.5 . . ?
C17 C16 H16A 110.2 . . ?
C17 C16 H16B 110.2 . . ?
C16 C17 H17A 109.7 . . ?
C16 C17 H17B 109.7 . . ?
H17A C17 H17B 108.2 . . ?
C18 C17 C16 109.7(12) . . ?
C18 C17 H17A 109.7 . . ?
C18 C17 H17B 109.7 . . ?
C13 C18 H18A 108.4 . . ?
C13 C18 H18B 108.4 . . ?
C17 C18 C13 115.6(13) . . ?
C17 C18 H18A 108.4 . . ?
C17 C18 H18B 108.4 . . ?
H18A C18 H18B 107.5 . . ?
P1 C19 H19 103.2 . . ?
C20 C19 P1 112.5(9) . . ?
C20 C19 H19 103.2 . . ?
C24 C19 P1 112.5(9) . . ?
C24 C19 H19 103.2 . . ?
C24 C19 C20 119.8(11) . . ?
C19 C20 H20A 110.2 . . ?
C19 C20 H20B 110.2 . . ?
C19 C20 C21 107.4(11) . . ?
H20A C20 H20B 108.5 . . ?
C21 C20 H20A 110.2 . . ?
C21 C20 H20B 110.2 . . ?
C20 C21 H21A 108.8 . . ?
C20 C21 H21B 108.8 . . ?
H21A C21 H21B 107.7 . . ?
C22 C21 C20 114.0(13) . . ?
C22 C21 H21A 108.8 . . ?
C22 C21 H21B 108.8 . . ?
C21 C22 H22A 109.0 . . ?
C21 C22 H22B 109.0 . . ?
C21 C22 C23 112.9(13) . . ?
H22A C22 H22B 107.8 . . ?
C23 C22 H22A 109.0 . . ?
C23 C22 H22B 109.0 . . ?
C22 C23 H23A 108.5 . . ?
C22 C23 H23B 108.5 . . ?
H23A C23 H23B 107.5 . . ?
C24 C23 C22 114.9(12) . . ?
C24 C23 H23A 108.5 . . ?
C24 C23 H23B 108.5 . . ?
C19 C24 H24A 109.8 . . ?
C19 C24 H24B 109.8 . . ?
C23 C24 C19 109.2(12) . . ?
C23 C24 H24A 109.8 . . ?
C23 C24 H24B 109.8 . . ?
H24A C24 H24B 108.3 . . ?
P1 C25 H25 107.7 . . ?
C26 C25 P1 110.7(10) . . ?
C26 C25 H25 107.7 . . ?
C30 C25 P1 114.2(10) . . ?
C30 C25 H25 107.7 . . ?
C30 C25 C26 108.5(12) . . ?
C25 C26 H26A 109.2 . . ?
C25 C26 H26B 109.2 . . ?
H26A C26 H26B 107.9 . . ?
C27 C26 C25 111.9(13) . . ?
C27 C26 H26A 109.2 . . ?
C27 C26 H26B 109.2 . . ?
C26 C27 H27A 109.6 . . ?
C26 C27 H27B 109.6 . . ?
H27A C27 H27B 108.1 . . ?
C28 C27 C26 110.3(14) . . ?
C28 C27 H27A 109.6 . . ?
C28 C27 H27B 109.6 . . ?
C27 C28 H28A 109.5 . . ?
C27 C28 H28B 109.5 . . ?
C27 C28 C29 110.8(13) . . ?
H28A C28 H28B 108.1 . . ?
C29 C28 H28A 109.5 . . ?
C29 C28 H28B 109.5 . . ?
C28 C29 H29A 109.3 . . ?
C28 C29 H29B 109.3 . . ?
H29A C29 H29B 107.9 . . ?
C30 C29 C28 111.8(12) . . ?
C30 C29 H29A 109.3 . . ?
C30 C29 H29B 109.3 . . ?
C25 C30 C29 107.1(12) . . ?
C25 C30 H30A 110.3 . . ?
C25 C30 H30B 110.3 . . ?
C29 C30 H30A 110.3 . . ?
C29 C30 H30B 110.3 . . ?
H30A C30 H30B 108.6 . . ?
P1 C31 H31 111.0 . . ?
C32 C31 P1 112.3(9) . . ?
C32 C31 H31 111.0 . . ?
C36 C31 P1 108.7(10) . . ?
C36 C31 H31 111.0 . . ?
C36 C31 C32 102.3(11) . . ?
C31 C32 H32A 109.5 . . ?
C31 C32 H32B 109.5 . . ?
H32A C32 H32B 108.1 . . ?
C33 C32 C31 110.8(11) . . ?
C33 C32 H32A 109.5 . . ?
C33 C32 H32B 109.5 . . ?
C32 C33 H33A 108.6 . . ?
C32 C33 H33B 108.6 . . ?
H33A C33 H33B 107.6 . . ?
C34 C33 C32 114.6(12) . . ?
C34 C33 H33A 108.6 . . ?
C34 C33 H33B 108.6 . . ?
C33 C34 H34A 109.9 . . ?
C33 C34 H34B 109.9 . . ?
H34A C34 H34B 108.3 . . ?
C35 C34 C33 108.8(13) . . ?
C35 C34 H34A 109.9 . . ?
C35 C34 H34B 109.9 . . ?
C34 C35 H35A 109.8 . . ?
C34 C35 H35B 109.8 . . ?
C34 C35 C36 109.3(13) . . ?
H35A C35 H35B 108.3 . . ?
C36 C35 H35A 109.8 . . ?
C36 C35 H35B 109.8 . . ?
C31 C36 H36A 109.6 . . ?
C31 C36 H36B 109.6 . . ?
C35 C36 C31 110.4(13) . . ?
C35 C36 H36A 109.6 . . ?
C35 C36 H36B 109.6 . . ?
H36A C36 H36B 108.1 . . ?
O38 Mo1 O45 81.4(5) . . ?
O38 Mo1 O52 70.2(4) . . ?
O39 Mo1 O38 99.8(5) . . ?
O39 Mo1 O45 94.8(5) . . ?
O39 Mo1 O49 109.6(5) . . ?
O39 Mo1 O52 162.1(5) . . ?
O39 Mo1 O54 103.3(5) . . ?
O45 Mo1 O52 69.5(4) . . ?
O49 Mo1 O38 85.5(5) . . ?
O49 Mo1 O45 154.0(5) . . ?
O49 Mo1 O52 85.0(4) . . ?
O54 Mo1 O38 156.2(5) . . ?
O54 Mo1 O45 91.0(5) . . ?
O54 Mo1 O49 92.1(5) . . ?
O54 Mo1 O52 86.0(5) . . ?
O37 Mo2 O44 164.2(6) . . ?
O37 Mo2 O45 85.0(5) . . ?
O37 Mo2 O52 73.6(5) . . ?
O40 Mo2 O37 98.3(6) . . ?
O40 Mo2 O44 96.6(6) . . ?
O40 Mo2 O45 94.3(6) . . ?
O40 Mo2 O52 165.4(5) . . ?
O40 Mo2 O56 101.5(6) . . ?
O44 Mo2 O45 88.6(6) . . ?
O44 Mo2 O52 90.7(5) . . ?
O45 Mo2 O52 73.3(5) . . ?
O56 Mo2 O37 92.3(6) . . ?
O56 Mo2 O44 90.0(7) . . ?
O56 Mo2 O45 164.2(6) . . ?
O56 Mo2 O52 91.1(5) . . ?
O33 Mo3 O36 87.8(5) . . ?
O33 Mo3 O37 153.0(5) . . ?
O33 Mo3 O38 94.4(5) . . ?
O33 Mo3 O52 85.8(4) . . ?
O34 Mo3 O33 111.3(6) . . ?
O34 Mo3 O36 114.1(6) . . ?
O34 Mo3 O37 95.7(6) . . ?
O34 Mo3 O38 89.5(7) . . ?
O34 Mo3 O52 155.7(6) . . ?
O36 Mo3 O37 82.1(5) . . ?
O36 Mo3 O52 82.6(4) . . ?
O37 Mo3 O52 68.2(4) . . ?
O38 Mo3 O36 153.7(5) . . ?
O38 Mo3 O37 84.3(5) . . ?
O38 Mo3 O52 71.5(4) . . ?
O20 Mo4 O22 89.2(6) . . ?
O20 Mo4 O31 94.9(5) . . ?
O21 Mo4 O20 93.2(6) . . ?
O21 Mo4 O22 100.3(7) . . ?
O21 Mo4 O31 168.7(6) . . ?
O21 Mo4 O43 97.8(6) . . ?
O21 Mo4 O44 95.1(7) . . ?
O22 Mo4 O31 71.9(5) . . ?
O43 Mo4 O20 169.0(5) . . ?
O43 Mo4 O22 88.5(6) . . ?
O43 Mo4 O31 74.2(5) . . ?
O44 Mo4 O20 86.8(6) . . ?
O44 Mo4 O22 164.3(7) . . ?
O44 Mo4 O31 93.3(5) . . ?
O44 Mo4 O43 92.5(6) . . ?
O28 Mo5 O50 79.2(5) . . ?
O28 Mo5 O53 67.8(4) . . ?
O29 Mo5 O28 104.6(6) . . ?
O29 Mo5 O30 110.1(6) . . ?
O29 Mo5 O49 105.5(6) . . ?
O29 Mo5 O50 104.4(6) . . ?
O29 Mo5 O53 170.1(5) . . ?
O30 Mo5 O28 91.5(6) . . ?
O30 Mo5 O49 85.4(5) . . ?
O30 Mo5 O50 145.5(5) . . ?
O30 Mo5 O53 65.0(5) . . ?
O49 Mo5 O28 148.9(5) . . ?
O49 Mo5 O50 86.0(5) . . ?
O49 Mo5 O53 83.0(4) . . ?
O50 Mo5 O53 80.9(4) . . ?
O17 Mo6 O18 97.6(5) . . ?
O17 Mo6 O19 100.3(6) . . ?
O17 Mo6 O20 93.4(6) . . ?
O17 Mo6 O55 169.6(5) . . ?
O17 Mo6 O56 97.3(6) . . ?
O18 Mo6 O55 73.0(4) . . ?
O19 Mo6 O18 86.5(5) . . ?
O19 Mo6 O20 98.4(6) . . ?
O19 Mo6 O55 75.1(5) . . ?
O19 Mo6 O56 161.8(6) . . ?
O20 Mo6 O18 167.0(5) . . ?
O20 Mo6 O55 96.5(5) . . ?
O20 Mo6 O56 85.3(6) . . ?
O56 Mo6 O18 86.4(6) . . ?
O56 Mo6 O55 86.8(5) . . ?
O18 Mo7 O55 70.8(4) . . ?
O35 Mo7 O18 97.1(6) . . ?
O35 Mo7 O36 105.4(6) . . ?
O35 Mo7 O42 108.8(6) . . ?
O35 Mo7 O48 101.0(6) . . ?
O35 Mo7 O55 165.0(5) . . ?
O36 Mo7 O18 89.4(5) . . ?
O36 Mo7 O42 89.9(5) . . ?
O36 Mo7 O48 153.2(5) . . ?
O36 Mo7 O55 83.8(4) . . ?
O42 Mo7 O18 153.3(5) . . ?
O42 Mo7 O48 85.1(5) . . ?
O42 Mo7 O55 82.5(4) . . ?
O48 Mo7 O18 83.6(5) . . ?
O48 Mo7 O55 69.5(4) . . ?
O30 Mo8 O53 62.2(4) . . ?
O32 Mo8 O30 106.8(6) . . ?
O32 Mo8 O33 102.3(6) . . ?
O32 Mo8 O42 108.8(6) . . ?
O32 Mo8 O46 112.6(6) . . ?
O32 Mo8 O53 168.7(6) . . ?
O33 Mo8 O30 77.3(5) . . ?
O33 Mo8 O53 78.4(4) . . ?
O42 Mo8 O30 142.9(5) . . ?
O42 Mo8 O33 85.4(5) . . ?
O42 Mo8 O46 89.2(5) . . ?
O42 Mo8 O53 82.5(4) . . ?
O46 Mo8 O30 86.4(5) . . ?
O46 Mo8 O33 144.4(5) . . ?
O46 Mo8 O53 66.0(4) . . ?
O19 Mo9 O55 68.1(4) . . ?
O41 Mo9 O19 94.3(6) . . ?
O41 Mo9 O47 113.4(6) . . ?
O41 Mo9 O48 101.4(6) . . ?
O41 Mo9 O51 101.7(6) . . ?
O41 Mo9 O55 160.7(6) . . ?
O47 Mo9 O19 152.1(6) . . ?
O47 Mo9 O48 94.4(6) . . ?
O47 Mo9 O51 88.9(6) . . ?
O47 Mo9 O55 84.8(5) . . ?
O48 Mo9 O19 82.8(5) . . ?
O48 Mo9 O51 153.0(5) . . ?
O48 Mo9 O55 69.7(4) . . ?
O51 Mo9 O19 81.9(5) . . ?
O51 Mo9 O55 84.0(5) . . ?
O27 Mo10 O26 104.6(7) . . ?
O27 Mo10 O28 103.9(7) . . ?
O27 Mo10 O46 109.2(7) . . ?
O27 Mo10 O47 109.2(7) . . ?
O28 Mo10 O26 85.1(5) . . ?
O46 Mo10 O26 146.2(5) . . ?
O46 Mo10 O28 87.1(5) . . ?
O46 Mo10 O47 83.2(5) . . ?
O47 Mo10 O26 85.6(5) . . ?
O47 Mo10 O28 146.9(5) . . ?
O24 Mo11 O31 68.7(5) . . ?
O24 Mo11 O43 84.1(5) . . ?
O25 Mo11 O24 103.6(6) . . ?
O25 Mo11 O31 163.3(5) . . ?
O25 Mo11 O43 95.6(5) . . ?
O25 Mo11 O50 108.5(6) . . ?
O25 Mo11 O54 101.0(6) . . ?
O43 Mo11 O31 69.3(4) . . ?
O50 Mo11 O24 91.8(5) . . ?
O50 Mo11 O31 87.0(4) . . ?
O50 Mo11 O43 155.8(5) . . ?
O50 Mo11 O54 91.4(5) . . ?
O54 Mo11 O24 152.7(5) . . ?
O54 Mo11 O31 84.4(4) . . ?
O54 Mo11 O43 81.9(5) . . ?
O22 Mo12 O31 68.3(5) . . ?
O23 Mo12 O22 94.2(7) . . ?
O23 Mo12 O24 89.1(6) . . ?
O23 Mo12 O26 110.4(7) . . ?
O23 Mo12 O31 152.0(6) . . ?
O23 Mo12 O51 114.8(7) . . ?
O24 Mo12 O22 82.8(6) . . ?
O24 Mo12 O31 67.8(5) . . ?
O26 Mo12 O22 150.9(6) . . ?
O26 Mo12 O24 82.1(6) . . ?
O26 Mo12 O31 82.9(5) . . ?
O26 Mo12 O51 94.0(6) . . ?
O51 Mo12 O22 89.4(6) . . ?
O51 Mo12 O24 155.4(6) . . ?
O51 Mo12 O31 87.6(5) . . ?
O52 P5 O31 108.0(6) . . ?
O53 P5 O31 111.1(6) . . ?
O53 P5 O52 112.0(6) . . ?
O53 P5 O55 110.1(6) . . ?
O55 P5 O31 107.5(6) . . ?
O55 P5 O52 108.0(6) . . ?
Mo6 O18 Mo7 123.5(6) . . ?
Mo6 O19 Mo9 124.5(7) . . ?
Mo6 O20 Mo4 137.1(7) . . ?
Mo4 O22 Mo12 126.1(8) . . ?
Mo11 O24 Mo12 130.4(7) . . ?
Mo12 O26 Mo10 148.5(8) . . ?
Mo10 O28 Mo5 133.9(7) . . ?
Mo5 O30 Mo8 141.0(7) . . ?
Mo4 O31 Mo11 93.2(4) . . ?
Mo4 O31 Mo12 93.6(4) . . ?
Mo11 O31 Mo12 92.9(3) . . ?
P5 O31 Mo4 124.9(6) . . ?
P5 O31 Mo11 121.1(6) . . ?
P5 O31 Mo12 122.7(6) . . ?
Mo3 O33 Mo8 154.0(6) . . ?
Mo7 O36 Mo3 147.3(7) . . ?
Mo2 O37 Mo3 124.6(6) . . ?
Mo3 O38 Mo1 127.3(7) . . ?
Mo7 O42 Mo8 152.9(7) . . ?
Mo4 O43 Mo11 123.4(6) . . ?
Mo4 O44 Mo2 139.6(9) . . ?
Mo2 O45 Mo1 123.1(6) . . ?
Mo8 O46 Mo10 140.0(7) . . ?
Mo9 O47 Mo10 155.9(8) . . ?
Mo9 O48 Mo7 130.4(6) . . ?
Mo1 O49 Mo5 150.8(7) . . ?
Mo11 O50 Mo5 150.4(6) . . ?
Mo12 O51 Mo9 143.5(8) . . ?
Mo1 O52 Mo3 90.7(3) . . ?
Mo2 O52 Mo1 94.1(4) . . ?
Mo2 O52 Mo3 93.6(4) . . ?
P5 O52 Mo1 121.7(6) . . ?
P5 O52 Mo2 126.7(6) . . ?
P5 O52 Mo3 121.0(6) . . ?
Mo5 O53 Mo8 90.1(3) . . ?
P5 O53 Mo5 125.5(6) . . ?
P5 O53 Mo8 125.9(6) . . ?
Mo1 O54 Mo11 144.3(7) . . ?
Mo6 O55 Mo7 92.6(3) . . ?
Mo6 O55 Mo9 92.4(3) . . ?
Mo7 O55 Mo9 90.2(3) . . ?
P5 O55 Mo6 125.6(5) . . ?
P5 O55 Mo7 123.3(5) . . ?
P5 O55 Mo9 123.1(5) . . ?
Mo2 O56 Mo6 144.1(9) . . ?
O8 P3 C55 106.2(9) . . ?
O8 P3 C61 105.0(9) . . ?
O8 P3 C67 110.0(9) . . ?
C55 P3 C61 110.8(9) . . ?
C55 P3 C67 110.2(10) . . ?
C61 P3 C67 114.2(11) . . ?
P3 C55 H55 102.7 . . ?
C56 C55 P3 116.9(12) . . ?
C56 C55 H55 102.7 . . ?
C60 C55 P3 116.0(13) . . ?
C60 C55 H55 102.7 . . ?
C60 C55 C56 113.1(15) . . ?
C55 C56 H56A 108.5 . . ?
C55 C56 H56B 108.5 . . ?
C55 C56 C57 115.2(13) . . ?
H56A C56 H56B 107.5 . . ?
C57 C56 H56A 108.5 . . ?
C57 C56 H56B 108.5 . . ?
C56 C57 H57A 108.5 . . ?
C56 C57 H57B 108.5 . . ?
H57A C57 H57B 107.5 . . ?
C58 C57 C56 114.9(15) . . ?
C58 C57 H57A 108.5 . . ?
C58 C57 H57B 108.5 . . ?
C57 C58 H58A 111.2 . . ?
C57 C58 H58B 111.2 . . ?
C57 C58 C59 102.6(16) . . ?
H58A C58 H58B 109.2 . . ?
C59 C58 H58A 111.2 . . ?
C59 C58 H58B 111.2 . . ?
C58 C59 H59A 107.9 . . ?
C58 C59 H59B 107.9 . . ?
C58 C59 C60 117.8(16) . . ?
H59A C59 H59B 107.2 . . ?
C60 C59 H59A 107.9 . . ?
C60 C59 H59B 107.9 . . ?
C55 C60 C59 115.6(16) . . ?
C55 C60 H60A 108.4 . . ?
C55 C60 H60B 108.4 . . ?
C59 C60 H60A 108.4 . . ?
C59 C60 H60B 108.4 . . ?
H60A C60 H60B 107.4 . . ?
P3 C61 H61 102.1 . . ?
C62 C61 P3 117.9(16) . . ?
C62 C61 H61 102.1 . . ?
C66 C61 P3 119.0(16) . . ?
C66 C61 H61 102.1 . . ?
C66 C61 C62 110(2) . . ?
C61 C62 H62A 108.7 . . ?
C61 C62 H62B 108.7 . . ?
H62A C62 H62B 107.6 . . ?
C63 C62 C61 114(2) . . ?
C63 C62 H62A 108.7 . . ?
C63 C62 H62B 108.7 . . ?
C62 C63 H63A 106.8 . . ?
C62 C63 H63B 106.8 . . ?
H63A C63 H63B 106.6 . . ?
C64 C63 C62 122(3) . . ?
C64 C63 H63A 106.8 . . ?
C64 C63 H63B 106.8 . . ?
C63 C64 H64A 110.4 . . ?
C63 C64 H64B 110.4 . . ?
H64A C64 H64B 108.6 . . ?
C65 C64 C63 107(3) . . ?
C65 C64 H64A 110.4 . . ?
C65 C64 H64B 110.4 . . ?
C64 C65 H65A 106.9 . . ?
C64 C65 H65B 106.9 . . ?
C64 C65 C66 122(3) . . ?
H65A C65 H65B 106.7 . . ?
C66 C65 H65A 106.9 . . ?
C66 C65 H65B 106.9 . . ?
C61 C66 H66A 110.0 . . ?
C61 C66 H66B 110.0 . . ?
C65 C66 C61 108(2) . . ?
C65 C66 H66A 110.0 . . ?
C65 C66 H66B 110.0 . . ?
H66A C66 H66B 108.4 . . ?
P3 C67 H67 111.7 . . ?
C68 C67 P3 110.9(16) . . ?
C68 C67 H67 111.7 . . ?
C72 C67 P3 107.2(16) . . ?
C72 C67 H67 111.7 . . ?
C72 C67 C68 103.2(18) . . ?
C67 C68 H68A 109.1 . . ?
C67 C68 H68B 109.1 . . ?
C67 C68 C69 112.4(18) . . ?
H68A C68 H68B 107.9 . . ?
C69 C68 H68A 109.1 . . ?
C69 C68 H68B 109.1 . . ?
C68 C69 H69A 109.3 . . ?
C68 C69 H69B 109.3 . . ?
H69A C69 H69B 107.9 . . ?
C70 C69 C68 111.7(18) . . ?
C70 C69 H69A 109.3 . . ?
C70 C69 H69B 109.3 . . ?
C69 C70 H70A 108.7 . . ?
C69 C70 H70B 108.7 . . ?
H70A C70 H70B 107.6 . . ?
C71 C70 C69 114.2(19) . . ?
C71 C70 H70A 108.7 . . ?
C71 C70 H70B 108.7 . . ?
C70 C71 H71A 110.1 . . ?
C70 C71 H71B 110.1 . . ?
C70 C71 C72 108.1(18) . . ?
H71A C71 H71B 108.4 . . ?
C72 C71 H71A 110.1 . . ?
C72 C71 H71B 110.1 . . ?
C67 C72 C71 107.3(18) . . ?
C67 C72 H72A 110.3 . . ?
C67 C72 H72B 110.3 . . ?
C71 C72 H72A 110.3 . . ?
C71 C72 H72B 110.3 . . ?
H72A C72 H72B 108.5 . . ?
O9 P4 C37 108.8(9) . . ?
O9 P4 C43 107.9(8) . . ?
O9 P4 C49 114.5(9) . . ?
C37 P4 C43 112.7(9) . . ?
C37 P4 C49 106.2(8) . . ?
C43 P4 C49 106.9(8) . . ?
P4 C37 H37 103.9 . . ?
C38 C37 P4 112.2(14) . . ?
C38 C37 H37 103.9 . . ?
C38 C37 C42 112.5(16) . . ?
C42 C37 P4 118.5(12) . . ?
C42 C37 H37 103.9 . . ?
C37 C38 H38A 108.3 . . ?
C37 C38 H38B 108.3 . . ?
C37 C38 C39 116(2) . . ?
H38A C38 H38B 107.4 . . ?
C39 C38 H38A 108.3 . . ?
C39 C38 H38B 108.3 . . ?
C38 C39 H39A 109.3 . . ?
C38 C39 H39B 109.3 . . ?
H39A C39 H39B 107.9 . . ?
C40 C39 C38 112(2) . . ?
C40 C39 H39A 109.3 . . ?
C40 C39 H39B 109.3 . . ?
C39 C40 H40A 108.8 . . ?
C39 C40 H40B 108.8 . . ?
C39 C40 C41 114(2) . . ?
H40A C40 H40B 107.7 . . ?
C41 C40 H40A 108.8 . . ?
C41 C40 H40B 108.8 . . ?
C40 C41 H41A 109.2 . . ?
C40 C41 H41B 109.2 . . ?
C40 C41 C42 111.9(18) . . ?
H41A C41 H41B 107.9 . . ?
C42 C41 H41A 109.2 . . ?
C42 C41 H41B 109.2 . . ?
C37 C42 H42A 109.7 . . ?
C37 C42 H42B 109.7 . . ?
C41 C42 C37 110.0(15) . . ?
C41 C42 H42A 109.7 . . ?
C41 C42 H42B 109.7 . . ?
H42A C42 H42B 108.2 . . ?
P4 C43 H43 100.6 . . ?
C44 C43 P4 115.4(12) . . ?
C44 C43 H43 100.6 . . ?
C44 C43 C48 120.7(16) . . ?
C48 C43 P4 113.9(11) . . ?
C48 C43 H43 100.6 . . ?
C43 C44 H44A 109.2 . . ?
C43 C44 H44B 109.2 . . ?
H44A C44 H44B 107.9 . . ?
C45 C44 C43 112.0(19) . . ?
C45 C44 H44A 109.2 . . ?
C45 C44 H44B 109.2 . . ?
C44 C45 H45A 108.1 . . ?
C44 C45 H45B 108.1 . . ?
C44 C45 C46 117(2) . . ?
H45A C45 H45B 107.3 . . ?
C46 C45 H45A 108.1 . . ?
C46 C45 H45B 108.1 . . ?
C45 C46 H46A 108.6 . . ?
C45 C46 H46B 108.6 . . ?
H46A C46 H46B 107.6 . . ?
C47 C46 C45 114.5(17) . . ?
C47 C46 H46A 108.6 . . ?
C47 C46 H46B 108.6 . . ?
C46 C47 H47A 108.9 . . ?
C46 C47 H47B 108.9 . . ?
C46 C47 C48 113.4(15) . . ?
H47A C47 H47B 107.7 . . ?
C48 C47 H47A 108.9 . . ?
C48 C47 H47B 108.9 . . ?
C43 C48 H48A 109.6 . . ?
C43 C48 H48B 109.6 . . ?
C47 C48 C43 110.2(14) . . ?
C47 C48 H48A 109.6 . . ?
C47 C48 H48B 109.6 . . ?
H48A C48 H48B 108.1 . . ?
P4 C49 H49 107.6 . . ?
C50 C49 P4 110.2(17) . . ?
C50 C49 H49 107.6 . . ?
C50 C49 C54 119(2) . . ?
C54 C49 P4 104.5(13) . . ?
C54 C49 H49 107.6 . . ?
C49 C50 H50A 110.6 . . ?
C49 C50 H50B 110.6 . . ?
C49 C50 C51 106(2) . . ?
H50A C50 H50B 108.7 . . ?
C51 C50 H50A 110.6 . . ?
C51 C50 H50B 110.6 . . ?
C50 C51 H51A 106.9 . . ?
C50 C51 H51B 106.9 . . ?
H51A C51 H51B 106.7 . . ?
C52 C51 C50 122(3) . . ?
C52 C51 H51A 106.9 . . ?
C52 C51 H51B 106.9 . . ?
C49 C54 H54A 111.3 . . ?
C49 C54 H54B 111.3 . . ?
H54A C54 H54B 109.2 . . ?
C53 C54 C49 102(2) . . ?
C53 C54 H54A 111.3 . . ?
C53 C54 H54B 111.3 . . ?
C54 C53 H53A 111.0 . . ?
C54 C53 H53B 111.0 . . ?
H53A C53 H53B 109.0 . . ?
C52 C53 C54 104(3) . . ?
C52 C53 H53A 111.0 . . ?
C52 C53 H53B 111.0 . . ?
C51 C52 H52A 111.1 . . ?
C51 C52 H52B 111.1 . . ?
C53 C52 C51 103(3) . . ?
C53 C52 H52A 111.1 . . ?
C53 C52 H52B 111.1 . . ?
H52A C52 H52B 109.1 . . ?

loop_
_geom_torsion_atom_site_label_1
_geom_torsion_atom_site_label_2
_geom_torsion_atom_site_label_3
_geom_torsion_atom_site_label_4
_geom_torsion
_geom_torsion_site_symmetry_1
_geom_torsion_site_symmetry_2
_geom_torsion_site_symmetry_3
_geom_torsion_site_symmetry_4
_geom_torsion_publ_flag
P1 C19 C20 C21 173.0(9) . . . . ?
P1 C19 C24 C23 -173.8(10) . . . . ?
P1 C25 C26 C27 -173.6(11) . . . . ?
P1 C25 C30 C29 174.4(10) . . . . ?
P1 C31 C32 C33 -173.0(9) . . . . ?
P1 C31 C36 C35 -175.3(11) . . . . ?
P2 C1 C2 C3 -179.8(12) . . . . ?
P2 C1 C6 C5 179.7(11) . . . . ?
P2 C7 C8 C9 178.2(10) . . . . ?
P2 C7 C12 C11 177.3(12) . . . . ?
P2 C13 C14 C15 -178.8(10) . . . . ?
P2 C13 C18 C17 -179.0(11) . . . . ?
O1 P1 C19 C20 157.9(8) . . . . ?
O1 P1 C19 C24 19.0(11) . . . . ?
O1 P1 C25 C26 57.9(12) . . . . ?
O1 P1 C25 C30 -179.3(11) . . . . ?
O1 P1 C31 C32 61.1(11) . . . . ?
O1 P1 C31 C36 -51.4(11) . . . . ?
O2 P2 C1 C2 48.3(14) . . . . ?
O2 P2 C1 C6 -177.7(11) . . . . ?
O2 P2 C7 C8 65.7(12) . . . . ?
O2 P2 C7 C12 -63.8(11) . . . . ?
O2 P2 C13 C14 33.6(12) . . . . ?
O2 P2 C13 C18 154.7(11) . . . . ?
C1 P2 C7 C8 -53.7(12) . . . . ?
C1 P2 C7 C12 176.8(9) . . . . ?
C1 P2 C13 C14 153.9(10) . . . . ?
C1 P2 C13 C18 -85.1(12) . . . . ?
C1 C2 C3 C4 -51(2) . . . . ?
C2 C1 C6 C5 -45.5(19) . . . . ?
C2 C3 C4 C5 55(2) . . . . ?
C3 C4 C5 C6 -53(2) . . . . ?
C4 C5 C6 C1 49.9(19) . . . . ?
C6 C1 C2 C3 43.3(19) . . . . ?
C7 P2 C1 C2 167.0(11) . . . . ?
C7 P2 C1 C6 -59.0(13) . . . . ?
C7 P2 C13 C14 -87.3(11) . . . . ?
C7 P2 C13 C18 33.8(12) . . . . ?
C7 C8 C9 C10 54.3(17) . . . . ?
C8 C7 C12 C11 52.8(18) . . . . ?
C8 C9 C10 C11 -56(2) . . . . ?
C9 C10 C11 C12 55(2) . . . . ?
C10 C11 C12 C7 -51(2) . . . . ?
C12 C7 C8 C9 -55.5(16) . . . . ?
C13 P2 C1 C2 -73.3(13) . . . . ?
C13 P2 C1 C6 60.6(13) . . . . ?
C13 P2 C7 C8 -171.5(9) . . . . ?
C13 P2 C7 C12 59.0(11) . . . . ?
C13 C14 C15 C16 -61.7(16) . . . . ?
C14 C13 C18 C17 -53.6(17) . . . . ?
C14 C15 C16 C17 61.5(15) . . . . ?
C15 C16 C17 C18 -60.2(16) . . . . ?
C16 C17 C18 C13 59.4(17) . . . . ?
C18 C13 C14 C15 53.3(16) . . . . ?
C19 P1 C25 C26 -61.4(12) . . . . ?
C19 P1 C25 C30 61.5(13) . . . . ?
C19 P1 C31 C32 -179.1(9) . . . . ?
C19 P1 C31 C36 68.5(11) . . . . ?
C19 C20 C21 C22 50.0(16) . . . . ?
C20 C19 C24 C23 50.6(17) . . . . ?
C20 C21 C22 C23 -51.7(18) . . . . ?
C21 C22 C23 C24 50.3(18) . . . . ?
C22 C23 C24 C19 -46.8(17) . . . . ?
C24 C19 C20 C21 -51.4(16) . . . . ?
C25 P1 C19 C20 -83.2(10) . . . . ?
C25 P1 C19 C24 137.9(10) . . . . ?
C25 P1 C31 C32 -57.5(11) . . . . ?
C25 P1 C31 C36 -170.0(10) . . . . ?
C25 C26 C27 C28 -55.3(18) . . . . ?
C26 C25 C30 C29 -61.6(17) . . . . ?
C26 C27 C28 C29 53.0(19) . . . . ?
C27 C28 C29 C30 -58.1(18) . . . . ?
C28 C29 C30 C25 62.0(17) . . . . ?
C30 C25 C26 C27 60.3(17) . . . . ?
C31 P1 C19 C20 35.8(11) . . . . ?
C31 P1 C19 C24 -103.1(10) . . . . ?
C31 P1 C25 C26 179.1(10) . . . . ?
C31 P1 C25 C30 -58.1(13) . . . . ?
C31 C32 C33 C34 53.9(16) . . . . ?
C32 C31 C36 C35 65.7(15) . . . . ?
C32 C33 C34 C35 -52.8(17) . . . . ?
C33 C34 C35 C36 58.8(16) . . . . ?
C34 C35 C36 C31 -70.3(17) . . . . ?
C36 C31 C32 C33 -56.6(14) . . . . ?
O17 Mo6 O19 Mo9 170.1(8) . . . . ?
O18 Mo6 O19 Mo9 73.0(8) . . . . ?
O18 Mo7 O36 Mo3 136.4(13) . . . . ?
O18 Mo7 O42 Mo8 -73(2) . . . . ?
O19 Mo9 O47 Mo10 51(3) . . . . ?
O20 Mo4 O44 Mo2 -52.3(13) . . . . ?
O20 Mo6 O19 Mo9 -94.9(8) . . . . ?
O21 Mo4 O44 Mo2 -145.2(13) . . . . ?
O22 Mo4 O44 Mo2 23(3) . . . . ?
O22 Mo12 O26 Mo10 -82(2) . . . . ?
O22 Mo12 O51 Mo9 130.2(13) . . . . ?
O23 Mo12 O26 Mo10 132.8(15) . . . . ?
O23 Mo12 O51 Mo9 -135.5(12) . . . . ?
O24 Mo11 O50 Mo5 131.2(13) . . . . ?
O24 Mo12 O26 Mo10 -141.1(16) . . . . ?
O24 Mo12 O51 Mo9 59(2) . . . . ?
O25 Mo11 O50 Mo5 -123.8(13) . . . . ?
O26 Mo12 O51 Mo9 -20.8(13) . . . . ?
O28 Mo5 O30 Mo8 49.3(11) . . . . ?
O28 Mo5 O49 Mo1 42(2) . . . . ?
O29 Mo5 O30 Mo8 155.4(10) . . . . ?
O29 Mo5 O49 Mo1 -123.3(14) . . . . ?
O30 Mo5 O49 Mo1 127.1(14) . . . . ?
O30 Mo8 O42 Mo7 48.3(19) . . . . ?
O30 Mo8 O46 Mo10 57.1(10) . . . . ?
O31 Mo4 O44 Mo2 42.5(13) . . . . ?
O31 Mo11 O50 Mo5 62.6(13) . . . . ?
O31 Mo12 O26 Mo10 -72.7(15) . . . . ?
O31 Mo12 O51 Mo9 61.9(13) . . . . ?
O31 P5 O52 Mo1 63.8(8) . . . . ?
O31 P5 O52 Mo2 -60.7(8) . . . . ?
O31 P5 O52 Mo3 176.6(6) . . . . ?
O31 P5 O53 Mo5 -63.4(9) . . . . ?
O31 P5 O53 Mo8 175.2(6) . . . . ?
O31 P5 O55 Mo6 56.3(8) . . . . ?
O31 P5 O55 Mo7 178.9(6) . . . . ?
O31 P5 O55 Mo9 -65.5(7) . . . . ?
O32 Mo8 O42 Mo7 -115.0(15) . . . . ?
O32 Mo8 O46 Mo10 163.9(10) . . . . ?
O33 Mo8 O42 Mo7 -13.5(15) . . . . ?
O33 Mo8 O46 Mo10 -5.1(16) . . . . ?
O34 Mo3 O33 Mo8 -131.0(15) . . . . ?
O35 Mo7 O36 Mo3 -126.4(12) . . . . ?
O35 Mo7 O42 Mo8 121.6(15) . . . . ?
O36 Mo3 O33 Mo8 -16.0(15) . . . . ?
O36 Mo7 O42 Mo8 15.3(15) . . . . ?
O37 Mo2 O56 Mo6 120.5(15) . . . . ?
O37 Mo3 O33 Mo8 52(2) . . . . ?
O38 Mo1 O49 Mo5 -134.8(14) . . . . ?
O38 Mo1 O54 Mo11 62(2) . . . . ?
O38 Mo3 O33 Mo8 137.8(15) . . . . ?
O39 Mo1 O49 Mo5 126.4(13) . . . . ?
O39 Mo1 O54 Mo11 -131.8(12) . . . . ?
O40 Mo2 O37 Mo3 166.4(8) . . . . ?
O40 Mo2 O56 Mo6 -140.6(14) . . . . ?
O41 Mo9 O47 Mo10 -122.1(18) . . . . ?
O42 Mo7 O36 Mo3 -16.9(13) . . . . ?
O42 Mo8 O46 Mo10 -86.0(10) . . . . ?
O43 Mo4 O44 Mo2 116.7(13) . . . . ?
O43 Mo11 O50 Mo5 52(2) . . . . ?
O44 Mo2 O37 Mo3 6(3) . . . . ?
O44 Mo2 O56 Mo6 -43.8(15) . . . . ?
O45 Mo1 O49 Mo5 -75.2(19) . . . . ?
O45 Mo1 O54 Mo11 133.0(12) . . . . ?
O45 Mo2 O37 Mo3 72.7(8) . . . . ?
O45 Mo2 O56 Mo6 41(3) . . . . ?
O46 Mo8 O42 Mo7 131.3(15) . . . . ?
O48 Mo7 O36 Mo3 62.0(19) . . . . ?
O48 Mo7 O42 Mo8 -138.4(15) . . . . ?
O48 Mo9 O47 Mo10 133.4(19) . . . . ?
O49 Mo1 O54 Mo11 -21.1(12) . . . . ?
O49 Mo5 O30 Mo8 -99.8(11) . . . . ?
O50 Mo5 O30 Mo8 -23.7(16) . . . . ?
O50 Mo5 O49 Mo1 -19.5(14) . . . . ?
O51 Mo9 O47 Mo10 -19.8(19) . . . . ?
O51 Mo12 O26 Mo10 14.4(15) . . . . ?
O52 Mo1 O49 Mo5 -64.4(14) . . . . ?
O52 Mo1 O54 Mo11 63.7(12) . . . . ?
O52 Mo2 O37 Mo3 -1.3(6) . . . . ?
O52 Mo2 O56 Mo6 46.9(15) . . . . ?
O52 Mo3 O33 Mo8 66.7(15) . . . . ?
O52 P5 O31 Mo4 53.7(8) . . . . ?
O52 P5 O31 Mo11 -66.3(7) . . . . ?
O52 P5 O31 Mo12 176.4(6) . . . . ?
O52 P5 O53 Mo5 57.5(9) . . . . ?
O52 P5 O53 Mo8 -63.9(9) . . . . ?
O52 P5 O55 Mo6 -60.0(8) . . . . ?
O52 P5 O55 Mo7 62.5(7) . . . . ?
O52 P5 O55 Mo9 178.2(6) . . . . ?
O53 Mo5 O30 Mo8 -15.3(9) . . . . ?
O53 Mo5 O49 Mo1 61.8(14) . . . . ?
O53 Mo8 O42 Mo7 65.4(15) . . . . ?
O53 Mo8 O46 Mo10 -3.9(9) . . . . ?
O53 P5 O31 Mo4 176.9(6) . . . . ?
O53 P5 O31 Mo11 56.9(8) . . . . ?
O53 P5 O31 Mo12 -60.4(8) . . . . ?
O53 P5 O52 Mo1 -58.9(8) . . . . ?
O53 P5 O52 Mo2 176.6(6) . . . . ?
O53 P5 O52 Mo3 53.9(8) . . . . ?
O53 P5 O55 Mo6 177.4(6) . . . . ?
O53 P5 O55 Mo7 -60.0(8) . . . . ?
O53 P5 O55 Mo9 55.7(8) . . . . ?
O54 Mo1 O49 Mo5 21.5(14) . . . . ?
O54 Mo11 O50 Mo5 -21.7(13) . . . . ?
O55 Mo6 O19 Mo9 -0.3(6) . . . . ?
O55 Mo7 O36 Mo3 65.6(12) . . . . ?
O55 Mo7 O42 Mo8 -68.4(15) . . . . ?
O55 Mo9 O47 Mo10 64.3(18) . . . . ?
O55 P5 O31 Mo4 -62.6(8) . . . . ?
O55 P5 O31 Mo11 177.4(5) . . . . ?
O55 P5 O31 Mo12 60.1(7) . . . . ?
O55 P5 O52 Mo1 179.8(5) . . . . ?
O55 P5 O52 Mo2 55.3(8) . . . . ?
O55 P5 O52 Mo3 -67.4(7) . . . . ?
O55 P5 O53 Mo5 177.6(6) . . . . ?
O55 P5 O53 Mo8 56.2(9) . . . . ?
O56 Mo2 O37 Mo3 -91.7(8) . . . . ?
O56 Mo6 O19 Mo9 6(2) . . . . ?
P3 C55 C56 C57 -177.9(12) . . . . ?
P3 C55 C60 C59 170.0(14) . . . . ?
P3 C61 C62 C63 -172(2) . . . . ?
P3 C61 C66 C65 163.8(19) . . . . ?
P3 C67 C68 C69 -176.5(15) . . . . ?
P3 C67 C72 C71 -171.6(14) . . . . ?
O8 P3 C55 C56 61.9(15) . . . . ?
O8 P3 C55 C60 -75.5(16) . . . . ?
O8 P3 C61 C62 159.7(19) . . . . ?
O8 P3 C61 C66 -62(2) . . . . ?
O8 P3 C67 C68 152.5(15) . . . . ?
O8 P3 C67 C72 40.6(17) . . . . ?
C55 P3 C61 C62 45(2) . . . . ?
C55 P3 C61 C66 -176.7(18) . . . . ?
C55 P3 C67 C68 -90.7(17) . . . . ?
C55 P3 C67 C72 157.3(14) . . . . ?
C55 C56 C57 C58 59(2) . . . . ?
C56 C55 C60 C59 31(2) . . . . ?
C56 C57 C58 C59 -61(2) . . . . ?
C57 C58 C59 C60 53(2) . . . . ?
C58 C59 C60 C55 -41(3) . . . . ?
C60 C55 C56 C57 -39(2) . . . . ?
C61 P3 C55 C56 175.5(13) . . . . ?
C61 P3 C55 C60 38.0(18) . . . . ?
C61 P3 C67 C68 34.7(19) . . . . ?
C61 P3 C67 C72 -77.2(17) . . . . ?
C61 C62 C63 C64 -37(5) . . . . ?
C62 C61 C66 C65 -55(3) . . . . ?
C62 C63 C64 C65 31(5) . . . . ?
C63 C64 C65 C66 -44(5) . . . . ?
C64 C65 C66 C61 59(4) . . . . ?
C66 C61 C62 C63 47(3) . . . . ?
C67 P3 C55 C56 -57.2(16) . . . . ?
C67 P3 C55 C60 165.4(14) . . . . ?
C67 P3 C61 C62 -80(2) . . . . ?
C67 P3 C61 C66 58(2) . . . . ?
C67 C68 C69 C70 49(3) . . . . ?
C68 C67 C72 C71 71(2) . . . . ?
C68 C69 C70 C71 -45(3) . . . . ?
C69 C70 C71 C72 54(3) . . . . ?
C70 C71 C72 C67 -69(2) . . . . ?
C72 C67 C68 C69 -62(2) . . . . ?
P4 C37 C38 C39 174.8(18) . . . . ?
P4 C37 C42 C41 -174.0(14) . . . . ?
P4 C43 C44 C45 -179.9(17) . . . . ?
P4 C43 C48 C47 173.7(12) . . . . ?
P4 C49 C50 C51 -161(2) . . . . ?
P4 C49 C54 C53 -174.3(19) . . . . ?
O9 P4 C37 C38 -56.6(18) . . . . ?
O9 P4 C37 C42 169.6(13) . . . . ?
O9 P4 C43 C44 26.0(17) . . . . ?
O9 P4 C43 C48 171.9(13) . . . . ?
C37 P4 C43 C44 -94.2(16) . . . . ?
C37 P4 C43 C48 51.8(15) . . . . ?
C37 C38 C39 C40 46(3) . . . . ?
C38 C37 C42 C41 52(2) . . . . ?
C38 C39 C40 C41 -48(3) . . . . ?
C39 C40 C41 C42 55(3) . . . . ?
C40 C41 C42 C37 -56(2) . . . . ?
C42 C37 C38 C39 -49(3) . . . . ?
C43 P4 C37 C38 63.0(17) . . . . ?
C43 P4 C37 C42 -70.7(14) . . . . ?
C43 C44 C45 C46 -37(3) . . . . ?
C44 C43 C48 C47 -42(2) . . . . ?
C44 C45 C46 C47 47(3) . . . . ?
C45 C46 C47 C48 -53(2) . . . . ?
C46 C47 C48 C43 48(2) . . . . ?
C48 C43 C44 C45 37(3) . . . . ?
C49 P4 C37 C38 179.7(16) . . . . ?
C49 P4 C37 C42 46.0(15) . . . . ?
C49 P4 C43 C44 149.5(15) . . . . ?
C49 P4 C43 C48 -64.5(15) . . . . ?
C49 C50 C51 C52 37(5) . . . . ?
C49 C54 C53 C52 -75(3) . . . . ?
C50 C49 C54 C53 62(3) . . . . ?
C50 C51 C52 C53 -54(4) . . . . ?
C54 C49 C50 C51 -40(4) . . . . ?
C54 C53 C52 C51 71(4) . . . . ?

_smtbx_masks_special_details     ?
loop_
_smtbx_masks_void_nr
_smtbx_masks_void_average_x
_smtbx_masks_void_average_y
_smtbx_masks_void_average_z
_smtbx_masks_void_volume
_smtbx_masks_void_count_electrons
_smtbx_masks_void_content
1 -0.224 -0.861 0.932 3311.9 809.5 ?

_smtbx_masks_void_probe_radius   1.2
_smtbx_masks_void_truncation_radius 1.2
_shelx_res_file                  
;
TITL cu_DyPMA_blue_Cu_100K_0m in Cc #9
    cu_dypma_blue_cu_100k_0m.res
    created by SHELXL-2018/3 at 15:12:26 on 10-Oct-2025
CELL 1.54178 24.5974 19.2115 29.5224 90 113.102 90
ZERR 4 0.0015 0.0012 0.0019 0 0.002 0
LATT -7
SYMM +X,-Y,0.5+Z
SFAC C H Dy Mo O P
UNIT 288 568 4 48 196 20
RIGU 0.01 0.005
DFIX 1.51 C69 C68 C68 C67 C72 C67 C72 C71 C71 C70 C70 C69 C62 C61 C66 C61 =
 C66 C65 C65 C64 C63 C62 C64 C63 C60 C55 C60 C59 C59 C58 C58 C57 C57 C56 C56 =
 C55
DFIX 1.51 C48 C43 C48 C47 C47 C46 C46 C45 C45 C44 C44 C43 C42 C37 C42 C41 =
 C41 C40 C40 C39 C39 C38 C38 C37
DFIX 1.51 C18 C13 C14 C13 C15 C14 C16 C15 C17 C16 C18 C17 C6 C1 C6 C5 C5 C4 =
 C4 C3 C3 C2 C2 C1 C7 C12 C8 C7 C9 C8 C9 C10 C11 C10 C12 C11 C24 C19 C24 C23 =
 C23 C22 C22 C21 C21 C20 C20 C19 C36 C31 C32 C31 C33 C32 C34 C33 C35 C34 C36 =
 C35 C26 C25 C30 C25 C27 C26 C28 C27 C30 C29 C29 C28
DFIX 1.51 C50 C49 C54 C49 C53 C54 C52 C53 C52 C51 C51 C50
SADI Dy1 H5a Dy1 H5b

L.S. 50 0 0
PLAN  10
CONF
MORE -1
BOND $H
ABIN
fmap 2 53
acta
TWIN -1 0 0 0 -1 0 0 0 -1 2
REM <olex2.extras>
REM <HklSrc "%.\\cu_DyPMA_blue_Cu_100K_0m.hkl">
REM </olex2.extras>

WGHT    0.043000  300.713715
BASF   0.52300
FVAR       0.08689
DY1   3    0.438329    0.135057    0.381734    11.00000    0.02424    0.02937 =
         0.01783    0.00106    0.01032    0.00241
P1    6    0.432305    0.134962    0.502888    11.00000    0.01767    0.02417 =
         0.02694    0.00673    0.00953    0.00347
P2    6    0.447116    0.133639    0.256146    11.00000    0.03003    0.02468 =
         0.02411    0.00111    0.01419   -0.00223
O1    5    0.435281    0.133821    0.452516    11.00000    0.01223
O2    5    0.445894    0.133277    0.307058    11.00000    0.05197
O3    5    0.376950    0.035357    0.356066    11.00000    0.04407
AFIX   7
H3A   2    0.361014    0.010018    0.373804    11.00000   -1.50000
H3B   2    0.364112    0.013950    0.326242    11.00000   -1.50000
AFIX   0
O4    5    0.339674    0.175583    0.346834    11.00000    0.03634
AFIX   7
H4A   2    0.339321    0.219006    0.340021    11.00000   -1.50000
H4B   2    0.324380    0.173879    0.368385    11.00000   -1.50000
AFIX   6
O5    5    0.439395    0.259306    0.378134    11.00000    0.02997
H5A   2    0.471373    0.280306    0.382137    11.00000   -1.50000
H5B   2    0.412975    0.281014    0.354681    11.00000   -1.50000
AFIX   0
O6    5    0.537746    0.171448    0.409299    11.00000    0.03041
AFIX   7
H6A   2    0.540574    0.216516    0.402671    11.00000   -1.50000
H6B   2    0.572532    0.162485    0.433329    11.00000   -1.50000
AFIX   0
O7    5    0.500087    0.039852    0.404552    11.00000    0.04779
AFIX   7
H7A   2    0.542408    0.039304    0.418977    11.00000   -1.50000
H7B   2    0.489353   -0.008368    0.401818    11.00000   -1.50000
AFIX   0
C1    1    0.481816    0.056411    0.247525    11.00000    0.03377
AFIX  13
H1    2    0.522363    0.060195    0.272193    11.00000   -1.20000
AFIX   0
C2    1    0.459107   -0.008454    0.261723    11.00000    0.04220
AFIX  23
H2A   2    0.416985   -0.012047    0.242291    11.00000   -1.20000
H2B   2    0.464764   -0.005205    0.296073    11.00000   -1.20000
AFIX   0
C3    1    0.489299   -0.074185    0.254383    11.00000    0.04678
AFIX  23
H3C   2    0.529458   -0.075125    0.279001    11.00000   -1.20000
H3D   2    0.468805   -0.114283    0.260011    11.00000   -1.20000
AFIX   0
C4    1    0.491256   -0.080945    0.204497    11.00000    0.05160
AFIX  23
H4C   2    0.451404   -0.086514    0.179907    11.00000   -1.20000
H4D   2    0.513691   -0.122119    0.203704    11.00000   -1.20000
AFIX   0
C5    1    0.519354   -0.017657    0.192248    11.00000    0.03794
AFIX  23
H5C   2    0.561035   -0.016206    0.213509    11.00000   -1.20000
H5D   2    0.515918   -0.020678    0.158433    11.00000   -1.20000
AFIX   0
C6    1    0.489783    0.047516    0.198950    11.00000    0.02278
AFIX  23
H6C   2    0.451029    0.049992    0.172322    11.00000   -1.20000
H6D   2    0.512402    0.086895    0.195282    11.00000   -1.20000
AFIX   0
C7    1    0.488997    0.207702    0.251330    11.00000    0.02656
AFIX  13
H7    2    0.489033    0.206612    0.218154    11.00000   -1.20000
AFIX   0
C8    1    0.553177    0.197035    0.287453    11.00000    0.03688
AFIX  23
H8A   2    0.555135    0.194240    0.320864    11.00000   -1.20000
H8B   2    0.568476    0.153932    0.279991    11.00000   -1.20000
AFIX   0
C9    1    0.589990    0.258366    0.282721    11.00000    0.03567
AFIX  23
H9A   2    0.629982    0.254140    0.307313    11.00000   -1.20000
H9B   2    0.591823    0.257282    0.250501    11.00000   -1.20000
AFIX   0
C10   1    0.564240    0.326674    0.289368    11.00000    0.05045
AFIX  23
H10A  2    0.587535    0.364376    0.284377    11.00000   -1.20000
H10B  2    0.566569    0.329794    0.322875    11.00000   -1.20000
AFIX   0
C11   1    0.499693    0.335331    0.253537    11.00000    0.07462
AFIX  23
H11A  2    0.484795    0.378912    0.260705    11.00000   -1.20000
H11B  2    0.498284    0.338333    0.220296    11.00000   -1.20000
AFIX   0
C12   1    0.459056    0.276534    0.255612    11.00000    0.02428
AFIX  23
H12A  2    0.420656    0.280779    0.228710    11.00000   -1.20000
H12B  2    0.453700    0.278058    0.286445    11.00000   -1.20000
AFIX   0
C13   1    0.371911    0.136063    0.207297    11.00000    0.02631
AFIX  13
H13   2    0.357425    0.088028    0.201294    11.00000   -1.20000
AFIX   0
C14   1    0.327652    0.178501    0.222335    11.00000    0.03989
AFIX  23
H14A  2    0.326647    0.158654    0.252209    11.00000   -1.20000
H14B  2    0.341865    0.225967    0.229593    11.00000   -1.20000
AFIX   0
C15   1    0.264343    0.179696    0.182365    11.00000    0.03272
AFIX  23
H15A  2    0.249541    0.132475    0.174955    11.00000   -1.20000
H15B  2    0.238602    0.205068    0.194389    11.00000   -1.20000
AFIX   0
C16   1    0.263874    0.213813    0.136502    11.00000    0.03687
AFIX  23
H16A  2    0.279016    0.260930    0.143639    11.00000   -1.20000
H16B  2    0.223872    0.215772    0.111672    11.00000   -1.20000
AFIX   0
C17   1    0.303345    0.169994    0.117815    11.00000    0.02912
AFIX  23
H17A  2    0.287713    0.123108    0.110435    11.00000   -1.20000
H17B  2    0.303602    0.190305    0.087819    11.00000   -1.20000
AFIX   0
C18   1    0.365364    0.167713    0.156566    11.00000    0.04212
AFIX  23
H18A  2    0.380905    0.214765    0.162087    11.00000   -1.20000
H18B  2    0.389644    0.140799    0.143850    11.00000   -1.20000
AFIX   0
C19   1    0.506298    0.142251    0.548813    11.00000    0.02389
AFIX  13
H19   2    0.518317    0.093651    0.556846    11.00000   -1.20000
AFIX   0
C20   1    0.507883    0.171213    0.597073    11.00000    0.02072
AFIX  23
H20A  2    0.481957    0.144532    0.608177    11.00000   -1.20000
H20B  2    0.494851    0.219314    0.592930    11.00000   -1.20000
AFIX   0
C21   1    0.571734    0.166207    0.634647    11.00000    0.03984
AFIX  23
H21A  2    0.574982    0.190756    0.664312    11.00000   -1.20000
H21B  2    0.581113    0.117687    0.643276    11.00000   -1.20000
AFIX   0
C22   1    0.616090    0.195364    0.616922    11.00000    0.03872
AFIX  23
H22A  2    0.655479    0.185118    0.640928    11.00000   -1.20000
H22B  2    0.611754    0.245570    0.614449    11.00000   -1.20000
AFIX   0
C23   1    0.609651    0.165922    0.566535    11.00000    0.03696
AFIX  23
H23A  2    0.635768    0.191629    0.555096    11.00000   -1.20000
H23B  2    0.622708    0.117831    0.570906    11.00000   -1.20000
AFIX   0
C24   1    0.549145    0.168727    0.528006    11.00000    0.03184
AFIX  23
H24A  2    0.546803    0.140350    0.500124    11.00000   -1.20000
H24B  2    0.539302    0.216270    0.516698    11.00000   -1.20000
AFIX   0
C25   1    0.396106    0.054254    0.509694    11.00000    0.03250
AFIX  13
H25   2    0.356506    0.053152    0.483316    11.00000   -1.20000
AFIX   0
C26   1    0.430066   -0.009959    0.503490    11.00000    0.03625
AFIX  23
H26A  2    0.435674   -0.005956    0.472853    11.00000   -1.20000
H26B  2    0.468782   -0.011302    0.530234    11.00000   -1.20000
AFIX   0
C27   1    0.397701   -0.076788    0.503178    11.00000    0.04804
AFIX  23
H27A  2    0.360894   -0.078078    0.474317    11.00000   -1.20000
H27B  2    0.421573   -0.116148    0.501557    11.00000   -1.20000
AFIX   0
C28   1    0.384992   -0.082002    0.548847    11.00000    0.03748
AFIX  23
H28A  2    0.421781   -0.087785    0.577320    11.00000   -1.20000
H28B  2    0.360545   -0.122533    0.546587    11.00000   -1.20000
AFIX   0
C29   1    0.353449   -0.017144    0.555345    11.00000    0.03243
AFIX  23
H29A  2    0.315468   -0.013252    0.527899    11.00000   -1.20000
H29B  2    0.346290   -0.021416    0.585281    11.00000   -1.20000
AFIX   0
C30   1    0.389173    0.048011    0.558115    11.00000    0.03787
AFIX  23
H30A  2    0.368875    0.088493    0.563460    11.00000   -1.20000
H30B  2    0.427596    0.044623    0.585086    11.00000   -1.20000
AFIX   0
C31   1    0.388606    0.208203    0.509743    11.00000    0.03148
AFIX  13
H31   2    0.390627    0.211130    0.543508    11.00000   -1.20000
AFIX   0
C32   1    0.323035    0.205476    0.471687    11.00000    0.02274
AFIX  23
H32A  2    0.322225    0.200266    0.438748    11.00000   -1.20000
H32B  2    0.303458    0.165421    0.478519    11.00000   -1.20000
AFIX   0
C33   1    0.289588    0.272541    0.474279    11.00000    0.03739
AFIX  23
H33A  2    0.250158    0.270731    0.448541    11.00000   -1.20000
H33B  2    0.285488    0.273475    0.505639    11.00000   -1.20000
AFIX   0
C34   1    0.318921    0.339337    0.468802    11.00000    0.03421
AFIX  23
H34A  2    0.317661    0.342922    0.435630    11.00000   -1.20000
H34B  2    0.298162    0.378995    0.474681    11.00000   -1.20000
AFIX   0
C35   1    0.379880    0.339158    0.504158    11.00000    0.03846
AFIX  23
H35A  2    0.381033    0.337326    0.537358    11.00000   -1.20000
H35B  2    0.399454    0.381531    0.500853    11.00000   -1.20000
AFIX   0
C36   1    0.411612    0.276280    0.494927    11.00000    0.03828
AFIX  23
H36A  2    0.453774    0.280668    0.513940    11.00000   -1.20000
H36B  2    0.405059    0.274310    0.460340    11.00000   -1.20000
AFIX   0

MO1   4    0.713629   -0.363185    0.543884    11.00000    0.04903    0.05100 =
         0.06610   -0.02747    0.03526   -0.00341
MO2   4    0.636397   -0.206828    0.500933    11.00000    0.05054    0.03889 =
         0.04113    0.00565    0.01777    0.01572
MO3   4    0.570032   -0.342769    0.539832    11.00000    0.03060    0.05909 =
         0.07574   -0.03436    0.01036   -0.00520
MO4   4    0.761054   -0.118221    0.586702    11.00000    0.04472    0.04421 =
         0.05432    0.00440    0.02139    0.01295
MO5   4    0.757000   -0.411267    0.671243    11.00000    0.04957    0.03754 =
         0.04208    0.00800    0.01899    0.01864
MO6   4    0.617037   -0.084498    0.585136    11.00000    0.04916    0.03418 =
         0.04723    0.00543    0.02133    0.00717
MO7   4    0.540586   -0.217170    0.618768    11.00000    0.02985    0.07758 =
         0.05578   -0.01469    0.01738    0.00898
MO8   4    0.614776   -0.377036    0.670230    11.00000    0.04549    0.03469 =
         0.05736    0.00639    0.02404    0.01125
MO9   4    0.659873   -0.130515    0.710755    11.00000    0.06014    0.05777 =
         0.07254   -0.03695    0.04013   -0.00306
MO10  4    0.739825   -0.288857    0.756236    11.00000    0.05691    0.04776 =
         0.04009    0.00507    0.01723    0.02014
MO11  4    0.834309   -0.274937    0.636292    11.00000    0.02379    0.09173 =
         0.05326   -0.02131    0.01340    0.00810
MO12  4    0.806714   -0.149280    0.714946    11.00000    0.03471    0.06780 =
         0.07693   -0.04609    0.01260   -0.00097
P5    6    0.687724   -0.246807    0.626439    11.00000    0.02684    0.03120 =
         0.02841   -0.00529    0.01002    0.00755
O17   5    0.586827   -0.008659    0.555261    11.00000    0.04798
O18   5    0.542899   -0.126746    0.584660    11.00000    0.05025
O19   5    0.632991   -0.059167    0.649497    11.00000    0.05672
O20   5    0.693128   -0.065285    0.584420    11.00000    0.05040
O21   5    0.784720   -0.054041    0.559086    11.00000    0.06141
O22   5    0.802183   -0.091970    0.655816    11.00000    0.07280
O23   5    0.866587   -0.111153    0.752573    11.00000    0.05652
O24   5    0.856538   -0.211199    0.692750    11.00000    0.05913
O25   5    0.898829   -0.296113    0.633958    11.00000    0.04667
O26   5    0.794572   -0.228233    0.741075    11.00000    0.05608
O27   5    0.767035   -0.295488    0.812913    11.00000    0.06960
O28   5    0.776346   -0.363494    0.734393    11.00000    0.04190
O29   5    0.795707   -0.484278    0.685625    11.00000    0.05551
O30   5    0.684223   -0.426648    0.665663    11.00000    0.04314
O31   5    0.747967   -0.209339    0.636005    11.00000    0.03802
O32   5    0.572114   -0.435905    0.677217    11.00000    0.06111
O33   5    0.594679   -0.379826    0.599700    11.00000    0.04137
O34   5    0.515924   -0.393169    0.497313    11.00000    0.06376
O35   5    0.470745   -0.212353    0.612037    11.00000    0.04743
O36   5    0.539666   -0.264689    0.564955    11.00000    0.04551
O37   5    0.572410   -0.268892    0.490237    11.00000    0.05084
O38   5    0.628089   -0.388951    0.522887    11.00000    0.05171
O39   5    0.732166   -0.415845    0.508153    11.00000    0.03860
O40   5    0.615680   -0.177279    0.440478    11.00000    0.05255
O41   5    0.654248   -0.070795    0.750981    11.00000    0.05895
O42   5    0.575053   -0.292152    0.657786    11.00000    0.04430
O43   5    0.822589   -0.183398    0.595160    11.00000    0.05087
O44   5    0.710552   -0.159779    0.527553    11.00000    0.05997
O45   5    0.677984   -0.289533    0.491310    11.00000    0.05271
O46   5    0.668248   -0.341487    0.730342    11.00000    0.03792
O47   5    0.686509   -0.210576    0.737713    11.00000    0.05031
O48   5    0.579630   -0.161646    0.679348    11.00000    0.04672
O49   5    0.724204   -0.407648    0.601603    11.00000    0.04462
O50   5    0.814870   -0.339305    0.667910    11.00000    0.03931
O51   5    0.738419   -0.109790    0.711683    11.00000    0.05532
O52   5    0.662147   -0.273945    0.572240    11.00000    0.03853
O53   5    0.695750   -0.304389    0.662844    11.00000    0.04205
O54   5    0.779401   -0.310869    0.573482    11.00000    0.04943
O55   5    0.644293   -0.191056    0.631279    11.00000    0.03349
O56   5    0.604116   -0.140484    0.526706    11.00000    0.05578
P3    6    0.282844    0.364093    0.312424    11.00000    0.05130    0.05955 =
         0.05198    0.01760    0.01684    0.01651
O8    5    0.327078    0.308484    0.335934    11.00000    0.04447
C55   1    0.213137    0.328487    0.303928    11.00000    0.05241
AFIX  13
H55   2    0.186646    0.368575    0.292238    11.00000   -1.20000
AFIX   0
PART 1
C56   1    0.204243    0.307164    0.349436    11.00000    0.03081
AFIX  23
H56A  2    0.209118    0.347893    0.370085    11.00000   -1.20000
H56B  2    0.234996    0.274270    0.367606    11.00000   -1.20000
AFIX   0
C57   1    0.144992    0.274637    0.340446    11.00000    0.04952
AFIX  23
H57A  2    0.143625    0.263390    0.372013    11.00000   -1.20000
H57B  2    0.114358    0.308799    0.324585    11.00000   -1.20000
AFIX   0
C58   1    0.131439    0.211113    0.309905    11.00000    0.05610
AFIX  23
H58A  2    0.093010    0.192504    0.305439    11.00000   -1.20000
H58B  2    0.161248    0.175565    0.324397    11.00000   -1.20000
AFIX   0
C59   1    0.132052    0.237402    0.261143    11.00000    0.05914
AFIX  23
H59A  2    0.097999    0.267425    0.245911    11.00000   -1.20000
H59B  2    0.126723    0.197568    0.239629    11.00000   -1.20000
AFIX   0
C60   1    0.188057    0.278098    0.262922    11.00000    0.04971
AFIX  23
H60A  2    0.218483    0.244550    0.265171    11.00000   -1.20000
H60B  2    0.177903    0.303009    0.232103    11.00000   -1.20000
AFIX   0
PART 0
C61   1    0.287697    0.380233    0.254167    11.00000    0.06186
AFIX  13
H61   2    0.285817    0.333054    0.241011    11.00000   -1.20000
AFIX   0
C62   1    0.235041    0.415802    0.213719    11.00000    0.08283
AFIX  23
H62A  2    0.199124    0.391435    0.210370    11.00000   -1.20000
H62B  2    0.231886    0.463098    0.223931    11.00000   -1.20000
AFIX   0
C63   1    0.239273    0.417882    0.164391    11.00000    0.08570
AFIX  23
H63A  2    0.222820    0.374472    0.147942    11.00000   -1.20000
H63B  2    0.213020    0.454619    0.145650    11.00000   -1.20000
AFIX   0
C64   1    0.296729    0.428271    0.159148    11.00000    0.17112
AFIX  23
H64A  2    0.295799    0.405996    0.129367    11.00000   -1.20000
H64B  2    0.304457    0.477509    0.157453    11.00000   -1.20000
AFIX   0
C65   1    0.343269    0.396357    0.203260    11.00000    0.08721
AFIX  23
H65A  2    0.381024    0.412420    0.204065    11.00000   -1.20000
H65B  2    0.341819    0.346547    0.197525    11.00000   -1.20000
AFIX   0
C66   1    0.344364    0.406682    0.253525    11.00000    0.06466
AFIX  23
H66A  2    0.348939    0.455722    0.262010    11.00000   -1.20000
H66B  2    0.377409    0.381608    0.277443    11.00000   -1.20000
AFIX   0
C67   1    0.298916    0.442664    0.354086    11.00000    0.07518
AFIX  13
H67   2    0.282900    0.437301    0.379494    11.00000   -1.20000
AFIX   0
C68   1    0.276887    0.508531    0.324457    11.00000    0.05609
AFIX  23
H68A  2    0.234306    0.505827    0.307140    11.00000   -1.20000
H68B  2    0.294038    0.512125    0.300042    11.00000   -1.20000
AFIX   0
C69   1    0.292616    0.574213    0.356904    11.00000    0.06832
AFIX  23
H69A  2    0.283692    0.615156    0.336016    11.00000   -1.20000
H69B  2    0.268526    0.575893    0.376186    11.00000   -1.20000
AFIX   0
C70   1    0.356085    0.575295    0.390578    11.00000    0.06947
AFIX  23
H70A  2    0.379272    0.588363    0.371863    11.00000   -1.20000
H70B  2    0.361928    0.610799    0.415417    11.00000   -1.20000
AFIX   0
C71   1    0.378460    0.508442    0.415427    11.00000    0.06555
AFIX  23
H71A  2    0.359509    0.497444    0.437821    11.00000   -1.20000
H71B  2    0.420766    0.511267    0.434255    11.00000   -1.20000
AFIX   0
C72   1    0.364764    0.452355    0.376148    11.00000    0.05008
AFIX  23
H72A  2    0.378636    0.466496    0.350987    11.00000   -1.20000
H72B  2    0.384199    0.409135    0.390668    11.00000   -1.20000
AFIX   0

P4    6    0.593787    0.363615    0.446150    11.00000    0.02852    0.03481 =
         0.05186    0.01408   -0.00108   -0.00534
O9    5    0.548626    0.310621    0.421297    11.00000    0.05659
C37   1    0.594182    0.380011    0.507205    11.00000    0.04411
AFIX  13
H37   2    0.600122    0.333831    0.522493    11.00000   -1.20000
AFIX   0
C38   1    0.535198    0.401709    0.505012    11.00000    0.07354
AFIX  23
H38A  2    0.506340    0.367490    0.485852    11.00000   -1.20000
H38B  2    0.524859    0.445596    0.487450    11.00000   -1.20000
AFIX   0
C39   1    0.529928    0.410235    0.553713    11.00000    0.07212
AFIX  23
H39A  2    0.493422    0.434442    0.548756    11.00000   -1.20000
H39B  2    0.528255    0.364681    0.567277    11.00000   -1.20000
AFIX   0
C40   1    0.580912    0.450170    0.589544    11.00000    0.06499
AFIX  23
H40A  2    0.579503    0.447326    0.621870    11.00000   -1.20000
H40B  2    0.576766    0.498766    0.579858    11.00000   -1.20000
AFIX   0
C41   1    0.640052    0.424491    0.592962    11.00000    0.07210
AFIX  23
H41A  2    0.646558    0.377818    0.606587    11.00000   -1.20000
H41B  2    0.670804    0.454310    0.615165    11.00000   -1.20000
AFIX   0
C42   1    0.644322    0.423638    0.543459    11.00000    0.02932
AFIX  23
H42A  2    0.682074    0.404203    0.546716    11.00000   -1.20000
H42B  2    0.641928    0.470830    0.531140    11.00000   -1.20000
AFIX   0
C43   1    0.576245    0.441980    0.407075    11.00000    0.04471
AFIX  13
H43   2    0.593034    0.429124    0.383128    11.00000   -1.20000
AFIX   0
C44   1    0.511679    0.450760    0.373394    11.00000    0.06571
AFIX  23
H44A  2    0.498877    0.410702    0.351779    11.00000   -1.20000
H44B  2    0.488115    0.452597    0.393114    11.00000   -1.20000
AFIX   0
C45   1    0.501366    0.515141    0.343104    11.00000    0.07608
AFIX  23
H45A  2    0.459865    0.527246    0.331976    11.00000   -1.20000
H45B  2    0.509179    0.504621    0.314086    11.00000   -1.20000
AFIX   0
C46   1    0.537454    0.578363    0.367824    11.00000    0.05938
AFIX  23
H46A  2    0.532727    0.613453    0.342933    11.00000   -1.20000
H46B  2    0.521739    0.597394    0.390635    11.00000   -1.20000
AFIX   0
C47   1    0.601965    0.564520    0.395194    11.00000    0.04414
AFIX  23
H47A  2    0.620795    0.606419    0.412659    11.00000   -1.20000
H47B  2    0.619364    0.553763    0.371680    11.00000   -1.20000
AFIX   0
C48   1    0.614569    0.505538    0.431518    11.00000    0.04455
AFIX  23
H48A  2    0.606234    0.520228    0.459572    11.00000   -1.20000
H48B  2    0.656034    0.492999    0.443286    11.00000   -1.20000
AFIX   0
C49   1    0.673479    0.336771    0.456385    11.00000    0.04640
AFIX  13
H49   2    0.700342    0.371349    0.478273    11.00000   -1.20000
AFIX   0
C50   1    0.681239    0.338551    0.409362    11.00000    0.13735
AFIX  23
H50A  2    0.687387    0.385929    0.401037    11.00000   -1.20000
H50B  2    0.646664    0.319742    0.382972    11.00000   -1.20000
AFIX   0
C51   1    0.735106    0.294262    0.417084    11.00000    0.08711
AFIX  23
H51A  2    0.732784    0.280919    0.384687    11.00000   -1.20000
H51B  2    0.769331    0.324329    0.431227    11.00000   -1.20000
AFIX   0
C54   1    0.683354    0.268376    0.484619    11.00000    0.06721
AFIX  23
H54A  2    0.676032    0.273474    0.514429    11.00000   -1.20000
H54B  2    0.658208    0.231812    0.464482    11.00000   -1.20000
AFIX   0
C53   1    0.748186    0.253413    0.496414    11.00000    0.13582
AFIX  23
H53A  2    0.771932    0.295112    0.507647    11.00000   -1.20000
H53B  2    0.763173    0.217689    0.521492    11.00000   -1.20000
AFIX   0
C52   1    0.748369    0.228697    0.448032    11.00000    0.11845
AFIX  23
H52A  2    0.718213    0.193625    0.433217    11.00000   -1.20000
H52B  2    0.786577    0.209635    0.452259    11.00000   -1.20000
AFIX   0
HKLF 4


REM  cu_DyPMA_blue_Cu_100K_0m in Cc #9
REM wR2 = 0.1617, GooF = S = 1.028, Restrained GooF = 1.028 for all data
REM R1 = 0.0686 for 21840 Fo > 4sig(Fo) and 0.0694 for all 22126 data
REM 655 parameters refined using 75 restraints

END

WGHT      0.0430    299.6416

REM Highest difference peak  1.099,  deepest hole -2.198,  1-sigma level  0.171
Q1    1   0.7387 -0.3772  0.5601  11.00000  0.05    1.10
Q2    1   0.4405  0.1722  0.3786  11.00000  0.05    1.03
Q3    1   0.5163  0.3248  0.4195  11.00000  0.05    0.86
Q4    1   0.7811 -0.3364  0.7199  11.00000  0.05    0.82
Q5    1   0.5590 -0.3593  0.5615  11.00000  0.05    0.77
Q6    1   0.6644 -0.1601  0.7212  11.00000  0.05    0.77
Q7    1   0.5974 -0.1955  0.6774  11.00000  0.05    0.76
Q8    1   0.6985 -0.2802  0.5218  11.00000  0.05    0.76
Q9    1   0.7201 -0.2200  0.6828  11.00000  0.05    0.75
Q10   1   0.6795 -0.4199  0.6236  11.00000  0.05    0.74
;
_shelx_res_checksum              8844
_shelx_fab_file                  
;
-31 1 10 -8.0337 5.9154
-31 1 11 7.2386 -1.1715
-31 1 12 22.6528 7.3392
-31 1 13 -0.4610 -13.6340
-31 1 14 1.5562 -18.5532
-31 1 15 -3.2026 0.3528
-31 1 16 3.6695 12.9746
-31 1 17 -1.3705 0.0703
-31 1 18 13.1222 -4.6083
-31 1 19 -7.9896 -1.1140
-31 3 12 11.3902 -7.4138
-31 3 13 -8.5418 4.5047
-31 3 14 -1.3275 -8.1442
-31 3 15 1.1053 2.2586
-31 3 16 1.4644 18.5541
-31 3 17 5.3173 -3.8718
-30 0 6 1.1758 -2.6379
-30 0 8 14.3573 18.9147
-30 0 10 12.7496 -27.2572
-30 0 12 -2.3920 16.9524
-30 0 14 28.7930 -30.3349
-30 0 16 -21.7055 -22.0862
-30 0 18 9.6155 0.6756
-30 0 20 0.1592 -8.6724
-30 0 22 0.9567 1.7617
-30 0 24 1.8909 -5.3692
-30 2 5 -2.6843 0.4244
-30 2 6 7.2544 2.3621
-30 2 7 -11.9933 -9.3401
-30 2 8 9.8011 -0.8860
-30 2 9 1.9337 -3.1511
-30 2 10 0.0793 -25.3059
-30 2 11 7.4835 10.3265
-30 2 12 -21.8564 1.9473
-30 2 13 -0.5096 -8.6086
-30 2 14 17.4320 -8.0482
-30 2 15 -2.5234 0.0415
-30 2 16 -5.6049 -8.3325
-30 2 17 -1.5806 8.5551
-30 2 18 2.1691 -1.8109
-30 2 19 -11.1731 -3.4304
-30 2 20 3.2854 -2.6617
-30 2 21 -6.0875 -3.4874
-30 2 22 -6.4800 2.9717
-30 2 23 -6.9991 7.4902
-30 4 6 -0.4660 -7.7387
-30 4 7 -11.9805 -5.4990
-30 4 8 0.4161 -2.6285
-30 4 9 5.5016 0.3602
-30 4 10 1.2114 -6.6741
-30 4 11 9.3045 5.0488
-30 4 12 -2.8052 -8.1484
-30 4 13 -2.0680 17.7292
-30 4 14 12.3716 -13.3152
-30 4 15 3.1479 1.3144
-30 4 16 -1.0306 1.1510
-30 4 17 2.0237 -9.1018
-30 4 18 4.1427 -2.2016
-30 4 19 -9.5684 -3.8192
-30 4 20 2.6492 -6.4191
-30 4 21 -4.4767 -0.1354
-30 4 22 -2.4074 0.7458
-30 6 9 -4.7317 -13.3037
-30 6 10 4.2248 5.5645
-30 6 11 -13.9959 -5.7863
-30 6 12 2.9945 12.1810
-30 6 13 -12.0066 12.5915
-30 6 14 13.0629 -1.9947
-30 6 15 10.5438 13.0216
-30 6 16 8.9493 -1.1322
-30 6 17 1.1286 -5.5978
-30 6 18 9.8316 -2.1869
-30 6 19 -6.1463 -6.2968
-29 1 1 14.6358 -2.4612
-29 1 2 -0.2846 8.5176
-29 1 3 2.5929 0.5193
-29 1 4 -9.1537 -5.9867
-29 1 5 0.3307 9.1038
-29 1 6 7.2781 -13.4078
-29 1 7 4.6098 0.5020
-29 1 8 -12.6842 -6.1731
-29 1 9 8.3325 -16.9800
-29 1 10 8.8803 -7.3019
-29 1 11 -2.1651 -4.2443
-29 1 12 -24.3293 -1.4050
-29 1 13 -11.2746 -16.3946
-29 1 14 3.5390 4.0532
-29 1 15 -2.1002 4.0527
-29 1 16 -9.0550 -14.2869
-29 1 17 7.4417 15.5684
-29 1 18 -4.8744 0.9244
-29 1 19 -10.8352 -0.9851
-29 1 20 -9.0952 -8.6946
-29 1 21 3.1280 8.4858
-29 1 22 -12.3126 8.0819
-29 1 23 -5.5344 0.1518
-29 1 24 -7.3999 1.2721
-29 1 25 -5.9980 4.1644
-29 1 26 12.3592 -12.1206
-29 3 2 -5.4662 -5.2431
-29 3 3 14.5959 1.2482
-29 3 4 -12.2448 -6.8265
-29 3 5 -1.7572 1.1011
-29 3 6 -0.1241 3.1623
-29 3 7 -19.1419 -18.5385
-29 3 8 -6.5498 -6.1638
-29 3 9 -1.0818 -5.9376
-29 3 10 -4.6447 5.6358
-29 3 11 20.4362 9.4367
-29 3 12 -20.3969 -4.0141
-29 3 13 13.2778 -4.6628
-29 3 14 12.1847 1.2037
-29 3 15 -8.7461 -7.6628
-29 3 16 -7.2816 -5.7480
-29 3 17 1.6045 18.0846
-29 3 18 0.6207 -0.5212
-29 3 19 0.1767 3.8285
-29 3 20 0.6724 -2.0496
-29 3 21 0.9702 10.7547
-29 3 22 4.2699 7.1829
-29 3 23 -0.5366 3.4337
-29 3 24 -3.5832 -2.4949
-29 3 25 -2.9128 1.7730
-29 3 26 9.6494 -6.4808
-29 5 3 -8.3402 -7.0782
-29 5 4 -22.9465 -8.6746
-29 5 5 -5.3072 11.8066
-29 5 6 -6.5169 5.3177
-29 5 7 -16.0751 -5.3481
-29 5 8 12.0088 -4.1866
-29 5 9 -5.6687 5.0400
-29 5 10 3.2459 -19.1809
-29 5 11 22.2294 -5.4232
-29 5 12 -19.1688 -14.0892
-29 5 13 5.5555 -4.4675
-29 5 14 -2.0048 -10.1743
-29 5 15 -19.0466 4.6003
-29 5 16 -11.5545 -4.3385
-29 5 17 0.2696 20.4349
-29 5 18 -6.0185 6.9588
-29 5 19 3.0945 1.3845
-29 5 20 6.6309 2.0816
-29 5 21 1.1874 3.1290
-29 5 22 11.2337 8.9189
-29 5 23 3.3036 8.8067
-29 5 24 3.7242 -0.8918
-29 7 6 -2.9798 -3.9584
-29 7 7 -12.9043 3.3420
-29 7 8 -10.5098 -3.3179
-29 7 9 7.9831 8.2022
-29 7 10 1.9224 -5.8352
-29 7 11 10.0737 -1.2861
-29 7 12 -16.9894 -7.1236
-29 7 13 5.6714 -9.7628
-29 7 14 0.2444 1.4359
-29 7 15 -2.2684 -4.9660
-29 7 16 -3.3353 -13.2546
-29 7 17 -7.2626 17.3849
-29 7 18 6.4620 6.2558
-29 7 19 -0.3082 -5.0635
-29 7 20 -5.1237 -14.3280
-29 7 21 -0.1921 0.1073
-29 7 22 -11.4726 3.0577
-29 9 11 -10.5857 6.1807
-29 9 12 -10.1064 -15.2850
-29 9 13 -11.8866 16.8740
-29 9 14 -5.0915 13.0754
-29 9 15 -4.8941 2.4871
-29 9 16 4.7889 6.4047
-28 0 2 4.6503 5.9065
-28 0 4 -33.9844 0.3365
-28 0 6 -15.6984 11.1833
-28 0 8 3.0978 13.3985
-28 0 10 28.3699 5.7873
-28 0 12 0.5906 -17.2516
-28 0 14 -17.4498 -0.7565
-28 0 16 5.3043 -0.9771
-28 0 18 -7.8358 9.1041
-28 0 20 3.2075 7.7117
-28 0 22 14.9689 -3.8471
-28 0 24 -41.7655 -21.5641
-28 0 26 -6.6086 4.6759
-28 0 28 2.8947 -5.2034
-28 2 1 5.1432 -5.5694
-28 2 2 -9.6117 9.0501
-28 2 3 7.1615 -3.9541
-28 2 4 -3.4198 -4.0315
-28 2 5 -11.8410 10.3619
-28 2 6 -7.7493 -2.9917
-28 2 7 -9.0345 5.4031
-28 2 8 -17.7356 -10.9712
-28 2 9 1.7880 -26.7112
-28 2 10 1.6268 19.0601
-28 2 11 -18.7280 2.4646
-28 2 12 -14.4922 -3.6760
-28 2 13 -9.5080 6.7670
-28 2 14 -0.2116 20.4502
-28 2 15 15.0587 -8.5732
-28 2 16 8.3948 -5.1476
-28 2 17 -1.4643 9.6752
-28 2 18 -7.0189 0.3724
-28 2 19 2.5938 10.6968
-28 2 20 13.9888 2.2327
-28 2 21 16.8891 8.8159
-28 2 22 -0.5205 -6.5318
-28 2 23 6.7609 -5.4676
-28 2 24 -25.7721 -10.2958
-28 2 25 -11.5653 3.7844
-28 2 26 2.5664 -5.4891
-28 2 27 -7.6914 5.5043
-28 2 28 -0.4228 5.4575
-28 4 1 3.6801 16.5164
-28 4 2 0.9893 15.6923
-28 4 3 18.9908 2.0557
-28 4 4 -12.9406 -7.2349
-28 4 5 -14.4570 12.2891
-28 4 6 -14.0018 -0.7943
-28 4 7 -9.4288 7.0528
-28 4 8 -9.8687 2.4922
-28 4 9 2.3141 -19.1670
-28 4 10 -0.6616 14.4259
-28 4 11 -0.1218 -23.1849
-28 4 12 -13.7500 -14.6840
-28 4 13 3.5851 13.6590
-28 4 14 3.2689 7.9654
-28 4 15 4.0463 -1.7297
-28 4 16 2.5665 -2.4299
-28 4 17 3.7032 -11.9113
-28 4 18 -3.2428 -3.8967
-28 4 19 -16.4231 0.8434
-28 4 20 0.0050 -14.7253
-28 4 21 12.0695 15.1759
-28 4 22 -5.1989 3.9901
-28 4 23 -2.9060 -0.1565
-28 4 24 0.4570 6.2730
-28 4 25 -3.1423 6.6860
-28 4 26 2.1555 -6.6290
-28 4 27 -15.3817 6.2541
-28 6 1 2.9977 7.3083
-28 6 2 0.6849 16.4941
-28 6 3 0.0775 1.4154
-28 6 4 9.9231 15.2633
-28 6 5 6.3504 24.6178
-28 6 6 0.3110 -9.1627
-28 6 7 -1.6296 -3.4272
-28 6 8 -15.1426 4.5690
-28 6 9 -23.4732 -9.6394
-28 6 10 2.9608 19.3420
-28 6 11 -3.5851 -5.2980
-28 6 12 -2.5307 7.6803
-28 6 13 -4.2525 -2.8595
-28 6 14 3.8134 15.1021
-28 6 15 10.5239 4.8825
-28 6 16 9.1965 -17.1816
-28 6 17 6.2215 -0.7501
-28 6 18 -10.3451 2.0266
-28 6 19 -0.7971 3.4547
-28 6 20 3.0948 -3.6618
-28 6 21 1.7382 -6.8069
-28 6 22 -1.1568 7.9986
-28 6 23 -0.0338 -6.4598
-28 6 24 8.4806 -2.2177
-28 6 25 -6.4399 -9.5681
-28 6 26 6.5418 2.1165
-28 8 3 -6.2117 -1.9298
-28 8 4 1.2747 4.2435
-28 8 5 -6.5296 8.5259
-28 8 6 9.0702 8.7917
-28 8 7 -2.0749 7.0024
-28 8 8 2.2157 1.3588
-28 8 9 15.6795 8.2368
-28 8 10 -5.9981 11.0063
-28 8 11 17.9538 -6.7904
-28 8 12 -8.9173 -11.4340
-28 8 13 -7.5109 -8.6909
-28 8 14 -18.3225 8.9729
-28 8 15 -3.3585 5.8079
-28 8 16 -6.3226 -2.8458
-28 8 17 3.3440 9.8503
-28 8 18 -3.7923 17.9672
-28 8 19 -7.7696 2.1453
-28 8 20 11.9670 15.1033
-28 8 21 2.1675 14.0122
-28 8 22 1.5823 -2.2032
-28 8 23 0.9851 3.2750
-28 10 7 6.5650 1.1524
-28 10 8 11.5944 0.1523
-28 10 9 11.0656 11.6671
-28 10 10 2.7884 -11.0994
-28 10 11 15.3515 -0.2049
-28 10 12 -8.7085 -6.9068
-28 10 13 4.4853 23.0865
-28 10 14 0.0355 11.7241
-28 10 15 12.2346 0.6358
-28 10 16 5.5701 7.7802
-28 10 17 8.7312 -12.5969
-28 10 18 7.0483 8.0379
-28 10 19 3.5745 0.8955
-27 1 1 -6.4229 -17.4258
-27 1 2 20.4339 29.0085
-27 1 3 -6.2244 7.4698
-27 1 4 14.6124 9.3416
-27 1 5 15.0899 10.0019
-27 1 6 -5.7770 -15.3249
-27 1 7 1.1244 -4.3601
-27 1 8 -4.4385 -7.2809
-27 1 9 -8.8834 -15.0699
-27 1 10 2.5975 -2.4870
-27 1 11 -6.1951 8.5657
-27 1 12 -9.3738 7.5271
-27 1 13 -17.5653 -2.6935
-27 1 14 -8.0869 -8.9202
-27 1 15 2.9723 7.2206
-27 1 16 -8.4332 4.0168
-27 1 17 14.0592 2.9921
-27 1 18 -3.0682 -5.1985
-27 1 19 -6.0154 -4.4710
-27 1 20 -12.6313 1.0641
-27 1 21 3.6830 2.4689
-27 1 22 4.4111 27.7526
-27 1 23 -3.2448 3.3707
-27 1 24 -9.9610 -0.0683
-27 1 25 7.9477 6.1648
-27 1 26 4.6815 -6.5409
-27 1 27 -5.0411 -3.8741
-27 1 28 -12.1929 -5.1877
-27 1 29 -0.9414 7.7520
-27 1 30 -3.3702 7.5978
-27 3 1 -5.9932 -23.7044
-27 3 2 -1.8963 26.4699
-27 3 3 -0.9571 9.9741
-27 3 4 13.3073 13.6391
-27 3 5 0.1748 19.0886
-27 3 6 -0.7891 5.8997
-27 3 7 -16.4380 0.7852
-27 3 8 -3.6351 -0.6681
-27 3 9 -14.6979 6.0762
-27 3 10 6.8090 21.5323
-27 3 11 10.3231 8.3754
-27 3 12 -0.9625 -14.9906
-27 3 13 9.2347 0.3311
-27 3 14 -2.7424 -4.7856
-27 3 15 -4.0318 5.2170
-27 3 16 -9.2508 8.4819
-27 3 17 16.3331 13.6127
-27 3 18 3.3350 -2.6179
-27 3 19 10.0332 -17.5864
-27 3 20 1.3574 -3.3180
-27 3 21 -15.3200 -10.3747
-27 3 22 3.4447 -1.1253
-27 3 23 -13.4101 22.6962
-27 3 24 -31.9660 -2.9636
-27 3 25 18.0878 22.9745
-27 3 26 3.8197 2.4836
-27 3 27 -7.1727 1.5192
-27 3 28 9.3141 7.9692
-27 3 29 5.8879 2.6186
-27 5 1 -0.9530 -17.6884
-27 5 2 7.2441 -0.3183
-27 5 3 -7.1570 13.4088
-27 5 4 -20.4679 8.2012
-27 5 5 28.9684 36.3869
-27 5 6 5.8202 13.6674
-27 5 7 10.5765 -3.6878
-27 5 8 11.9491 -11.0416
-27 5 9 -31.4633 -2.8913
-27 5 10 -12.7740 -3.8078
-27 5 11 -14.1393 12.6424
-27 5 12 5.3173 -6.0766
-27 5 13 14.7523 24.0126
-27 5 14 -8.2394 -8.8158
-27 5 15 -2.4808 3.6098
-27 5 16 1.2004 3.1137
-27 5 17 5.2717 -1.9041
-27 5 18 -9.9892 6.7599
-27 5 19 -3.2484 -0.3614
-27 5 20 21.0631 3.3277
-27 5 21 -4.6261 3.3047
-27 5 22 -1.4197 -18.0953
-27 5 23 -12.2569 14.0852
-27 5 24 11.3128 -0.7525
-27 5 25 8.0573 16.9823
-27 5 26 -4.0170 -14.4301
-27 5 27 2.8853 13.8294
-27 5 28 16.4806 3.9317
-27 7 1 7.9036 9.1341
-27 7 2 8.0926 -17.1763
-27 7 3 14.9019 -7.4926
-27 7 4 -3.6199 -13.7723
-27 7 5 3.9202 8.4184
-27 7 6 -9.0744 -6.5094
-27 7 7 5.5893 12.7841
-27 7 8 6.4237 7.1409
-27 7 9 -10.2071 -10.4762
-27 7 10 14.7748 16.8196
-27 7 11 -11.5680 13.0660
-27 7 12 35.3247 -0.8619
-27 7 13 13.7733 -5.6862
-27 7 14 -5.1501 -12.1845
-27 7 15 1.1444 -30.8662
-27 7 16 -14.0633 -8.6045
-27 7 17 -13.8536 -3.1585
-27 7 18 -0.3249 -2.5499
-27 7 19 -22.5819 25.2124
-27 7 20 -10.7039 -0.9975
-27 7 21 1.3089 18.4902
-27 7 22 -8.8155 -0.0741
-27 7 23 -2.8560 7.1214
-27 7 24 5.4609 0.9572
-27 7 25 -7.6448 -10.6675
-27 7 26 3.1486 -3.3045
-27 7 27 -10.3581 6.4271
-27 9 1 -1.2138 20.0634
-27 9 2 -0.2625 3.7144
-27 9 3 7.4821 5.4175
-27 9 4 -5.8982 -4.7630
-27 9 5 -7.8047 -5.5063
-27 9 6 4.4552 -2.2120
-27 9 7 1.0381 -1.4586
-27 9 8 4.1574 -4.4310
-27 9 9 13.1137 -8.6788
-27 9 10 -8.9606 22.0317
-27 9 11 23.2987 -28.7279
-27 9 12 21.0469 0.8380
-27 9 13 -5.3607 -1.5708
-27 9 14 -0.1578 0.4038
-27 9 15 -4.9788 -0.7305
-27 9 16 8.9931 2.3986
-27 9 17 2.7333 6.8903
-27 9 18 4.4428 2.1584
-27 9 19 6.9721 6.2566
-27 9 20 3.6234 3.2386
-27 9 21 -4.9906 -19.2330
-27 9 22 -1.9994 0.0223
-27 9 23 -10.4395 16.9786
-27 9 24 6.9911 2.4189
-27 11 5 -4.4750 6.9417
-27 11 6 0.2963 -5.4019
-27 11 7 5.4794 3.1181
-27 11 8 -4.4551 -4.8310
-27 11 9 7.5557 -12.1414
-27 11 10 -2.3269 -5.2633
-27 11 11 4.6437 -13.6632
-27 11 12 9.7778 -0.9954
-27 11 13 1.1646 0.6630
-27 11 14 0.0370 -25.0909
-27 11 15 -0.6289 -3.7779
-27 11 16 1.9215 -9.1184
-27 11 17 8.6457 -10.0112
-27 11 18 -6.8093 5.7731
-27 11 19 -4.5313 -1.9095
-27 11 20 -3.8016 -12.0547
-26 0 2 16.1431 -24.1906
-26 0 4 -26.0266 22.0848
-26 0 6 6.0070 6.5688
-26 0 8 11.7240 -13.2051
-26 0 10 4.2371 -10.1942
-26 0 12 -15.4428 16.7128
-26 0 14 -6.2993 -0.1768
-26 0 16 -22.2961 22.8816
-26 0 18 15.7914 4.6015
-26 0 20 -25.7923 -4.8961
-26 0 22 18.1457 34.2615
-26 0 24 10.1709 -6.8999
-26 0 26 8.7653 -11.2217
-26 0 28 -12.5166 0.3030
-26 0 30 11.3492 -11.5866
-26 2 1 15.7697 -0.2036
-26 2 2 1.8859 -18.4428
-26 2 3 5.8475 -18.1361
-26 2 4 -4.3465 2.6944
-26 2 5 -11.3933 -0.0391
-26 2 6 -3.9341 4.0468
-26 2 7 -13.2711 27.3425
-26 2 8 -9.9180 -10.8105
-26 2 9 3.9050 2.8716
-26 2 10 0.7211 21.2256
-26 2 11 13.0989 13.7375
-26 2 12 -2.2361 15.0993
-26 2 13 20.0685 -5.9657
-26 2 14 10.6002 -3.7681
-26 2 15 0.8512 -19.7360
-26 2 16 -21.1071 9.6522
-26 2 17 7.2258 9.9372
-26 2 18 -0.7005 9.4176
-26 2 19 -5.7226 14.6892
-26 2 20 10.5884 -2.4180
-26 2 21 22.8235 20.4608
-26 2 22 2.4920 10.6173
-26 2 23 17.1031 -16.9392
-26 2 24 -3.8513 2.3494
-26 2 25 -0.4644 0.0047
-26 2 26 7.8977 -25.7741
-26 2 27 -7.6497 -2.3813
-26 2 28 -9.0328 -1.2298
-26 2 29 9.8724 7.5565
-26 2 30 9.4328 2.2003
-26 2 31 3.0224 -0.8224
-26 4 1 28.4265 5.3548
-26 4 2 -4.8684 -3.4463
-26 4 3 28.9411 -33.9487
-26 4 4 -12.6899 17.2226
-26 4 5 -25.5906 -9.4195
-26 4 6 7.5435 16.3808
-26 4 7 -4.3472 29.0927
-26 4 8 10.6721 3.7519
-26 4 9 34.2097 5.8743
-26 4 10 -2.5862 -3.5618
-26 4 11 9.8227 -46.0879
-26 4 12 -25.5770 -3.8610
-26 4 13 18.2555 0.9687
-26 4 14 -6.1620 4.5582
-26 4 15 -12.9992 2.3570
-26 4 16 7.3633 1.2329
-26 4 17 14.5918 12.0225
-26 4 18 -6.5784 -22.8295
-26 4 19 -1.9907 4.0386
-26 4 20 -7.8537 12.5974
-26 4 21 24.0931 15.9079
-26 4 22 12.4012 3.7134
-26 4 23 8.1662 -2.5275
-26 4 24 0.9050 -0.0490
-26 4 25 38.7379 5.9422
-26 4 26 -1.2385 -31.0889
-26 4 27 -16.0391 -11.7465
-26 4 28 -4.4355 -1.5561
-26 4 29 10.5004 -0.6613
-26 4 30 0.0867 10.4075
-26 6 1 2.4628 4.2710
-26 6 2 -1.2881 22.5943
-26 6 3 18.1586 -20.1349
-26 6 4 9.0985 2.2964
-26 6 5 23.1972 -15.2805
-26 6 6 -18.1503 -20.3716
-26 6 7 -7.3728 10.6910
-26 6 8 -14.2461 11.6348
-26 6 9 13.0545 19.3690
-26 6 10 -11.2390 -25.8341
-26 6 11 12.3776 -7.1712
-26 6 12 -14.7491 12.0070
-26 6 13 -1.0500 8.6127
-26 6 14 13.8543 20.4329
-26 6 15 -6.8543 8.4394
-26 6 16 12.4658 -7.2535
-26 6 17 24.1492 8.9023
-26 6 18 0.9430 -18.1840
-26 6 19 18.8898 -13.3601
-26 6 20 -24.2501 7.4216
-26 6 21 -13.2410 -2.2699
-26 6 22 -4.8744 -9.1848
-26 6 23 -3.1102 8.5533
-26 6 24 2.5549 5.5855
-26 6 25 2.2414 0.4466
-26 6 26 -2.1689 -19.7960
-26 6 27 2.3248 3.6768
-26 6 28 -7.5449 -4.8627
-26 6 29 -9.9758 -11.7670
-26 8 1 6.9246 -10.4703
-26 8 2 -7.9131 8.6446
-26 8 3 -5.3893 11.4532
-26 8 4 -5.4859 6.6736
-26 8 5 9.2835 3.5832
-26 8 6 -9.4841 -20.5113
-26 8 7 -3.4434 3.8039
-26 8 8 -6.3296 -5.1261
-26 8 9 -23.0025 -5.4471
-26 8 10 -2.4916 -0.3405
-26 8 11 -7.6866 12.2613
-26 8 12 12.1896 -7.9537
-26 8 13 -4.1602 5.4591
-26 8 14 -2.2096 11.8556
-26 8 15 -8.1729 9.3295
-26 8 16 -3.6880 8.0458
-26 8 17 49.6265 20.9359
-26 8 18 11.5426 13.7300
-26 8 19 -9.5783 1.4680
-26 8 20 13.5471 5.8526
-26 8 21 8.1654 12.6290
-26 8 22 1.4502 -26.0603
-26 8 23 -13.7664 27.7959
-26 8 24 -1.3906 -5.1267
-26 8 25 -0.2402 10.3475
-26 8 26 -6.9098 14.0328
-26 8 27 6.3954 6.2046
-26 10 1 12.2083 7.6533
-26 10 2 10.5706 -12.7659
-26 10 3 9.4421 11.5615
-26 10 4 -18.3874 -2.8256
-26 10 5 12.5106 -3.2620
-26 10 6 -6.5496 5.8042
-26 10 7 -21.4663 -11.4983
-26 10 8 1.6824 6.9191
-26 10 9 -31.4930 4.0428
-26 10 10 -1.9768 -9.8503
-26 10 11 12.3910 -2.2758
-26 10 12 -13.1697 5.8445
-26 10 13 14.7102 2.2864
-26 10 14 -1.5236 -10.2956
-26 10 15 -0.7409 -9.0217
-26 10 16 11.5467 1.7413
-26 10 17 25.7546 -4.6812
-26 10 18 1.3920 -5.6327
-26 10 19 -2.3608 -1.9144
-26 10 20 -18.0308 5.1952
-26 10 21 12.9657 -8.1485
-26 10 22 14.5117 27.3040
-26 10 23 -2.2849 9.9624
-26 10 24 11.6081 -5.0765
-26 10 25 -7.7075 -0.8494
-26 12 3 5.8591 5.9325
-26 12 4 -3.8787 -5.5642
-26 12 5 18.4918 -4.9132
-26 12 6 3.0697 9.4375
-26 12 7 -4.4620 -16.8846
-26 12 8 0.2003 1.7933
-26 12 9 -15.8001 -6.7846
-26 12 10 4.9529 17.0476
-26 12 11 -3.2278 6.9616
-26 12 12 6.0074 4.0304
-26 12 13 -15.8971 -5.7038
-26 12 14 -14.2374 -22.7422
-26 12 15 -5.7874 13.5397
-26 12 16 -11.3194 -3.2635
-26 12 17 1.5666 -1.6369
-26 12 18 -11.2045 7.6762
-26 12 19 1.4011 -4.5899
-26 12 20 8.8787 -0.7496
-26 12 21 13.0556 0.5794
-25 1 1 -6.3419 1.3945
-25 1 2 2.9692 5.0838
-25 1 3 1.7679 4.7916
-25 1 4 -6.9461 6.9146
-25 1 5 21.7815 -7.4605
-25 1 6 -17.2623 1.9854
-25 1 7 2.7977 -3.5778
-25 1 8 -1.2340 6.8762
-25 1 9 -10.2890 -19.2015
-25 1 10 20.4353 2.5365
-25 1 11 -10.3734 -1.5732
-25 1 12 -11.0887 16.0923
-25 1 13 -0.7969 12.0778
-25 1 14 37.3415 29.3148
-25 1 15 8.5536 -17.9619
-25 1 16 10.5994 -14.5803
-25 1 17 12.1126 -2.1095
-25 1 18 -9.0467 2.9494
-25 1 19 2.4202 -1.4868
-25 1 20 -6.1618 -2.6572
-25 1 21 23.1204 -5.0775
-25 1 22 -5.7862 1.3482
-25 1 23 -11.1044 -17.8225
-25 1 24 -27.9117 -0.9350
-25 1 25 -1.6201 12.3214
-25 1 26 1.3130 12.1816
-25 1 27 6.2241 -14.6337
-25 1 28 -6.7006 -0.7700
-25 1 29 -1.9185 -4.0649
-25 1 30 3.4917 -10.0159
-25 1 31 -9.1803 3.8724
-25 1 32 -2.8406 -2.4743
-25 3 1 -14.5809 8.0014
-25 3 2 8.3622 3.1425
-25 3 3 7.3827 11.6184
-25 3 4 9.1777 -6.1014
-25 3 5 -0.8589 7.5873
-25 3 6 -6.4628 3.2078
-25 3 7 -1.2316 -2.3591
-25 3 8 -4.7843 0.5646
-25 3 9 -7.0184 -0.3966
-25 3 10 29.5196 22.4201
-25 3 11 -0.9243 -34.2646
-25 3 12 -8.3918 -3.9368
-25 3 13 -1.2331 -1.0883
-25 3 14 10.9844 5.7429
-25 3 15 2.5041 -18.6984
-25 3 16 -1.3982 0.5974
-25 3 17 25.4191 -0.6128
-25 3 18 -4.5149 -24.8959
-25 3 19 15.8508 -20.8959
-25 3 20 -13.8272 -3.4094
-25 3 21 -1.3659 -3.1103
-25 3 22 -0.5597 0.2371
-25 3 23 -3.7002 -14.0355
-25 3 24 -34.9447 18.8915
-25 3 25 7.3185 19.2774
-25 3 26 6.6612 -7.8279
-25 3 27 -6.8513 -4.4787
-25 3 28 1.9160 -5.6023
-25 3 29 4.3304 -8.7180
-25 3 30 11.8205 2.0179
-25 3 31 -11.5970 2.0458
-25 3 32 -4.4727 5.8282
-25 5 1 -21.3758 5.1112
-25 5 2 8.1880 -2.3111
-25 5 3 0.6044 0.5116
-25 5 4 -11.1793 20.8476
-25 5 5 7.9868 -4.7958
-25 5 6 28.6604 8.5123
-25 5 7 -1.6060 -21.7824
-25 5 8 -20.3573 6.4684
-25 5 9 -20.6937 -0.6360
-25 5 10 -5.9230 22.0048
-25 5 11 -7.0407 -30.1771
-25 5 12 7.5413 8.9143
-25 5 13 11.5694 16.7413
-25 5 14 -6.4376 -4.6838
-25 5 15 9.5783 -1.0239
-25 5 16 -8.6933 -1.5362
-25 5 17 -12.9336 -6.0833
-25 5 18 1.8775 -7.5432
-25 5 19 9.3997 10.1780
-25 5 20 1.7122 -6.1918
-25 5 21 11.0562 -8.3556
-25 5 22 -7.6651 -14.4700
-25 5 23 -10.7723 -24.4585
-25 5 24 -3.7130 -4.3185
-25 5 25 -0.6660 8.7588
-25 5 26 -22.6375 -12.4305
-25 5 27 -13.0168 15.7650
-25 5 28 7.8775 3.4702
-25 5 29 3.6114 -2.5778
-25 5 30 -6.2563 -0.4040
-25 5 31 -2.3155 -12.7676
-25 7 1 15.3931 -6.1577
-25 7 2 6.0773 -5.6823
-25 7 3 -8.0889 -30.4735
-25 7 4 -19.0697 24.9235
-25 7 5 0.1707 -0.1514
-25 7 6 7.4795 21.1713
-25 7 7 12.6326 10.0370
-25 7 8 -0.0519 6.0094
-25 7 9 4.0626 -8.3799
-25 7 10 -18.6660 -16.9064
-25 7 11 3.5551 14.3720
-25 7 12 -2.1060 -9.5660
-25 7 13 13.5359 4.4375
-25 7 14 13.2444 9.4793
-25 7 15 -5.4446 -28.6275
-25 7 16 -9.5938 0.9236
-25 7 17 8.3850 5.5048
-25 7 18 25.6360 17.8119
-25 7 19 9.1570 17.1853
-25 7 20 -20.4391 -1.3080
-25 7 21 34.3640 9.5572
-25 7 22 -2.2721 -9.0199
-25 7 23 5.9098 -3.0391
-25 7 24 -8.6798 6.6332
-25 7 25 -7.5915 -13.2754
-25 7 26 0.4106 4.6131
-25 7 27 -13.8502 17.0233
-25 7 28 -3.9316 3.0851
-25 7 29 3.6270 7.6746
-25 7 30 0.2574 12.8574
-25 9 1 31.7730 -4.0883
-25 9 2 3.8239 18.9188
-25 9 3 12.1816 -16.5035
-25 9 4 4.1680 17.9579
-25 9 5 9.9165 -4.3426
-25 9 6 6.9475 1.4427
-25 9 7 2.9685 19.6956
-25 9 8 -0.4453 -5.6389
-25 9 9 -0.5527 3.5750
-25 9 10 -7.2268 -0.4180
-25 9 11 2.1721 -21.5263
-25 9 12 -6.8332 10.8702
-25 9 13 -3.4514 11.8602
-25 9 14 27.7818 7.2807
-25 9 15 1.6685 -35.7447
-25 9 16 14.2969 -12.2655
-25 9 17 32.6815 8.5042
-25 9 18 16.6915 2.5538
-25 9 19 7.7863 -26.3006
-25 9 20 16.3198 -7.9404
-25 9 21 -5.6267 -3.9397
-25 9 22 -4.6841 -12.8866
-25 9 23 1.5867 25.2559
-25 9 24 28.6762 -7.7650
-25 9 25 -8.7639 -1.1113
-25 9 26 8.3645 -10.3496
-25 9 27 4.1633 -8.7814
-25 9 28 -3.3863 2.8697
-25 11 1 -5.0145 -15.2961
-25 11 2 -1.4206 0.1423
-25 11 3 -4.8419 -0.6852
-25 11 4 7.1026 -12.7390
-25 11 5 9.7405 8.7917
-25 11 6 -2.6414 -1.2049
-25 11 7 0.2768 14.2027
-25 11 8 19.9517 -6.0807
-25 11 9 -9.4089 -2.9318
-25 11 10 -0.7170 -18.8032
-25 11 11 -0.0102 28.1027
-25 11 12 -24.9059 29.0835
-25 11 13 31.2414 -5.9634
-25 11 14 -0.3678 -6.5142
-25 11 15 -9.3029 -22.6959
-25 11 16 0.5720 -4.6695
-25 11 17 -5.1490 -6.5326
-25 11 18 -4.7445 -1.9099
-25 11 19 -3.9194 0.5214
-25 11 20 4.1665 -13.1516
-25 11 21 33.3869 -4.0424
-25 11 22 6.8808 0.4031
-25 11 23 -0.1156 -14.4558
-25 11 24 4.2628 -0.2383
-25 11 25 -10.9023 -2.9663
-25 13 2 -8.1141 6.4038
-25 13 3 -12.4362 -11.4251
-25 13 4 14.5992 -20.1916
-25 13 5 -22.4480 -10.4885
-25 13 6 -19.6690 -18.7779
-25 13 7 -18.5998 10.6043
-25 13 8 5.7484 1.0737
-25 13 9 12.8548 5.3007
-25 13 10 5.2103 4.3670
-25 13 11 6.1953 3.0959
-25 13 12 -6.7129 12.8849
-25 13 13 8.7754 -9.2819
-25 13 14 10.0885 12.5746
-25 13 15 -5.7953 17.6389
-25 13 16 -2.1491 4.3423
-25 13 17 5.1469 8.9946
-25 13 18 2.2410 1.7674
-25 13 19 -0.4475 4.1655
-25 13 20 0.1029 5.8167
-25 13 21 11.3255 -9.5767
-24 0 2 17.7272 -2.8687
-24 0 4 2.7674 19.7414
-24 0 6 7.4691 -12.5177
-24 0 8 -0.4649 -0.0648
-24 0 10 31.3101 -11.2126
-24 0 12 7.0319 -30.9855
-24 0 14 -1.6626 7.6114
-24 0 16 13.9610 16.1733
-24 0 18 13.9592 7.5595
-24 0 20 -1.2776 13.7681
-24 0 22 23.3265 10.6641
-24 0 24 -11.3499 -8.4759
-24 0 26 19.7646 21.0949
-24 0 28 -17.1906 2.2623
-24 0 30 -1.8138 12.3208
-24 0 32 18.9462 -20.6383
-24 2 1 0.0862 0.1510
-24 2 2 5.7084 -2.2269
-24 2 3 -2.0146 6.2269
-24 2 4 8.8789 8.2808
-24 2 5 8.0560 6.2956
-24 2 6 0.8425 -2.8965
-24 2 7 6.9575 7.5982
-24 2 8 -13.4424 -19.3113
-24 2 9 -23.4385 -6.1942
-24 2 10 16.0462 15.4119
-24 2 11 4.1900 -2.1836
-24 2 12 9.0132 -11.9833
-24 2 13 -19.5844 4.3574
-24 2 14 -9.5236 -9.8684
-24 2 15 -7.9533 -26.0529
-24 2 16 -9.6770 32.4296
-24 2 17 -4.1027 -4.7549
-24 2 18 24.2902 11.6702
-24 2 19 4.4166 -15.0176
-24 2 20 11.1582 -12.1930
-24 2 21 -6.9206 8.9574
-24 2 22 -18.3703 1.9217
-24 2 23 12.5357 -13.2013
-24 2 24 -31.1059 33.2644
-24 2 25 -16.5570 14.9833
-24 2 26 16.0165 18.1963
-24 2 27 -1.6362 -0.0971
-24 2 28 -6.4614 -5.6263
-24 2 29 12.2879 10.8740
-24 2 30 11.0882 5.2497
-24 2 31 6.3605 6.4800
-24 2 32 3.0196 1.1702
-24 2 33 -4.8241 -1.7934
-24 4 1 -6.7936 -5.4979
-24 4 2 24.8973 1.0315
-24 4 3 9.7887 15.2197
-24 4 4 10.6594 -3.8009
-24 4 5 -4.5266 14.6364
-24 4 6 19.9671 5.2464
-24 4 7 8.4566 -5.0438
-24 4 8 7.0014 -21.0370
-24 4 9 -38.5296 12.6752
-24 4 10 9.5641 -2.5614
-24 4 11 -12.0533 -0.4813
-24 4 12 -10.2889 4.7661
-24 4 13 21.3091 5.2675
-24 4 14 -14.3687 2.7545
-24 4 15 0.6037 -18.4456
-24 4 16 -24.2780 22.7502
-24 4 17 -7.2753 -19.0891
-24 4 18 -10.3690 -3.5444
-24 4 19 -5.6120 1.2268
-24 4 20 -8.5102 4.4640
-24 4 21 -6.5594 12.0890
-24 4 22 1.0548 -2.3513
-24 4 23 9.6616 6.7850
-24 4 24 -23.1333 20.6355
-24 4 25 50.0232 0.3194
-24 4 26 2.4873 3.8063
-24 4 27 -8.8109 -7.1607
-24 4 28 13.9872 -7.9545
-24 4 29 -10.1279 -0.1875
-24 4 30 0.6619 -2.8409
-24 4 31 1.3550 7.7466
-24 4 32 -3.1548 0.2122
-24 6 1 -15.2842 5.3978
-24 6 2 38.2570 4.6716
-24 6 3 -1.4153 2.4131
-24 6 4 5.4163 -27.8683
-24 6 5 6.4263 -13.5194
-24 6 6 11.2627 15.7419
-24 6 7 -10.6943 4.1446
-24 6 8 15.1568 26.0947
-24 6 9 4.3724 13.5136
-24 6 10 3.2487 -7.8626
-24 6 11 13.4886 -13.2149
-24 6 12 4.2216 -11.0200
-24 6 13 10.2779 -9.8974
-24 6 14 -0.6661 -9.9352
-24 6 15 1.0848 -7.7698
-24 6 16 -22.6538 -6.9548
-24 6 17 -20.4565 6.5840
-24 6 18 -6.7468 19.2868
-24 6 19 15.2732 10.7835
-24 6 20 -10.6255 13.2882
-24 6 21 -9.1745 2.3450
-24 6 22 -0.4078 13.5060
-24 6 23 2.5477 2.9678
-24 6 24 18.5641 4.8601
-24 6 25 0.9396 16.2369
-24 6 26 -9.4061 -14.4769
-24 6 27 14.9392 9.1980
-24 6 28 5.2415 -1.9792
-24 6 29 -16.6707 0.3576
-24 6 30 -4.8059 -2.3314
-24 6 31 1.0366 11.7023
-24 8 1 -25.0689 -9.9789
-24 8 2 19.5204 7.1187
-24 8 3 -13.1518 1.0183
-24 8 4 13.3121 2.4172
-24 8 5 11.0913 -3.9285
-24 8 6 6.9349 3.9664
-24 8 7 10.2676 -5.7151
-24 8 8 4.5994 14.5582
-24 8 9 -1.9907 -7.6639
-24 8 10 18.1469 8.6767
-24 8 11 -1.0857 -2.6290
-24 8 12 7.6104 -64.0174
-24 8 13 -18.9814 23.3228
-24 8 14 -7.3603 -2.8028
-24 8 15 -6.7881 -35.8263
-24 8 16 6.9499 -26.9468
-24 8 17 -9.6498 11.5434
-24 8 18 -2.0504 4.8126
-24 8 19 22.3260 12.1658
-24 8 20 -2.9533 -6.1373
-24 8 21 25.6324 1.5851
-24 8 22 -22.7004 -13.2776
-24 8 23 2.4699 17.7182
-24 8 24 10.9923 -14.3351
-24 8 25 -0.6219 8.1123
-24 8 26 -1.4605 -0.9383
-24 8 27 10.3296 5.9468
-24 8 28 16.1266 -11.9067
-24 8 29 7.6187 6.6563
-24 8 30 -2.9250 -3.1894
-24 10 1 0.6158 -0.4713
-24 10 2 -11.7381 -8.7807
-24 10 3 -2.3613 -18.6836
-24 10 4 -4.8553 8.7022
-24 10 5 11.0088 -13.7942
-24 10 6 -8.8706 -5.6742
-24 10 7 8.4637 16.1803
-24 10 8 -9.1480 -3.5252
-24 10 9 25.2385 -20.9914
-24 10 10 4.8378 -0.0848
-24 10 11 -25.1923 -43.2094
-24 10 12 -13.0962 22.3910
-24 10 13 -19.8277 13.9198
-24 10 14 15.9255 -8.1646
-24 10 15 -11.2922 -23.4267
-24 10 16 1.0272 -15.4522
-24 10 17 -15.0283 0.6330
-24 10 18 -8.7542 -16.2878
-24 10 19 3.2378 -2.0366
-24 10 20 -12.1486 5.7430
-24 10 21 -5.7546 -3.0161
-24 10 22 5.6462 -7.8196
-24 10 23 23.1932 11.4258
-24 10 24 2.7046 -13.1691
-24 10 25 -22.2819 -2.8718
-24 10 26 8.7917 -0.0816
-24 10 27 -3.1202 5.5865
-24 10 28 2.0470 4.4395
-24 12 1 0.2993 -8.8031
-24 12 2 -10.4390 17.5479
-24 12 3 -9.5641 8.0070
-24 12 4 8.0373 -1.4388
-24 12 5 15.5162 3.6781
-24 12 6 -13.2197 -32.5162
-24 12 7 -3.1405 -13.0523
-24 12 8 -19.9459 -14.1121
-24 12 9 8.6527 -15.2100
-24 12 10 6.2831 9.4640
-24 12 11 -13.0214 1.2793
-24 12 12 1.5102 0.7016
-24 12 13 20.1117 -13.5715
-24 12 14 -4.8637 4.2174
-24 12 15 -7.5377 0.1537
-24 12 16 -7.2694 6.0621
-24 12 17 -7.0368 7.4639
-24 12 18 0.5860 6.7012
-24 12 19 -13.2400 -3.2839
-24 12 20 1.8068 -14.6623
-24 12 21 0.0410 11.5426
-24 12 22 -6.7350 -18.4355
-24 12 23 8.3036 12.4625
-24 12 24 -10.7582 7.9203
-24 12 25 -1.6491 0.9519
-24 14 2 -16.3219 4.9166
-24 14 3 -2.5598 22.8628
-24 14 4 -6.1958 17.5257
-24 14 5 -2.6239 9.4149
-24 14 6 -0.3524 7.7541
-24 14 7 0.0585 0.8673
-24 14 8 14.5746 -9.7399
-24 14 9 -6.5392 -1.1784
-24 14 10 -11.5892 -11.4906
-24 14 11 1.8357 7.9967
-24 14 12 -0.4810 -14.6193
-24 14 13 34.2371 -18.2618
-24 14 14 -6.3841 4.4821
-24 14 15 -10.5231 -15.3478
-24 14 16 14.9472 -9.6755
-24 14 17 21.6059 -3.7960
-24 14 18 9.8608 -4.4957
-24 14 19 -8.2847 10.2348
-24 14 20 -4.0720 -8.4225
-24 14 21 7.7956 -11.3701
-23 1 1 -2.6027 -13.5229
-23 1 2 14.9189 -6.1562
-23 1 3 -9.2864 -2.5598
-23 1 4 -14.9942 -1.3881
-23 1 5 7.4631 -6.3650
-23 1 6 2.0973 9.7162
-23 1 7 2.8125 14.0081
-23 1 8 -3.0847 -17.1389
-23 1 9 -9.1376 -6.2534
-23 1 10 -5.3472 -8.3291
-23 1 11 5.7253 8.2652
-23 1 12 9.8723 -10.9700
-23 1 13 -4.3024 -0.7419
-23 1 14 -5.8866 -28.1556
-23 1 15 -11.2596 -14.2104
-23 1 16 -10.2576 8.2603
-23 1 17 -16.4600 2.0821
-23 1 18 5.4396 2.7885
-23 1 19 8.3136 17.4786
-23 1 20 2.6303 10.7285
-23 1 21 17.7128 -16.1019
-23 1 22 31.8546 19.8426
-23 1 23 -7.7388 -18.0097
-23 1 24 25.9140 -43.6004
-23 1 25 -25.8549 16.5408
-23 1 26 -2.5139 -7.4622
-23 1 27 2.3438 -4.2862
-23 1 28 -6.3220 -3.9949
-23 1 29 11.2099 -3.3343
-23 1 30 -21.9362 -7.3157
-23 1 31 4.8067 1.1893
-23 1 32 -15.8164 8.5273
-23 1 33 -10.0774 3.9926
-23 1 34 2.1406 6.1484
-23 3 1 -1.7885 -14.3460
-23 3 2 -4.8331 -6.2557
-23 3 3 17.0369 10.5600
-23 3 4 7.7809 0.0214
-23 3 5 3.2804 -4.5564
-23 3 6 1.3041 10.8226
-23 3 7 -7.3117 17.0702
-23 3 8 -1.3378 -22.5470
-23 3 9 3.5205 18.0911
-23 3 10 13.9254 -6.1121
-23 3 11 21.8940 -13.4627
-23 3 12 -15.6718 12.7097
-23 3 13 -26.0695 3.3117
-23 3 14 12.5903 11.0396
-23 3 15 -12.1534 15.3055
-23 3 16 -7.4838 12.8448
-23 3 17 6.1382 -19.3171
-23 3 18 14.1333 3.5130
-23 3 19 2.2804 -9.5286
-23 3 20 9.5601 7.9833
-23 3 21 -9.5876 2.0389
-23 3 22 30.9066 5.0345
-23 3 23 14.4558 -17.1780
-23 3 24 1.2983 8.8829
-23 3 25 3.0187 -4.0892
-23 3 26 20.8252 -13.5385
-23 3 27 1.2952 6.4829
-23 3 28 -3.9213 -12.8651
-23 3 29 21.2205 -5.7702
-23 3 30 -1.5263 -5.9649
-23 3 31 -1.7568 -14.5794
-23 3 32 -2.4670 10.3585
-23 3 33 0.2185 -4.0087
-23 5 1 -5.9859 -7.7567
-23 5 2 -12.9755 -0.5473
-23 5 3 10.0236 6.3205
-23 5 4 8.5591 -7.7598
-23 5 5 3.2932 -24.4600
-23 5 6 10.1949 -19.2806
-23 5 7 -1.9761 1.7911
-23 5 8 -16.6241 3.5445
-23 5 9 6.2806 10.8198
-23 5 10 9.4642 10.2523
-23 5 11 -21.5964 -30.7512
-23 5 12 6.1049 8.0147
-23 5 13 -7.9604 6.3150
-23 5 14 9.5949 13.1462
-23 5 15 25.8047 22.8338
-23 5 16 3.7110 15.8834
-23 5 17 6.0648 -14.5215
-23 5 18 -23.4853 11.6569
-23 5 19 -2.5374 4.3142
-23 5 20 12.9700 11.6666
-23 5 21 -2.0811 0.1613
-23 5 22 7.5789 -11.6784
-23 5 23 0.5511 -10.9489
-23 5 24 0.1221 -13.0296
-23 5 25 24.2270 -17.4766
-23 5 26 -36.2155 -3.8596
-23 5 27 -1.6587 10.9391
-23 5 28 5.9689 12.0669
-23 5 29 3.2335 -2.1041
-23 5 30 -7.5853 -1.3660
-23 5 31 2.7462 -10.3123
-23 5 32 -4.9524 2.1041
-23 5 33 5.0921 -3.2523
-23 7 1 -6.1684 -8.9274
-23 7 2 -12.7222 -6.9755
-23 7 3 -12.4835 6.4517
-23 7 4 -0.4375 -16.9071
-23 7 5 2.1160 0.2022
-23 7 6 4.1268 -9.7701
-23 7 7 2.5588 -12.5429
-23 7 8 0.3716 -7.4401
-23 7 9 -0.8474 -6.0501
-23 7 10 -46.0755 10.1697
-23 7 11 24.0962 6.1617
-23 7 12 -16.5257 -9.3990
-23 7 13 -6.2197 -12.3229
-23 7 14 -2.7609 16.3295
-23 7 15 20.3432 21.1838
-23 7 16 13.4399 -2.5072
-23 7 17 24.7710 -35.7779
-23 7 18 -4.5996 3.8399
-23 7 19 3.6887 -7.4955
-23 7 20 4.6301 14.7947
-23 7 21 13.3416 -2.0861
-23 7 22 -30.5429 -15.1441
-23 7 23 27.5514 5.9459
-23 7 24 -14.0218 28.1702
-23 7 25 4.7355 -19.8181
-23 7 26 -0.1553 4.4202
-23 7 27 12.2739 4.4487
-23 7 28 5.6166 3.4587
-23 7 29 9.1072 -9.1949
-23 7 30 4.7928 -3.2952
-23 7 31 0.8951 7.2986
-23 7 32 -5.1474 2.8279
-23 9 1 8.2682 0.2231
-23 9 2 15.5423 -0.9908
-23 9 3 -27.9585 -18.0178
-23 9 4 11.6138 8.9556
-23 9 5 -8.7271 1.5124
-23 9 6 0.6219 -7.2526
-23 9 7 -3.2203 -3.1617
-23 9 8 -4.6659 8.6715
-23 9 9 -10.6402 9.8221
-23 9 10 18.9153 -1.5799
-23 9 11 0.8068 -14.5633
-23 9 12 -18.6803 -43.0945
-23 9 13 -23.6143 31.7203
-23 9 14 -24.5290 0.2159
-23 9 15 8.3112 -6.2289
-23 9 16 6.9993 5.9644
-23 9 17 -0.1911 -27.0763
-23 9 18 0.5406 -6.2312
-23 9 19 6.9722 5.9217
-23 9 20 2.4912 8.0008
-23 9 21 -3.0246 2.7011
-23 9 22 -39.0304 -15.4794
-23 9 23 25.9051 23.2390
-23 9 24 7.4635 -1.8374
-23 9 25 -0.0695 2.5579
-23 9 26 8.2424 -9.5231
-23 9 27 4.2032 -16.3011
-23 9 28 -2.4387 1.1982
-23 9 29 -9.6895 2.5797
-23 9 30 13.2292 4.0516
-23 11 1 -4.2710 2.0289
-23 11 2 -5.4172 -10.6354
-23 11 3 -16.3449 4.3623
-23 11 4 -20.2972 31.6904
-23 11 5 12.8964 4.8784
-23 11 6 8.1039 24.2962
-23 11 7 -9.7954 -11.9417
-23 11 8 8.5000 -9.7937
-23 11 9 -7.6622 2.7300
-23 11 10 12.6442 -4.8656
-23 11 11 -23.4545 -4.7072
-23 11 12 -6.6528 3.9826
-23 11 13 12.3191 -8.2187
-23 11 14 -7.7509 1.3667
-23 11 15 1.3125 -2.8221
-23 11 16 -1.9734 -2.6563
-23 11 17 -9.0596 -12.8053
-23 11 18 -6.9104 1.7758
-23 11 19 -6.2249 16.7128
-23 11 20 -18.2414 1.9954
-23 11 21 13.3763 -23.1721
-23 11 22 5.2731 -0.3042
-23 11 23 0.6217 -3.3495
-23 11 24 -14.8547 8.6771
-23 11 25 0.1409 4.1945
-23 11 26 9.1661 2.0698
-23 11 27 -10.3288 -20.3463
-23 11 28 1.8449 3.4615
-23 13 1 14.9592 -5.0918
-23 13 2 -14.3801 6.0071
-23 13 3 1.8820 -0.3093
-23 13 4 -13.0768 18.2150
-23 13 5 -11.1734 -1.7367
-23 13 6 -12.7292 14.6518
-23 13 7 -18.1824 7.7693
-23 13 8 4.2316 17.5929
-23 13 9 21.3658 0.5701
-23 13 10 -11.6663 0.8916
-23 13 11 -29.9977 -24.4023
-23 13 12 7.9339 1.3088
-23 13 13 3.9872 2.6330
-23 13 14 -9.2940 -5.9197
-23 13 15 8.0829 1.0262
-23 13 16 -6.0914 -1.2093
-23 13 17 28.1532 -13.4788
-23 13 18 5.8623 2.5558
-23 13 19 -7.0147 -1.9415
-23 13 20 -9.4930 8.9105
-23 13 21 1.8779 -7.9408
-23 13 22 7.4118 -3.7844
-23 13 23 6.3952 8.6492
-23 13 24 -1.6547 19.0515
-23 13 25 -4.0381 -1.2087
-23 15 1 16.6489 14.0574
-23 15 2 7.9260 -7.5311
-23 15 3 22.5064 1.3820
-23 15 4 -2.2111 -0.1594
-23 15 5 8.6369 -13.8915
-23 15 6 -3.4877 2.1095
-23 15 7 0.1269 -3.7998
-23 15 8 -3.3726 16.7989
-23 15 9 -1.6212 -3.4832
-23 15 10 -2.1683 0.8210
-23 15 11 -15.7424 -13.2972
-23 15 12 3.1140 -12.8488
-23 15 13 -18.1062 17.0868
-23 15 14 -39.2315 -7.6658
-23 15 15 -10.1695 -3.4233
-23 15 16 1.4076 -2.7939
-23 15 17 22.0078 -17.9938
-23 15 18 -10.1946 1.2054
-23 15 19 -17.5582 -2.1340
-23 15 20 -8.7354 -6.3174
-22 0 2 3.5176 15.7864
-22 0 4 -2.6726 6.0602
-22 0 6 12.0951 2.8969
-22 0 8 -9.6793 -3.2455
-22 0 10 -27.4533 -0.0004
-22 0 12 -12.2338 32.2591
-22 0 14 42.4561 -8.2006
-22 0 16 3.3453 -23.1662
-22 0 18 -21.6537 0.8985
-22 0 20 -7.4218 5.2263
-22 0 22 -9.0551 -9.7211
-22 0 24 -18.3872 -35.4705
-22 0 26 -25.8544 18.8051
-22 0 28 13.7477 16.3458
-22 0 30 -15.8380 4.9801
-22 0 32 1.0760 9.0727
-22 0 34 2.2209 -3.3705
-22 2 1 10.1918 -15.5181
-22 2 2 -8.4774 6.8443
-22 2 3 -8.2238 -12.9133
-22 2 4 -2.6470 -0.9215
-22 2 5 8.2435 8.4504
-22 2 6 -3.1560 10.0565
-22 2 7 10.3974 4.8434
-22 2 8 -29.5343 -22.3761
-22 2 9 -7.7234 -14.9682
-22 2 10 -7.8442 21.1150
-22 2 11 13.6279 -2.0853
-22 2 12 12.2311 20.1815
-22 2 13 -19.7974 14.2803
-22 2 14 3.5527 3.1650
-22 2 15 -1.1486 24.8514
-22 2 16 -16.2516 -16.5456
-22 2 17 11.2970 -22.1446
-22 2 18 -3.8929 -2.1909
-22 2 19 1.0933 2.5657
-22 2 20 5.3049 -17.9700
-22 2 21 -9.6199 -1.2060
-22 2 22 -17.4229 3.2397
-22 2 23 20.0037 10.5362
-22 2 24 -11.0433 -18.3937
-22 2 25 -5.6749 7.3238
-22 2 26 -14.6802 5.4060
-22 2 27 -10.7230 -22.0248
-22 2 28 0.5377 24.6482
-22 2 29 -14.6098 7.5013
-22 2 30 9.8687 -5.3792
-22 2 31 8.5847 16.1013
-22 2 32 -0.5455 5.4390
-22 2 33 10.7028 -6.1990
-22 2 34 0.5340 1.2949
-22 4 1 13.2499 -17.6341
-22 4 2 -0.6534 -14.3508
-22 4 3 -18.5604 -7.9323
-22 4 4 -13.8865 -9.3007
-22 4 5 -2.7612 31.4322
-22 4 6 -8.2732 13.4135
-22 4 7 21.1694 -21.0224
-22 4 8 -2.3625 -2.9450
-22 4 9 -23.1465 -4.1503
-22 4 10 24.9311 -3.4277
-22 4 11 3.7755 4.5754
-22 4 12 -0.8505 -9.8043
-22 4 13 8.4534 -7.1719
-22 4 14 25.0458 5.6442
-22 4 15 -1.6634 13.3811
-22 4 16 6.9397 -21.3528
-22 4 17 7.6129 -3.2624
-22 4 18 -39.7158 1.2523
-22 4 19 -2.5888 -4.8522
-22 4 20 -12.6282 6.1849
-22 4 21 -10.8319 -11.4623
-22 4 22 12.5029 -2.7249
-22 4 23 -22.8492 -14.8309
-22 4 24 -5.0425 -10.7490
-22 4 25 15.5184 -34.7476
-22 4 26 -7.6244 -14.1490
-22 4 27 -23.1879 0.3254
-22 4 28 -3.8536 13.5783
-22 4 29 -16.4270 7.7542
-22 4 30 -4.7322 -2.9180
-22 4 31 -11.9547 -7.8753
-22 4 32 -4.0461 18.9515
-22 4 33 2.4323 -7.7871
-22 4 34 -4.5342 2.0229
-22 6 1 8.3753 -10.8522
-22 6 2 -8.6343 -6.1431
-22 6 3 -24.1505 3.6379
-22 6 4 -21.1656 -3.8862
-22 6 5 -14.8052 6.8790
-22 6 6 -3.3717 11.9292
-22 6 7 10.4188 -5.1950
-22 6 8 6.5791 10.6579
-22 6 9 -2.9269 -17.1980
-22 6 10 -19.2642 25.6872
-22 6 11 -19.3476 -4.9838
-22 6 12 22.5784 10.2882
-22 6 13 1.2260 -37.2497
-22 6 14 28.0695 -18.3640
-22 6 15 4.8690 2.3548
-22 6 16 20.0733 24.4884
-22 6 17 -1.9860 4.1700
-22 6 18 13.4613 -17.2049
-22 6 19 22.7700 4.3727
-22 6 20 -4.2716 4.6937
-22 6 21 1.9986 -46.2257
-22 6 22 -9.8377 6.8355
-22 6 23 -48.7142 -20.2652
-22 6 24 20.5971 26.1914
-22 6 25 -17.9655 12.1952
-22 6 26 0.6028 -7.8173
-22 6 27 1.6193 11.9185
-22 6 28 2.8927 4.4059
-22 6 29 2.6031 -5.1549
-22 6 30 4.7506 -1.0778
-22 6 31 3.9069 -2.9377
-22 6 32 -3.0941 11.9068
-22 6 33 -9.7606 2.9668
-22 8 1 -4.8632 13.1528
-22 8 2 14.6152 -9.7743
-22 8 3 2.5811 11.2097
-22 8 4 -12.1082 -17.0276
-22 8 5 -9.4735 9.8926
-22 8 6 -6.5361 5.8967
-22 8 7 -7.2385 0.3598
-22 8 8 1.2602 10.8579
-22 8 9 -3.8806 16.4536
-22 8 10 -28.8198 35.6180
-22 8 11 36.6013 -5.0629
-22 8 12 -11.9555 -22.4836
-22 8 13 6.2300 -8.6594
-22 8 14 -3.7842 0.8019
-22 8 15 -21.4836 -11.6389
-22 8 16 10.5974 -3.0254
-22 8 17 5.4829 -41.8534
-22 8 18 7.2693 -17.4472
-22 8 19 1.4003 -5.8554
-22 8 20 1.2796 33.5751
-22 8 21 7.0042 -29.6797
-22 8 22 -18.8929 -2.2163
-22 8 23 -1.7196 19.3431
-22 8 24 -7.6955 -6.4000
-22 8 25 11.2074 -10.1727
-22 8 26 1.0427 -3.6990
-22 8 27 -5.1239 -11.5001
-22 8 28 -7.3779 -12.6898
-22 8 29 -1.8564 -2.8446
-22 8 30 6.9688 3.9062
-22 8 31 10.2723 16.8033
-22 8 32 -0.1733 -1.0339
-22 10 1 9.3088 16.8942
-22 10 2 -1.3150 -10.6790
-22 10 3 1.4864 -8.5248
-22 10 4 3.2230 4.1602
-22 10 5 -5.6351 -15.0911
-22 10 6 -3.1132 8.8612
-22 10 7 -11.0696 13.3666
-22 10 8 -3.4150 -7.7828
-22 10 9 0.4849 36.0665
-22 10 10 -2.8639 1.4751
-22 10 11 -13.1604 -10.6136
-22 10 12 -7.2903 16.1357
-22 10 13 -11.1668 20.3761
-22 10 14 -0.0976 -12.6997
-22 10 15 2.6533 5.0318
-22 10 16 1.1960 -3.3810
-22 10 17 18.2677 -45.9535
-22 10 18 -6.3719 0.5768
-22 10 19 -10.0987 -6.5226
-22 10 20 2.5303 22.4899
-22 10 21 -24.2967 -12.5596
-22 10 22 17.4744 -13.6951
-22 10 23 19.0833 10.3345
-22 10 24 -9.5503 -20.6500
-22 10 25 -24.0998 7.3599
-22 10 26 16.6194 -7.5851
-22 10 27 -12.6686 1.3535
-22 10 28 -2.7907 -9.2858
-22 10 29 0.7195 5.1268
-22 10 30 5.0574 -0.2172
-22 12 1 -0.8610 -2.1518
-22 12 2 10.4199 6.5605
-22 12 3 -6.9438 6.5606
-22 12 4 16.5779 -13.7973
-22 12 5 8.3873 7.4139
-22 12 6 -16.3671 -15.7722
-22 12 7 -22.0334 -14.4106
-22 12 8 -2.8333 25.2492
-22 12 9 -1.9656 34.5387
-22 12 10 24.4748 -1.0437
-22 12 11 -22.2270 -13.4673
-22 12 12 -2.0787 1.6673
-22 12 13 0.5686 -9.7965
-22 12 14 -17.5113 13.1726
-22 12 15 -10.0829 -6.9360
-22 12 16 1.1750 5.3804
-22 12 17 8.0623 1.5900
-22 12 18 1.2700 10.3304
-22 12 19 -13.1798 -7.0696
-22 12 20 0.8490 4.1971
-22 12 21 -8.6533 -7.7147
-22 12 22 21.7368 -0.5686
-22 12 23 -8.0537 -1.4746
-22 12 24 2.6129 13.8771
-22 12 25 -13.1130 18.5076
-22 12 26 -3.0964 -6.2840
-22 12 27 0.9000 1.5152
-22 12 28 2.0017 7.2570
-22 14 1 2.6228 -8.0826
-22 14 2 2.3438 20.7297
-22 14 3 -13.8737 8.4045
-22 14 4 16.5042 0.5816
-22 14 5 -0.1090 28.9096
-22 14 6 14.5254 5.4202
-22 14 7 8.7520 -12.2958
-22 14 8 13.1025 13.8431
-22 14 9 -3.9949 11.0089
-22 14 10 -5.6954 -12.7459
-22 14 11 6.2698 3.3670
-22 14 12 -2.8047 14.2116
-22 14 13 6.1767 -4.4912
-22 14 14 -12.4493 -0.8074
-22 14 15 -30.1803 -12.3839
-22 14 16 -6.7440 -10.1212
-22 14 17 20.1955 -16.6803
-22 14 18 6.5996 5.0805
-22 14 19 -10.8072 2.9590
-22 14 20 -7.5801 -4.6955
-22 14 21 -4.0079 -16.3702
-22 14 22 9.1305 -6.8287
-22 14 23 2.7629 -4.2939
-22 14 24 7.0633 8.9779
-22 14 25 -3.7253 -7.6234
-22 16 1 -6.3741 -8.9762
-22 16 2 11.4170 -1.3378
-22 16 3 -27.0218 -6.7749
-22 16 4 -6.0782 -8.1998
-22 16 5 -4.6122 26.1217
-22 16 6 5.1766 2.1536
-22 16 7 21.1898 0.8430
-22 16 8 -0.8760 5.8107
-22 16 9 -2.6916 -1.7621
-22 16 10 -8.1215 1.9005
-22 16 11 -6.2755 8.0932
-22 16 12 9.3841 36.1474
-22 16 13 2.4283 24.2651
-22 16 14 25.5193 -10.0960
-22 16 15 -7.5369 -1.9285
-22 16 16 -8.9224 -5.5429
-22 16 17 1.8767 0.3812
-22 16 18 -12.0660 20.7529
-22 16 19 2.5642 2.7082
-22 16 20 10.3633 -3.4138
-21 1 1 2.9035 11.3421
-21 1 2 9.5742 2.5191
-21 1 3 -3.3063 -13.4626
-21 1 4 -8.1202 -18.3658
-21 1 5 -6.2941 -10.7033
-21 1 6 -16.9236 29.8743
-21 1 7 9.8515 -0.7847
-21 1 8 31.4239 19.9857
-21 1 9 -22.5346 -32.9817
-21 1 10 8.6140 -16.1799
-21 1 11 -6.0767 21.4994
-21 1 12 5.4069 4.5071
-21 1 13 23.8350 -4.5075
-21 1 14 -4.4649 15.0304
-21 1 15 -28.0304 -16.1530
-21 1 16 29.2897 10.1990
-21 1 17 -12.7218 -13.5823
-21 1 18 -4.2380 -9.1708
-21 1 19 2.2691 7.9604
-21 1 20 -4.9221 7.9311
-21 1 21 10.8710 -24.5582
-21 1 22 -37.3569 22.4609
-21 1 23 -2.4410 4.0189
-21 1 24 12.9110 36.2025
-21 1 25 -9.8423 22.6336
-21 1 26 18.9184 -1.7971
-21 1 27 9.5776 2.2613
-21 1 28 3.6230 3.0821
-21 1 29 5.6473 -3.6221
-21 1 30 2.2912 6.2761
-21 1 31 2.7675 -11.1842
-21 1 32 2.2881 -12.8992
-21 1 33 -16.3592 6.6277
-21 1 34 0.0527 -8.9718
-21 1 35 3.6714 5.6681
-21 3 1 1.1744 9.1000
-21 3 2 2.6601 1.0190
-21 3 3 24.4831 -17.9430
-21 3 4 1.4592 -2.9641
-21 3 5 -14.3910 15.5472
-21 3 6 -12.3245 31.3199
-21 3 7 -8.7686 14.7932
-21 3 8 5.8023 -10.0505
-21 3 9 -17.5130 -1.0857
-21 3 10 -2.5528 -0.7839
-21 3 11 38.0875 11.1813
-21 3 12 28.3291 13.9839
-21 3 13 26.6540 -23.3810
-21 3 14 -7.2151 21.6197
-21 3 15 -6.0029 -11.2777
-21 3 16 11.2963 8.2406
-21 3 17 -2.8440 -18.5062
-21 3 18 -6.5586 -7.5644
-21 3 19 -14.6324 3.8198
-21 3 20 -11.1093 -12.3183
-21 3 21 -14.3046 1.2486
-21 3 22 -28.6093 17.0790
-21 3 23 -8.1802 7.1065
-21 3 24 -10.3959 17.3202
-21 3 25 6.9271 16.2173
-21 3 26 44.0227 -18.6601
-21 3 27 28.1217 1.1385
-21 3 28 -5.2052 1.6331
-21 3 29 0.2002 -0.1835
-21 3 30 5.0503 -1.3294
-21 3 31 -28.1865 -17.7883
-21 3 32 1.4330 2.2498
-21 3 33 -22.6330 9.1160
-21 3 34 3.1176 0.1230
-21 3 35 5.9070 9.3942
-21 5 1 7.0702 16.1960
-21 5 2 1.9790 3.4051
-21 5 3 7.4279 8.5474
-21 5 4 12.0381 8.7378
-21 5 5 -17.6609 2.4674
-21 5 6 5.0026 -6.5711
-21 5 7 0.0418 6.3990
-21 5 8 6.2230 -1.3017
-21 5 9 -6.7831 1.8300
-21 5 10 -8.7639 -0.3467
-21 5 11 -22.6893 14.2823
-21 5 12 -13.6797 -19.3812
-21 5 13 11.3696 -31.6882
-21 5 14 -0.5376 -22.9159
-21 5 15 4.6498 -16.6703
-21 5 16 15.4000 23.1923
-21 5 17 -8.5091 25.4114
-21 5 18 -13.2042 15.4882
-21 5 19 -10.7140 15.7471
-21 5 20 -1.7701 6.4146
-21 5 21 -3.5656 38.0992
-21 5 22 3.3528 -18.2113
-21 5 23 -20.5385 12.7113
-21 5 24 -19.9517 -12.6186
-21 5 25 17.7861 1.0051
-21 5 26 -14.7608 9.9932
-21 5 27 0.8483 0.3608
-21 5 28 -5.3970 7.2451
-21 5 29 -19.1010 13.6900
-21 5 30 19.1331 4.4443
-21 5 31 10.5078 10.7718
-21 5 32 0.7853 10.8002
-21 5 33 3.3729 -5.9330
-21 5 34 -6.3965 7.0831
-21 7 1 4.9173 0.6682
-21 7 2 -5.1827 22.5473
-21 7 3 24.3824 9.4116
-21 7 4 11.8925 -4.5383
-21 7 5 -3.1311 -7.3640
-21 7 6 9.2100 -0.7175
-21 7 7 -11.3791 -3.3133
-21 7 8 31.0679 4.5122
-21 7 9 -10.9187 5.6444
-21 7 10 -25.7951 27.4161
-21 7 11 1.4152 -2.1233
-21 7 12 -18.1052 -21.3937
-21 7 13 -11.2900 -27.7658
-21 7 14 2.5363 -7.8080
-21 7 15 -31.2099 10.8332
-21 7 16 -25.1936 -5.0226
-21 7 17 10.3086 -14.8651
-21 7 18 16.3975 -14.1870
-21 7 19 -35.8895 -8.5964
-21 7 20 6.7708 20.5780
-21 7 21 3.3305 22.0681
-21 7 22 13.6577 0.4434
-21 7 23 11.2440 -1.1216
-21 7 24 -4.1063 -3.3248
-21 7 25 -3.5203 -4.1005
-21 7 26 -12.6782 3.9994
-21 7 27 -9.0486 -6.7215
-21 7 28 -7.4280 -4.2349
-21 7 29 -3.6699 -15.1266
-21 7 30 5.8866 0.1797
-21 7 31 14.0473 7.8942
-21 7 32 -1.0489 9.3132
-21 7 33 -4.6782 -1.7033
-21 9 1 4.3189 -5.0870
-21 9 2 -4.1171 7.4907
-21 9 3 -11.6253 2.2220
-21 9 4 20.9152 1.6863
-21 9 5 5.9666 1.0381
-21 9 6 13.1273 -11.5579
-21 9 7 15.6817 -16.9772
-21 9 8 7.9507 -0.0786
-21 9 9 -14.5171 3.7744
-21 9 10 -13.4478 26.8322
-21 9 11 4.4006 -10.1017
-21 9 12 -12.2397 -6.1270
-21 9 13 -7.0872 45.9228
-21 9 14 -30.2743 -18.2660
-21 9 15 -47.2713 5.3305
-21 9 16 -5.5787 14.8949
-21 9 17 6.3273 -4.2481
-21 9 18 16.4622 -7.9053
-21 9 19 5.3870 6.2574
-21 9 20 3.9998 16.7405
-21 9 21 15.5881 -25.4654
-21 9 22 -15.5614 16.4294
-21 9 23 1.0279 -3.9815
-21 9 24 -4.0806 -38.9542
-21 9 25 -16.0422 32.7649
-21 9 26 -25.6129 -1.3851
-21 9 27 19.4996 14.8687
-21 9 28 -8.5650 -8.4972
-21 9 29 12.7892 -13.4663
-21 9 30 -2.2997 1.9900
-21 9 31 -4.7436 -6.6391
-21 9 32 -5.8021 -4.8166
-21 11 1 2.3346 17.2887
-21 11 2 -2.6228 -4.2867
-21 11 3 2.0217 -1.3597
-21 11 4 -3.4540 4.8202
-21 11 5 10.9716 0.8514
-21 11 6 -1.5442 -0.0457
-21 11 7 17.0175 -24.9477
-21 11 8 -23.2338 -19.1784
-21 11 9 -13.3761 36.4575
-21 11 10 10.5980 22.7706
-21 11 11 -1.7870 5.6642
-21 11 12 35.2338 21.2724
-21 11 13 -22.3674 -6.9668
-21 11 14 3.1717 -32.7703
-21 11 15 -35.5778 18.9816
-21 11 16 -11.2771 5.8330
-21 11 17 10.0862 19.1551
-21 11 18 -0.7057 2.8902
-21 11 19 3.2480 11.7821
-21 11 20 -23.2842 -20.4168
-21 11 21 -2.2586 -7.2495
-21 11 22 13.8734 3.7717
-21 11 23 13.1397 1.8888
-21 11 24 -19.7186 -12.6785
-21 11 25 -7.8076 18.5849
-21 11 26 5.4507 5.9240
-21 11 27 -3.6913 -3.2947
-21 11 28 9.6454 -6.1574
-21 11 29 -1.2784 3.9569
-21 11 30 -14.2139 -5.4195
-21 13 1 2.5815 7.4541
-21 13 2 -1.5963 -3.3589
-21 13 3 12.5571 -3.6626
-21 13 4 -8.6868 -8.1444
-21 13 5 -24.5557 22.0810
-21 13 6 6.1966 -5.9950
-21 13 7 12.9243 13.2910
-21 13 8 -13.4957 -5.4123
-21 13 9 9.4494 6.4060
-21 13 10 -8.3010 11.1887
-21 13 11 -4.6047 -9.3362
-21 13 12 13.9989 26.5109
-21 13 13 1.4998 -7.4493
-21 13 14 0.2591 8.1556
-21 13 15 -27.3140 -6.3939
-21 13 16 0.6527 4.5511
-21 13 17 9.1953 11.1097
-21 13 18 13.6656 -7.5512
-21 13 19 12.8727 2.9282
-21 13 20 -12.0133 -4.2426
-21 13 21 -17.1485 -2.2036
-21 13 22 21.4032 -16.1041
-21 13 23 10.8059 3.1956
-21 13 24 8.2535 3.8617
-21 13 25 8.2470 -5.4295
-21 13 26 8.2821 -10.0156
-21 13 27 -2.6773 -6.9490
-21 15 1 8.6578 15.8933
-21 15 2 1.7401 3.2155
-21 15 3 40.5788 -8.7190
-21 15 4 4.9086 -22.9353
-21 15 5 -14.9789 -8.0997
-21 15 6 -0.8828 0.2749
-21 15 7 -0.6282 -6.7118
-21 15 8 -9.7274 4.4839
-21 15 9 -0.1945 7.0697
-21 15 10 6.5106 -11.1592
-21 15 11 -2.1104 5.7323
-21 15 12 -23.9859 -6.2518
-21 15 13 12.9918 31.0582
-21 15 14 -12.5274 21.9018
-21 15 15 -24.0885 -5.8986
-21 15 16 11.3072 -8.6339
-21 15 17 0.5459 0.6012
-21 15 18 -10.8971 13.0838
-21 15 19 -2.5950 11.1118
-21 15 20 -5.8096 -0.2674
-21 15 21 -7.4297 -0.4184
-21 15 22 1.6318 -5.0207
-21 15 23 -14.6572 -0.4711
-21 15 24 2.7929 3.6779
-21 17 1 2.8439 7.7684
-21 17 2 -0.3948 13.2798
-21 17 3 6.8547 -0.7377
-21 17 4 10.6015 -0.3654
-21 17 5 2.9646 -4.8396
-21 17 6 6.6244 -30.6411
-21 17 7 7.5465 -0.6009
-21 17 8 -14.9356 -3.0895
-21 17 9 11.3187 15.2273
-21 17 10 4.3465 -5.3911
-21 17 11 4.1840 -6.2344
-21 17 12 -4.2738 -2.6514
-21 17 13 8.9634 -12.4639
-21 17 14 16.4652 -5.1386
-21 17 15 -26.8526 -3.3887
-21 17 16 6.6929 4.8912
-21 17 17 2.6062 3.9918
-21 17 18 -2.0963 -2.4609
-20 0 2 8.2644 42.5400
-20 0 4 26.8630 -9.6425
-20 0 6 0.1277 -28.3561
-20 0 8 42.7722 7.9602
-20 0 10 0.5609 -62.5356
-20 0 12 -16.2879 -0.7866
-20 0 14 -5.1887 -35.6323
-20 0 16 19.4718 7.6100
-20 0 18 16.9727 -15.2954
-20 0 20 5.8134 14.7519
-20 0 22 37.8486 -26.7948
-20 0 24 4.9052 -18.6930
-20 0 26 -28.8170 -2.2307
-20 0 28 17.0865 21.3140
-20 0 30 -3.6212 2.4020
-20 0 32 -14.5068 -10.0513
-20 0 34 -4.3843 2.5972
-20 0 36 3.0297 -9.4077
-20 2 1 -14.8453 9.1817
-20 2 2 0.7324 14.0329
-20 2 3 18.4479 7.7276
-20 2 4 29.8731 -2.9397
-20 2 5 9.3971 -5.3713
-20 2 6 -5.9228 -0.9956
-20 2 7 -14.9019 23.0668
-20 2 8 -17.3898 -2.8474
-20 2 9 -10.2306 -21.2760
-20 2 10 -9.7024 -17.2975
-20 2 11 -6.5339 -8.9787
-20 2 12 40.8748 2.4151
-20 2 13 -11.8114 4.5262
-20 2 14 -20.7272 8.3688
-20 2 15 -31.6533 27.5739
-20 2 16 6.4068 32.9166
-20 2 17 -1.5857 1.3277
-20 2 18 16.4426 -4.3526
-20 2 19 6.3471 7.3464
-20 2 20 20.9601 3.7809
-20 2 21 7.3477 -25.4713
-20 2 22 -3.0474 5.7557
-20 2 23 -0.5807 -6.2624
-20 2 24 -9.9518 -17.5153
-20 2 25 -6.4001 7.9388
-20 2 26 8.8101 -16.4173
-20 2 27 29.9803 -9.1234
-20 2 28 2.2918 7.4738
-20 2 29 -14.0289 17.3182
-20 2 30 -0.5278 2.2687
-20 2 31 7.8577 17.9381
-20 2 32 -20.3269 -16.1616
-20 2 33 -1.2480 2.2258
-20 2 34 -2.5965 2.9223
-20 2 35 0.4937 -1.0865
-20 4 1 -10.1602 -1.8941
-20 4 2 2.6844 3.6482
-20 4 3 36.2975 -7.7079
-20 4 4 26.8011 7.1237
-20 4 5 1.9427 -1.8866
-20 4 6 7.8148 -12.5598
-20 4 7 -5.3842 14.9871
-20 4 8 25.7401 2.2004
-20 4 9 0.3477 -19.1514
-20 4 10 7.0397 -28.5339
-20 4 11 -27.8538 -11.2867
-20 4 12 -33.4722 -15.5329
-20 4 13 -28.8278 -17.3690
-20 4 14 -14.4953 13.0335
-20 4 15 11.7083 -4.1261
-20 4 16 26.1268 16.7690
-20 4 17 9.3862 13.0202
-20 4 18 -8.2997 21.9280
-20 4 19 2.8091 20.4984
-20 4 20 -7.9486 13.7822
-20 4 21 19.3849 17.2111
-20 4 22 -10.8084 28.6711
-20 4 23 -6.4476 -14.2107
-20 4 24 -9.3249 -2.1111
-20 4 25 -9.0789 -28.8551
-20 4 26 20.9520 -19.4480
-20 4 27 -1.2685 5.0067
-20 4 28 -11.2892 -13.9834
-20 4 29 -6.3497 22.4006
-20 4 30 1.2141 3.0934
-20 4 31 7.6905 7.2171
-20 4 32 7.0743 16.7812
-20 4 33 -0.3901 -7.5628
-20 4 34 6.9582 5.9593
-20 4 35 -9.9282 2.8062
-20 6 1 0.7965 -5.5801
-20 6 2 -0.6899 15.3064
-20 6 3 13.2370 1.7291
-20 6 4 23.3814 1.8664
-20 6 5 -17.2193 -17.7727
-20 6 6 12.4446 -10.0338
-20 6 7 0.4779 15.0497
-20 6 8 23.5341 -0.5692
-20 6 9 12.3627 1.9532
-20 6 10 -19.4401 37.3916
-20 6 11 -33.7404 14.8059
-20 6 12 -9.4312 -8.5031
-20 6 13 -11.8068 -2.3795
-20 6 14 -3.7931 1.0679
-20 6 15 24.9757 -7.3727
-20 6 16 3.7381 15.1741
-20 6 17 -6.3782 -0.1917
-20 6 18 14.1541 3.3509
-20 6 19 12.1446 5.2325
-20 6 20 -3.4346 -11.4008
-20 6 21 15.9577 22.0487
-20 6 22 -4.8124 2.9123
-20 6 23 6.1513 1.1182
-20 6 24 18.4467 19.0870
-20 6 25 0.0795 20.6814
-20 6 26 7.8352 19.3382
-20 6 27 2.9907 8.4070
-20 6 28 -2.6133 -18.1032
-20 6 29 4.4434 -17.3357
-20 6 30 17.9649 -13.0988
-20 6 31 -10.1592 -5.9603
-20 6 32 0.5405 -5.1749
-20 6 33 -2.9216 10.3788
-20 6 34 -6.9841 4.7586
-20 8 1 18.2626 -9.3155
-20 8 2 -4.3093 -0.0064
-20 8 3 -10.7962 -12.2338
-20 8 4 -12.7474 -11.2467
-20 8 5 -9.6411 25.9345
-20 8 6 0.1453 -12.3569
-20 8 7 19.3967 -4.2227
-20 8 8 51.0115 4.3383
-20 8 9 -23.0761 -7.3056
-20 8 10 -16.2120 24.1762
-20 8 11 26.7217 -0.9842
-20 8 12 -17.9120 14.0487
-20 8 13 23.7839 29.3858
-20 8 14 -1.5284 34.3284
-20 8 15 -35.2805 -10.6791
-20 8 16 -11.7665 -13.8761
-20 8 17 2.5720 19.7412
-20 8 18 -4.1741 -7.0394
-20 8 19 -17.4499 -0.1009
-20 8 20 36.7297 22.2508
-20 8 21 8.4296 3.4055
-20 8 22 -9.5690 -0.7427
-20 8 23 16.4331 1.9702
-20 8 24 -5.5450 14.7071
-20 8 25 14.0813 -4.3584
-20 8 26 -9.5546 15.8994
-20 8 27 -5.3779 -1.6027
-20 8 28 2.1377 5.4952
-20 8 29 -4.7199 -9.1794
-20 8 30 6.4040 2.6988
-20 8 31 2.6788 0.5208
-20 8 32 -4.5584 -2.6206
-20 8 33 -2.7173 -1.3677
-20 10 1 1.5186 0.9826
-20 10 2 -0.8708 4.2680
-20 10 3 -18.2703 -6.8399
-20 10 4 16.5275 2.7051
-20 10 5 -26.6593 4.4466
-20 10 6 -4.0436 5.3226
-20 10 7 21.2453 -7.4790
-20 10 8 10.1594 -13.7128
-20 10 9 -21.9668 -1.2095
-20 10 10 -2.4663 -6.5211
-20 10 11 30.8578 26.6287
-20 10 12 -16.5795 28.9804
-20 10 13 25.0792 29.8646
-20 10 14 0.4460 -22.8539
-20 10 15 -5.5620 -9.0579
-20 10 16 3.6563 6.2177
-20 10 17 -3.0717 2.8673
-20 10 18 -3.3559 6.0581
-20 10 19 -0.1486 2.5908
-20 10 20 -0.3881 -3.0488
-20 10 21 -4.3745 -15.2289
-20 10 22 -26.7520 26.1802
-20 10 23 31.5584 -4.5023
-20 10 24 5.4982 6.9081
-20 10 25 -8.4544 2.5079
-20 10 26 9.3221 -13.3766
-20 10 27 1.1349 6.7303
-20 10 28 -4.8597 -8.5428
-20 10 29 11.4037 17.5737
-20 10 30 -8.5531 6.2022
-20 10 31 -6.5345 -5.9760
-20 12 1 2.1427 -3.5905
-20 12 2 2.5534 8.6301
-20 12 3 11.1548 -5.5339
-20 12 4 12.0502 5.8941
-20 12 5 -13.8791 -1.3277
-20 12 6 -11.4265 6.0686
-20 12 7 18.1483 1.2353
-20 12 8 4.5450 -1.4512
-20 12 9 -4.3120 -0.1778
-20 12 10 12.2305 -16.0620
-20 12 11 -20.2114 9.1574
-20 12 12 -0.6681 10.9519
-20 12 13 -6.7436 -5.6037
-20 12 14 21.7821 7.9419
-20 12 15 -20.3605 4.9941
-20 12 16 5.0611 0.4151
-20 12 17 -1.7688 8.5100
-20 12 18 -1.5064 16.3723
-20 12 19 3.8192 23.8247
-20 12 20 2.2768 -22.9873
-20 12 21 3.2698 5.2861
-20 12 22 -12.2776 -1.9687
-20 12 23 4.8657 -5.8119
-20 12 24 -0.4807 7.8608
-20 12 25 14.4173 15.3957
-20 12 26 8.5396 -8.0015
-20 12 27 8.3915 -12.9022
-20 12 28 -2.8042 1.3036
-20 12 29 7.7819 -1.8965
-20 14 1 -3.5263 -21.8404
-20 14 2 -15.9949 21.3828
-20 14 3 39.2867 1.8471
-20 14 4 24.4027 7.3524
-20 14 5 -9.7270 -22.1398
-20 14 6 17.7804 7.0097
-20 14 7 -15.0280 0.4725
-20 14 8 -3.0012 -4.6705
-20 14 9 5.1733 9.1277
-20 14 10 -3.4239 14.8332
-20 14 11 10.7342 -19.7132
-20 14 12 -3.9461 -1.7337
-20 14 13 -0.0932 13.3688
-20 14 14 -20.3778 24.5730
-20 14 15 -14.5413 6.4983
-20 14 16 8.8020 -2.6587
-20 14 17 1.3054 -26.1356
-20 14 18 2.2380 8.7713
-20 14 19 3.5021 19.1119
-20 14 20 -17.9503 5.1414
-20 14 21 -1.0046 6.3431
-20 14 22 8.6770 -19.3891
-20 14 23 -16.2210 -6.9197
-20 14 24 -12.0138 -6.9533
-20 14 25 5.0603 3.8003
-20 14 26 2.4441 -0.8392
-20 14 27 -7.2245 -5.4035
-20 16 1 -4.6118 -7.4312
-20 16 2 -16.2616 -10.7650
-20 16 3 18.7517 -13.2640
-20 16 4 -15.8379 11.0614
-20 16 5 -9.5609 -6.5562
-20 16 6 1.5265 15.5501
-20 16 7 21.3823 -22.8058
-20 16 8 -6.1403 16.1125
-20 16 9 11.3993 8.1895
-20 16 10 13.0522 12.4034
-20 16 11 -11.0845 -11.7035
-20 16 12 5.4154 -14.5939
-20 16 13 10.1077 49.0638
-20 16 14 -0.3136 -10.8666
-20 16 15 6.9221 4.0703
-20 16 16 15.9445 1.6857
-20 16 17 -3.6697 5.9786
-20 16 18 -6.9277 -2.6710
-20 16 19 19.6475 -2.4078
-20 16 20 -6.2639 12.2971
-20 16 21 7.8209 10.5235
-20 16 22 14.0853 2.8651
-20 16 23 -14.7244 -6.0771
-20 18 2 -7.3259 3.0129
-20 18 3 9.8648 -0.0530
-20 18 4 -14.2182 1.8401
-20 18 5 -8.2642 -16.1206
-20 18 6 -3.1988 -5.6552
-20 18 7 4.1222 3.4356
-20 18 8 -6.0896 0.1254
-20 18 9 5.5446 19.9698
-20 18 10 1.9222 -14.2173
-20 18 11 -7.3033 -2.9834
-20 18 12 -19.6183 -15.2055
-20 18 13 -0.8573 15.9159
-20 18 14 -4.5594 12.6636
-20 18 15 -5.9453 2.8857
-20 18 16 11.3367 2.6048
-20 18 17 6.7891 -4.6138
-19 1 1 21.9769 3.8575
-19 1 2 -3.6115 5.5007
-19 1 3 0.4809 -18.6474
-19 1 4 6.1247 10.1461
-19 1 5 -9.5209 -6.9376
-19 1 6 4.4306 -21.8378
-19 1 7 1.5093 12.3832
-19 1 8 -34.0264 23.0837
-19 1 9 -29.7693 -33.9766
-19 1 10 4.1740 -8.4201
-19 1 11 -25.5141 18.5711
-19 1 12 -9.4689 4.6109
-19 1 13 27.2323 21.6612
-19 1 14 -6.9606 -21.8439
-19 1 15 -6.5677 18.8603
-19 1 16 -36.5683 7.8050
-19 1 17 -26.7490 -20.5623
-19 1 18 5.9402 19.3979
-19 1 19 -30.4226 20.0780
-19 1 20 -8.3526 3.0031
-19 1 21 20.8211 15.3136
-19 1 22 6.6488 -7.1658
-19 1 23 8.0548 -11.0683
-19 1 24 -22.3209 5.4264
-19 1 25 -18.6919 -17.4032
-19 1 26 7.0064 11.6888
-19 1 27 21.5113 3.6843
-19 1 28 21.0108 -6.0727
-19 1 29 -0.8933 -3.3187
-19 1 30 -24.5014 24.8034
-19 1 31 20.1246 3.7072
-19 1 32 0.8444 10.6887
-19 1 33 -8.2698 -25.2045
-19 1 34 -6.0369 3.5602
-19 1 35 -7.5309 0.7700
-19 1 36 4.3329 7.8178
-19 3 1 -31.9939 -25.2269
-19 3 2 5.0145 -25.0236
-19 3 3 3.8589 -20.1044
-19 3 4 3.2217 -14.2246
-19 3 5 17.2739 15.7924
-19 3 6 -10.1151 1.7159
-19 3 7 -13.0870 33.9301
-19 3 8 -9.3596 9.7086
-19 3 9 23.8300 24.9142
-19 3 10 -2.3032 -5.5794
-19 3 11 15.7591 -2.9444
-19 3 12 18.8062 -0.6727
-19 3 13 -14.4127 -1.8618
-19 3 14 14.8904 3.9751
-19 3 15 22.6380 7.5064
-19 3 16 -15.5310 0.8339
-19 3 17 23.2442 -35.7762
-19 3 18 17.6737 27.3406
-19 3 19 -34.9174 2.3007
-19 3 20 31.3838 3.2221
-19 3 21 -0.8983 31.4113
-19 3 22 -2.8881 12.0303
-19 3 23 9.6733 -3.1003
-19 3 24 -49.4179 -18.2792
-19 3 25 -22.5194 -13.6727
-19 3 26 0.5220 -7.9707
-19 3 27 28.0997 2.3215
-19 3 28 8.1907 5.2874
-19 3 29 15.0881 9.3517
-19 3 30 11.2671 -3.9881
-19 3 31 6.5737 5.0945
-19 3 32 -6.7466 -9.4568
-19 3 33 -2.4025 0.4258
-19 3 34 -3.0952 5.2405
-19 3 35 -4.6089 10.6295
-19 3 36 -2.9317 4.1803
-19 5 1 -26.0710 -13.6766
-19 5 2 -7.4540 -30.4170
-19 5 3 -7.9066 13.7745
-19 5 4 -18.1384 -13.3939
-19 5 5 -2.9683 -1.3827
-19 5 6 -15.2160 -17.9648
-19 5 7 -3.5735 3.2941
-19 5 8 17.9358 10.1912
-19 5 9 -7.1371 5.4599
-19 5 10 -1.4348 41.2760
-19 5 11 -28.8731 41.5605
-19 5 12 8.1052 16.5150
-19 5 13 -3.8330 0.6438
-19 5 14 14.4769 -23.3701
-19 5 15 20.1762 -11.1951
-19 5 16 18.0507 -9.0772
-19 5 17 25.7723 6.5620
-19 5 18 5.9549 29.1151
-19 5 19 29.1178 -28.7909
-19 5 20 17.1743 -4.1044
-19 5 21 1.4982 -6.2298
-19 5 22 -7.0921 -1.0354
-19 5 23 -1.1619 1.8281
-19 5 24 -0.0845 -2.9506
-19 5 25 -5.3697 18.0100
-19 5 26 -11.3175 30.1527
-19 5 27 8.2812 20.3413
-19 5 28 2.4242 -1.4552
-19 5 29 5.2957 3.9143
-19 5 30 19.7868 -26.8173
-19 5 31 8.6665 -2.0296
-19 5 32 -19.1717 -14.3873
-19 5 33 7.8741 -0.6072
-19 5 34 -10.1496 10.8284
-19 5 35 -7.0311 3.4841
-19 7 1 -1.9734 7.1468
-19 7 2 -5.3157 -12.0777
-19 7 3 16.2368 -3.2262
-19 7 4 -27.7360 -6.7604
-19 7 5 -3.5196 -13.9672
-19 7 6 -11.1850 -0.4261
-19 7 7 0.4606 -7.9348
-19 7 8 47.7025 2.7353
-19 7 9 7.6812 -1.9055
-19 7 10 -2.5698 11.4822
-19 7 11 7.0600 -26.1930
-19 7 12 26.7382 -0.1339
-19 7 13 -20.2222 11.2175
-19 7 14 19.5094 14.7068
-19 7 15 1.7934 9.0778
-19 7 16 -3.3001 -9.3838
-19 7 17 15.0419 12.1014
-19 7 18 2.1772 -27.5873
-19 7 19 14.1515 -29.9545
-19 7 20 -34.8765 -11.6220
-19 7 21 -7.2358 -11.0044
-19 7 22 3.8698 10.6556
-19 7 23 8.2983 -8.5553
-19 7 24 44.7768 9.2126
-19 7 25 9.3408 7.5948
-19 7 26 11.1178 -16.4032
-19 7 27 -12.7899 1.4160
-19 7 28 -6.4324 -11.8442
-19 7 29 -3.6270 15.1819
-19 7 30 -10.5298 -3.9874
-19 7 31 6.7814 3.0835
-19 7 32 7.4381 5.2918
-19 7 33 2.3450 13.3192
-19 7 34 -0.3512 -7.3985
-19 9 1 -8.8135 15.6885
-19 9 2 -25.4756 -15.0830
-19 9 3 22.1861 23.6764
-19 9 4 -12.9370 13.6079
-19 9 5 10.2766 1.5883
-19 9 6 -8.8988 -18.4258
-19 9 7 4.5170 14.3251
-19 9 8 20.9757 -5.2269
-19 9 9 -4.1153 -38.2185
-19 9 10 8.6207 -0.8912
-19 9 11 26.0885 -42.3340
-19 9 12 -14.8131 27.5332
-19 9 13 3.0977 23.8428
-19 9 14 3.5459 10.2014
-19 9 15 12.0024 -39.3785
-19 9 16 24.0937 -2.3297
-19 9 17 -23.6247 6.5284
-19 9 18 0.5881 -30.5171
-19 9 19 -6.2653 11.9336
-19 9 20 15.7372 2.2085
-19 9 21 -6.8437 -11.8138
-19 9 22 -7.6812 13.8411
-19 9 23 10.4139 -0.0293
-19 9 24 8.8991 -2.1969
-19 9 25 4.8093 -10.5151
-19 9 26 -10.7616 -13.2051
-19 9 27 13.0618 -1.4929
-19 9 28 3.7854 -0.1652
-19 9 29 0.2714 8.8881
-19 9 30 8.9648 0.4252
-19 9 31 5.5511 0.2936
-19 9 32 -6.1300 2.0015
-19 9 33 9.6040 3.5694
-19 11 1 -4.9959 8.3337
-19 11 2 -11.2722 -10.2374
-19 11 3 10.4377 16.6035
-19 11 4 15.7058 10.4653
-19 11 5 1.2747 -3.8034
-19 11 6 -7.7488 12.9251
-19 11 7 3.7442 17.4191
-19 11 8 11.6397 -2.3084
-19 11 9 27.1129 2.2156
-19 11 10 18.2333 -16.2859
-19 11 11 -4.3488 7.8373
-19 11 12 -16.0394 -3.6890
-19 11 13 13.0020 12.5092
-19 11 14 9.7087 -24.9955
-19 11 15 9.1110 -9.4842
-19 11 16 -3.5285 -7.3084
-19 11 17 -5.7687 -0.3048
-19 11 18 -19.1185 3.6008
-19 11 19 -5.9689 19.5174
-19 11 20 7.2690 8.0170
-19 11 21 5.6439 -0.9059
-19 11 22 0.3088 -5.8209
-19 11 23 6.7005 -11.6951
-19 11 24 -23.4690 -5.3422
-19 11 25 -7.0569 1.1535
-19 11 26 -0.4423 14.8992
-19 11 27 3.7135 -10.9296
-19 11 28 23.8872 4.4728
-19 11 29 8.0553 13.3378
-19 11 30 12.2421 -17.4919
-19 11 31 4.0716 2.5259
-19 13 1 -21.0073 -20.2565
-19 13 2 -10.3911 -15.5064
-19 13 3 -7.4005 21.6026
-19 13 4 8.0161 8.1700
-19 13 5 7.8053 6.8134
-19 13 6 8.4271 -4.6381
-19 13 7 4.6300 9.4800
-19 13 8 21.7640 -9.1824
-19 13 9 -7.0716 0.2693
-19 13 10 2.3219 10.0748
-19 13 11 -13.1731 8.4171
-19 13 12 27.1744 -3.2953
-19 13 13 23.9070 7.9720
-19 13 14 -1.5071 11.2843
-19 13 15 -28.3537 -5.5362
-19 13 16 26.1824 -2.6469
-19 13 17 4.2379 -9.3618
-19 13 18 3.6800 -12.0320
-19 13 19 13.4616 -1.4775
-19 13 20 -0.9791 0.9609
-19 13 21 -19.8210 18.2650
-19 13 22 -4.5961 -9.4889
-19 13 23 9.9139 -22.5989
-19 13 24 -2.0358 -7.0457
-19 13 25 -11.2811 2.4769
-19 13 26 -9.5210 -4.6795
-19 13 27 -2.8045 -0.7372
-19 13 28 -8.3923 2.3742
-19 13 29 10.8890 -4.1390
-19 15 1 -12.8814 -31.5001
-19 15 2 -0.2984 -5.4849
-19 15 3 -11.2640 7.6274
-19 15 4 8.1633 -12.3228
-19 15 5 -11.6506 6.8722
-19 15 6 15.4513 31.7731
-19 15 7 3.2035 -29.3500
-19 15 8 38.6535 -5.1794
-19 15 9 -13.3920 14.7677
-19 15 10 -5.2289 -2.5107
-19 15 11 29.4295 -15.4389
-19 15 12 -0.6183 8.3128
-19 15 13 25.5178 20.8489
-19 15 14 -8.8447 -4.8365
-19 15 15 5.0394 4.0048
-19 15 16 10.1477 -6.6553
-19 15 17 -8.5881 -16.6730
-19 15 18 8.9461 20.0406
-19 15 19 12.7616 -17.3027
-19 15 20 -7.4716 -7.7886
-19 15 21 1.0148 23.1891
-19 15 22 -1.9049 -2.1083
-19 15 23 -7.6878 5.0837
-19 15 24 -7.5043 -6.8662
-19 15 25 -3.6796 10.5084
-19 15 26 -9.8255 -0.6089
-19 17 1 -30.9512 -21.1356
-19 17 2 -2.3543 4.5763
-19 17 3 -11.8849 21.5887
-19 17 4 0.1925 17.8553
-19 17 5 -3.7950 -12.3827
-19 17 6 7.7321 -9.4466
-19 17 7 27.1298 -31.6400
-19 17 8 -13.4236 -0.8371
-19 17 9 13.2016 5.2660
-19 17 10 -18.2589 6.1740
-19 17 11 22.4469 -21.6746
-19 17 12 5.7949 4.6630
-19 17 13 -3.1249 -11.0288
-19 17 14 9.6163 -28.6674
-19 17 15 -11.2590 7.7680
-19 17 16 -4.1419 9.7142
-19 17 17 -11.7224 -11.0439
-19 17 18 18.8330 -7.0703
-19 17 19 6.6325 -9.6202
-19 17 20 -5.5949 -12.7924
-19 17 21 -2.4817 9.4059
-19 17 22 0.2885 -7.0648
-19 19 3 -0.4405 13.8026
-19 19 4 -16.5939 -4.4610
-19 19 5 -0.8321 -5.5111
-19 19 6 0.8615 14.5706
-19 19 7 8.5814 5.8985
-19 19 8 -2.6475 5.2637
-19 19 9 12.9947 11.9402
-19 19 10 4.0095 -3.6789
-19 19 11 6.5344 -2.9647
-19 19 12 8.1300 -7.5102
-19 19 13 9.9064 12.7669
-19 19 14 -5.6128 -11.0321
-18 0 2 16.7046 8.2328
-18 0 4 -0.0162 -27.4998
-18 0 6 -3.4866 1.9593
-18 0 8 38.0974 -6.2065
-18 0 10 3.7664 -15.9260
-18 0 12 -26.7456 30.2438
-18 0 14 48.3309 23.8904
-18 0 16 13.8964 -38.4974
-18 0 18 -14.9489 -1.4247
-18 0 20 -51.6766 6.7038
-18 0 22 28.8639 47.2644
-18 0 24 37.4542 -4.5111
-18 0 26 -6.6965 -21.1040
-18 0 28 30.2988 15.8705
-18 0 30 10.5073 -1.0062
-18 0 32 17.9344 -2.5024
-18 0 34 -2.8352 -22.4696
-18 0 36 14.2470 11.5461
-18 2 1 -20.8244 9.6843
-18 2 2 -29.9857 -22.8572
-18 2 3 3.4854 -0.9972
-18 2 4 -0.1670 -0.7270
-18 2 5 19.6185 -3.1800
-18 2 6 16.1395 29.7577
-18 2 7 -0.0329 3.6422
-18 2 8 -28.0161 13.8763
-18 2 9 -6.6970 -12.5601
-18 2 10 15.2336 69.2054
-18 2 11 -0.1172 4.9531
-18 2 12 55.4918 -15.6927
-18 2 13 36.7560 -18.3470
-18 2 14 28.0870 24.5016
-18 2 15 -38.0249 26.4934
-18 2 16 11.8259 -23.2268
-18 2 17 18.9126 29.2440
-18 2 18 14.8724 2.5653
-18 2 19 31.5033 -25.8610
-18 2 20 -2.0006 -6.7972
-18 2 21 -6.2712 -5.2340
-18 2 22 4.0334 52.8654
-18 2 23 1.8223 8.7927
-18 2 24 -4.0174 3.1705
-18 2 25 -8.0577 -27.5121
-18 2 26 12.0298 -7.9335
-18 2 27 18.7844 -24.8083
-18 2 28 -10.0538 -4.3501
-18 2 29 2.8807 -11.8565
-18 2 30 6.3277 30.6650
-18 2 31 -15.9757 13.2084
-18 2 32 -5.1702 -6.7375
-18 2 33 -0.0449 11.7032
-18 2 34 -4.7963 14.6437
-18 2 35 17.1923 -7.0069
-18 2 36 6.8165 11.2505
-18 4 1 -29.1512 2.1569
-18 4 2 -22.8411 8.6952
-18 4 3 5.8960 -6.3007
-18 4 4 -4.6079 18.9660
-18 4 5 22.6703 0.4956
-18 4 6 -5.2876 -12.6729
-18 4 7 12.0454 -27.1774
-18 4 8 37.6552 -16.1645
-18 4 9 -8.3726 0.7658
-18 4 10 4.2678 -3.5533
-18 4 11 0.6149 22.6394
-18 4 12 -1.3749 -21.1222
-18 4 13 1.5510 -12.1035
-18 4 14 -2.2040 3.1905
-18 4 15 -18.4405 -50.1628
-18 4 16 14.2918 -33.7434
-18 4 17 15.8380 10.7585
-18 4 18 -16.6039 2.4160
-18 4 19 7.2763 -16.3652
-18 4 20 14.1952 16.8794
-18 4 21 -15.0427 -5.9583
-18 4 22 13.2710 23.5893
-18 4 23 11.5647 13.0078
-18 4 24 -11.7604 -1.8000
-18 4 25 14.3717 -8.6013
-18 4 26 1.2200 -7.1692
-18 4 27 3.2452 -20.9198
-18 4 28 -36.0716 -7.1051
-18 4 29 -2.1099 0.6658
-18 4 30 -5.4130 29.5120
-18 4 31 1.1812 -0.4052
-18 4 32 18.8199 7.1688
-18 4 33 -2.0744 -8.6105
-18 4 34 7.5959 3.8862
-18 4 35 -2.0466 3.2356
-18 4 36 0.6255 -3.7575
-18 6 1 -13.1183 6.1437
-18 6 2 -0.1087 22.4844
-18 6 3 -1.7852 26.5382
-18 6 4 7.2505 -1.3653
-18 6 5 0.3171 -0.2056
-18 6 6 6.1236 -15.5442
-18 6 7 1.0395 -5.8026
-18 6 8 18.7129 0.0347
-18 6 9 7.4179 14.1470
-18 6 10 21.3718 9.3282
-18 6 11 23.9749 -15.6853
-18 6 12 14.2875 -40.5668
-18 6 13 -16.3142 -21.9690
-18 6 14 -31.0045 -20.4669
-18 6 15 1.0902 1.2992
-18 6 16 -0.2462 2.9154
-18 6 17 -8.2185 -8.5708
-18 6 18 -7.2843 16.3680
-18 6 19 -7.4248 -30.5911
-18 6 20 -7.6662 14.2394
-18 6 21 -26.5241 -3.3381
-18 6 22 4.2106 -42.9945
-18 6 23 32.8797 -15.5745
-18 6 24 -13.6943 -9.1171
-18 6 25 26.3722 4.3081
-18 6 26 3.6830 12.1609
-18 6 27 13.4093 -18.8046
-18 6 28 -29.6954 2.9354
-18 6 29 1.3356 6.2439
-18 6 30 1.4787 23.6463
-18 6 31 5.0759 -5.2842
-18 6 32 4.9191 4.2557
-18 6 33 13.0904 7.9152
-18 6 34 1.2484 0.3146
-18 6 35 -11.9614 -1.7963
-18 8 1 -5.9796 -18.4558
-18 8 2 -5.9673 6.9784
-18 8 3 -8.5255 -11.4595
-18 8 4 -11.8442 19.0784
-18 8 5 -4.2848 9.8176
-18 8 6 -23.4766 -18.8877
-18 8 7 -10.2142 5.3808
-18 8 8 1.3485 5.7651
-18 8 9 -35.7288 -8.5102
-18 8 10 14.5777 -4.4780
-18 8 11 17.2726 -6.5954
-18 8 12 11.3449 -18.6545
-18 8 13 -25.7665 7.5298
-18 8 14 -8.3622 5.0099
-18 8 15 4.7392 6.8622
-18 8 16 6.4153 -6.2996
-18 8 17 6.9866 -4.1630
-18 8 18 -21.6287 -5.8705
-18 8 19 -14.3761 4.4396
-18 8 20 2.9039 14.0807
-18 8 21 4.2960 -1.1402
-18 8 22 2.7913 -25.7765
-18 8 23 -4.0834 -12.6341
-18 8 24 -37.4499 3.3036
-18 8 25 -4.6919 -13.3375
-18 8 26 -19.6680 8.4898
-18 8 27 9.9185 -3.7845
-18 8 28 10.7852 10.9316
-18 8 29 -8.7033 -4.3612
-18 8 30 9.2557 -11.8162
-18 8 31 14.4309 -9.8445
-18 8 32 -0.3529 -0.0449
-18 8 33 2.3779 1.4617
-18 8 34 7.7904 -1.3160
-18 10 1 -18.4227 -6.7376
-18 10 2 8.5214 -4.2368
-18 10 3 8.0820 -7.4798
-18 10 4 4.5213 -11.4934
-18 10 5 15.3710 -10.2067
-18 10 6 -23.3938 -3.0629
-18 10 7 -26.1430 3.5183
-18 10 8 -13.0378 0.2400
-18 10 9 -5.5513 2.1437
-18 10 10 20.7216 21.3890
-18 10 11 5.4230 6.9145
-18 10 12 -15.1852 1.1175
-18 10 13 -0.4257 18.1552
-18 10 14 -25.2492 -9.0379
-18 10 15 32.2715 -10.0094
-18 10 16 -16.4801 30.5050
-18 10 17 7.8273 -20.2919
-18 10 18 11.9371 2.6314
-18 10 19 -11.8218 -19.3956
-18 10 20 -0.2446 4.2908
-18 10 21 -9.3890 0.9586
-18 10 22 2.6937 6.8302
-18 10 23 4.3515 -9.3495
-18 10 24 -20.9610 0.7100
-18 10 25 -21.2615 -5.9914
-18 10 26 -10.3176 -3.3012
-18 10 27 10.8174 -7.3145
-18 10 28 -11.4698 -10.5102
-18 10 29 -1.9127 3.0157
-18 10 30 3.1790 4.1080
-18 10 31 -0.9668 4.0400
-18 10 32 -0.1097 -0.4126
-18 10 33 13.7964 -4.3881
-18 12 1 15.7207 6.5478
-18 12 2 0.8695 -18.4114
-18 12 3 7.7504 -18.6501
-18 12 4 -10.6324 -1.3194
-18 12 5 6.7197 -5.0349
-18 12 6 -26.0913 -17.2291
-18 12 7 8.4406 -9.3769
-18 12 8 16.2436 -11.7321
-18 12 9 16.5680 8.4584
-18 12 10 -14.4323 -22.9586
-18 12 11 -16.6780 -6.8600
-18 12 12 10.5604 -6.6769
-18 12 13 1.1562 25.8155
-18 12 14 -0.9061 -15.4687
-18 12 15 0.3080 14.6417
-18 12 16 -17.4235 6.0167
-18 12 17 32.9405 -5.0400
-18 12 18 -5.1256 -10.4261
-18 12 19 9.7256 -9.8656
-18 12 20 -13.5874 5.7534
-18 12 21 -13.4388 15.3040
-18 12 22 -9.9077 6.4901
-18 12 23 8.7612 -12.5826
-18 12 24 6.4565 -1.9651
-18 12 25 -12.3675 -1.8782
-18 12 26 -7.3712 1.3758
-18 12 27 -3.0304 -23.9893
-18 12 28 -11.0360 5.4294
-18 12 29 -13.4463 -3.6926
-18 12 30 0.2471 3.0143
-18 12 31 2.2624 10.5584
-18 14 1 -12.9011 4.4386
-18 14 2 -0.4077 -20.1119
-18 14 3 14.3182 16.3672
-18 14 4 -9.9726 -11.5746
-18 14 5 -9.4578 -1.3521
-18 14 6 -8.8657 -12.9448
-18 14 7 -0.7430 34.4753
-18 14 8 14.5938 -12.5994
-18 14 9 3.2127 3.2304
-18 14 10 -3.7150 4.8027
-18 14 11 10.9530 -46.9743
-18 14 12 20.2738 6.0157
-18 14 13 11.0701 14.7070
-18 14 14 -18.5189 -6.7731
-18 14 15 2.0751 -5.8614
-18 14 16 16.4073 -3.1609
-18 14 17 -31.5404 -28.5781
-18 14 18 -0.5364 -13.1436
-18 14 19 9.0047 4.6912
-18 14 20 -25.1282 16.4418
-18 14 21 -13.7078 12.7374
-18 14 22 3.1744 7.1982
-18 14 23 11.6682 1.3403
-18 14 24 -22.9481 14.6706
-18 14 25 -17.1151 -5.4758
-18 14 26 2.7199 23.9781
-18 14 27 -4.2966 4.6964
-18 14 28 13.7909 -5.2223
-18 16 1 0.6928 0.8369
-18 16 2 -8.8107 -17.3398
-18 16 3 -11.9363 14.9057
-18 16 4 5.0026 -7.1777
-18 16 5 -26.3126 9.8273
-18 16 6 4.0480 -7.6522
-18 16 7 14.5900 -33.0882
-18 16 8 -6.6000 22.1789
-18 16 9 -15.5064 -17.0882
-18 16 10 17.9662 3.2145
-18 16 11 -5.6174 -15.4387
-18 16 12 -8.7596 -1.0191
-18 16 13 16.0822 4.1366
-18 16 14 -6.3167 -33.4280
-18 16 15 1.5630 13.0852
-18 16 16 -3.9951 -5.9782
-18 16 17 -34.1715 2.5107
-18 16 18 0.7707 -1.8203
-18 16 19 17.4260 -15.8235
-18 16 20 -19.8077 2.2202
-18 16 21 12.9590 10.4817
-18 16 22 1.7067 13.4720
-18 16 23 2.6862 9.9798
-18 16 24 1.6150 2.2043
-18 16 25 -11.0058 4.4514
-18 18 1 8.0334 -0.0786
-18 18 2 9.1419 9.5456
-18 18 3 -4.0841 9.7337
-18 18 4 -5.1434 1.7507
-18 18 5 -21.7352 -15.6192
-18 18 6 -10.4124 -13.5046
-18 18 7 0.6359 -7.7207
-18 18 8 -38.8843 24.3846
-18 18 9 -0.1543 2.4091
-18 18 10 1.9875 18.1769
-18 18 11 8.0248 4.0307
-18 18 12 -16.8952 -1.2868
-18 18 13 14.1477 -0.0407
-18 18 14 8.0820 11.4602
-18 18 15 -18.6441 1.8725
-18 18 16 -8.2767 -1.7399
-18 18 17 -12.6341 -11.2650
-18 18 18 4.8912 9.8448
-18 18 19 -3.8932 7.3002
-18 18 20 -2.9992 -10.8767
-18 20 7 2.2356 -17.2821
-18 20 8 -12.9259 -1.0854
-18 20 9 -7.0292 -2.7500
-18 20 10 -10.1858 0.2253
-17 1 1 17.1686 -11.6722
-17 1 2 -10.1041 12.4622
-17 1 3 -12.0560 -9.9945
-17 1 4 21.6904 -12.9550
-17 1 5 -14.3454 3.9332
-17 1 6 -3.8435 -11.1681
-17 1 7 -6.8971 9.5928
-17 1 8 42.5997 -37.4928
-17 1 9 -58.9664 5.1720
-17 1 10 3.8190 -14.1768
-17 1 11 -18.1726 16.3470
-17 1 12 7.4201 -43.8773
-17 1 13 40.3971 -1.8728
-17 1 14 -1.0342 10.0232
-17 1 15 -3.2678 12.7339
-17 1 16 -12.2657 -14.5134
-17 1 17 -25.0810 0.7937
-17 1 18 14.2095 50.1162
-17 1 19 9.5377 1.8323
-17 1 20 51.0458 -44.3992
-17 1 21 2.5702 -2.2183
-17 1 22 4.0841 -11.6536
-17 1 23 -16.5140 1.9054
-17 1 24 9.5710 -27.1274
-17 1 25 -21.1150 -6.9841
-17 1 26 -9.6142 -1.0280
-17 1 27 13.8496 -12.1936
-17 1 28 11.5298 0.3183
-17 1 29 -23.1688 -9.8802
-17 1 30 1.4763 3.5079
-17 1 31 -2.3689 30.5842
-17 1 32 -22.0941 9.4710
-17 1 33 -9.7397 -11.0950
-17 1 34 12.7825 -5.2944
-17 1 35 -11.3951 4.4101
-17 1 36 4.0954 -1.3868
-17 1 37 -4.6951 -2.0326
-17 3 1 -27.7773 4.6067
-17 3 2 0.5621 3.1822
-17 3 3 -3.3787 4.0852
-17 3 4 29.8072 -13.2552
-17 3 5 -11.7604 -7.1700
-17 3 6 3.7836 -2.6041
-17 3 7 -16.5850 9.9662
-17 3 8 43.0944 -48.2594
-17 3 9 41.7145 19.2508
-17 3 10 -28.6165 -7.4750
-17 3 11 7.7839 -58.7679
-17 3 12 3.6483 -27.5103
-17 3 13 -27.4046 11.5117
-17 3 14 -1.2553 43.6221
-17 3 15 -2.0948 -19.7788
-17 3 16 30.5951 -41.9023
-17 3 17 -0.0670 -12.8874
-17 3 18 -9.8333 -7.4052
-17 3 19 -4.0278 -17.4936
-17 3 20 24.1998 -15.5286
-17 3 21 -27.8524 -6.9913
-17 3 22 4.8413 17.4256
-17 3 23 -4.8490 -0.9481
-17 3 24 -9.3763 -9.7121
-17 3 25 -18.5452 -1.2949
-17 3 26 -4.1719 5.8209
-17 3 27 0.4228 -35.7235
-17 3 28 -4.7104 0.5552
-17 3 29 14.6058 10.0983
-17 3 30 6.5540 20.2886
-17 3 31 -2.4740 18.7946
-17 3 32 29.3116 -7.6834
-17 3 33 9.7212 4.4186
-17 3 34 2.0624 -16.1894
-17 3 35 0.1158 3.6422
-17 3 36 -3.9060 2.5185
-17 5 1 -19.5517 23.5745
-17 5 2 17.5161 -0.0449
-17 5 3 13.6296 14.7050
-17 5 4 -14.4558 -2.7985
-17 5 5 -19.9756 -6.6304
-17 5 6 -3.6704 -21.5756
-17 5 7 17.3778 8.3492
-17 5 8 -3.9285 -17.8985
-17 5 9 -34.4352 -1.7966
-17 5 10 -16.2506 24.8054
-17 5 11 -8.4485 9.7226
-17 5 12 3.2836 15.8202
-17 5 13 -15.4868 15.1343
-17 5 14 -19.7021 0.0466
-17 5 15 -6.2606 -29.6386
-17 5 16 18.0692 16.2297
-17 5 17 -28.0118 25.4157
-17 5 18 12.5958 -8.1878
-17 5 19 13.7216 34.2853
-17 5 20 -20.9781 2.3354
-17 5 21 -6.3422 -19.9490
-17 5 22 5.0563 30.6160
-17 5 23 7.5713 -57.3640
-17 5 24 13.0100 -10.7452
-17 5 25 -35.1204 1.5054
-17 5 26 13.9616 19.9699
-17 5 27 8.4542 -4.6768
-17 5 28 3.3518 2.2317
-17 5 29 -0.2289 3.3950
-17 5 30 14.9183 7.7059
-17 5 31 0.2068 2.9879
-17 5 32 -0.5990 -1.5293
-17 5 33 -6.8891 -0.5375
-17 5 34 2.8807 13.4974
-17 5 35 -2.3421 9.8524
-17 5 36 4.7110 -7.1218
-17 7 1 17.3769 -4.3079
-17 7 2 52.1391 -5.0427
-17 7 3 -11.4273 -16.9876
-17 7 4 4.1814 -35.9329
-17 7 5 -17.3436 10.7073
-17 7 6 -16.7699 -11.6399
-17 7 7 -4.6218 -3.1542
-17 7 8 -14.5702 -9.6436
-17 7 9 -27.3134 -7.6916
-17 7 10 -34.8379 3.8805
-17 7 11 3.7770 26.0117
-17 7 12 -3.1855 25.4132
-17 7 13 22.7439 -1.4829
-17 7 14 -1.5301 -2.0386
-17 7 15 -2.5511 10.1733
-17 7 16 3.9164 10.0419
-17 7 17 -6.1612 9.7215
-17 7 18 19.5196 14.3444
-17 7 19 -2.4924 30.9226
-17 7 20 -23.2883 14.7565
-17 7 21 0.1952 -9.3844
-17 7 22 1.5171 3.5011
-17 7 23 -5.5557 -21.3403
-17 7 24 -13.0593 18.8368
-17 7 25 -10.3673 -10.9129
-17 7 26 3.7328 -4.2669
-17 7 27 -2.0897 -4.2527
-17 7 28 -7.3296 7.5064
-17 7 29 -1.3846 -3.3199
-17 7 30 5.4840 -9.7196
-17 7 31 7.4751 -15.6616
-17 7 32 4.1593 -11.4321
-17 7 33 8.5955 7.0292
-17 7 34 0.8906 1.2197
-17 7 35 -6.1308 6.0297
-17 9 1 -23.6536 6.4389
-17 9 2 3.0323 3.2168
-17 9 3 -8.0427 -16.4542
-17 9 4 13.2146 25.2590
-17 9 5 0.9176 14.3104
-17 9 6 3.2711 -1.6498
-17 9 7 -1.7121 22.9368
-17 9 8 1.0399 -19.2180
-17 9 9 -11.8569 0.5791
-17 9 10 5.9263 5.3317
-17 9 11 26.4466 16.2969
-17 9 12 -3.6473 8.2564
-17 9 13 -1.2302 -14.4402
-17 9 14 -1.6448 9.3379
-17 9 15 -23.4485 -4.8986
-17 9 16 13.7856 3.9758
-17 9 17 -21.1141 21.7322
-17 9 18 16.5878 11.1617
-17 9 19 11.1133 0.8619
-17 9 20 19.7392 -20.8459
-17 9 21 -22.5168 -7.6547
-17 9 22 6.6934 25.5875
-17 9 23 -6.3786 28.5187
-17 9 24 11.7717 18.1573
-17 9 25 1.8535 -3.2285
-17 9 26 -16.2597 -6.1760
-17 9 27 19.2656 -2.4129
-17 9 28 -23.0775 2.4713
-17 9 29 -18.1119 -20.2058
-17 9 30 8.7718 8.9573
-17 9 31 -24.4050 1.7867
-17 9 32 0.9085 3.4562
-17 9 33 5.6206 2.0880
-17 9 34 9.9537 1.9640
-17 11 1 -15.3579 -5.4174
-17 11 2 -2.0551 17.5895
-17 11 3 -15.8988 -9.9422
-17 11 4 9.2554 19.6437
-17 11 5 0.8908 14.3503
-17 11 6 -17.7024 2.8726
-17 11 7 0.0973 -27.6840
-17 11 8 12.8560 5.3406
-17 11 9 21.0545 16.7818
-17 11 10 1.8544 -15.8209
-17 11 11 15.6195 -25.3289
-17 11 12 3.0654 -22.4765
-17 11 13 -8.8011 5.4281
-17 11 14 -5.6198 3.7830
-17 11 15 6.5444 -0.1836
-17 11 16 -22.2006 11.5843
-17 11 17 4.5155 -6.0594
-17 11 18 14.2946 30.4128
-17 11 19 10.7186 -21.0752
-17 11 20 -2.6841 16.3210
-17 11 21 -36.4578 -9.9722
-17 11 22 6.1988 25.3575
-17 11 23 -2.5376 27.5079
-17 11 24 25.0805 0.1442
-17 11 25 -10.3450 2.3473
-17 11 26 -0.4563 -9.6113
-17 11 27 -0.0271 2.8034
-17 11 28 -4.5744 -4.8748
-17 11 29 6.4005 -5.2509
-17 11 30 -7.1952 10.3032
-17 11 31 -17.4430 13.9433
-17 11 32 6.6270 3.7572
-17 13 1 -9.7081 -4.4162
-17 13 2 3.9575 9.2927
-17 13 3 -0.4519 2.0568
-17 13 4 -4.0856 24.3052
-17 13 5 9.8253 -3.8704
-17 13 6 -45.3643 -32.3045
-17 13 7 4.1977 2.6061
-17 13 8 -18.9061 31.6939
-17 13 9 -40.5709 23.8035
-17 13 10 0.4938 -10.8419
-17 13 11 16.1196 -2.1966
-17 13 12 8.6846 -3.5996
-17 13 13 -13.3163 -0.4572
-17 13 14 5.6275 9.8637
-17 13 15 -17.1782 20.9391
-17 13 16 -0.2458 -3.6436
-17 13 17 13.0517 -3.9300
-17 13 18 8.7334 9.7849
-17 13 19 22.6318 -2.3268
-17 13 20 5.9285 4.9498
-17 13 21 -30.9722 4.0384
-17 13 22 -1.1914 2.9417
-17 13 23 7.9378 21.6236
-17 13 24 15.2369 14.2175
-17 13 25 -23.7998 -0.7016
-17 13 26 4.6449 -3.8738
-17 13 27 -0.1842 22.5275
-17 13 28 -3.3812 6.1227
-17 13 29 14.0526 -7.8838
-17 13 30 -4.8001 7.6058
-17 15 1 21.1622 -17.1048
-17 15 2 15.2571 2.8072
-17 15 3 -0.8246 0.6328
-17 15 4 -0.6111 -26.7644
-17 15 5 3.7327 1.0309
-17 15 6 7.0073 6.3180
-17 15 7 -6.4285 -2.7925
-17 15 8 10.9898 -14.4464
-17 15 9 -37.8300 26.5164
-17 15 10 10.2300 -11.5479
-17 15 11 15.9987 -19.0278
-17 15 12 -34.6979 18.7386
-17 15 13 8.8533 -4.0389
-17 15 14 -14.5973 -4.4274
-17 15 15 19.0160 27.6456
-17 15 16 -17.6491 2.3950
-17 15 17 -22.4362 -11.3852
-17 15 18 17.3274 45.3198
-17 15 19 2.5696 -15.4731
-17 15 20 23.6434 -0.5294
-17 15 21 10.4213 -10.0117
-17 15 22 20.0455 5.8702
-17 15 23 3.0569 37.8253
-17 15 24 -4.4264 -2.3506
-17 15 25 16.8266 -7.1843
-17 15 26 0.3666 -1.5818
-17 15 27 5.7379 -2.4963
-17 17 1 16.1532 5.7343
-17 17 2 -0.5437 8.3812
-17 17 3 3.1073 7.2800
-17 17 4 -4.5782 6.0937
-17 17 5 -23.4052 -0.0242
-17 17 6 25.5206 13.9513
-17 17 7 -12.7006 -33.5378
-17 17 8 -8.5976 -2.8261
-17 17 9 -13.8353 0.3494
-17 17 10 -2.6762 16.8735
-17 17 11 -10.5758 5.5015
-17 17 12 -13.8796 11.4187
-17 17 13 12.5768 8.7009
-17 17 14 16.1932 3.0803
-17 17 15 5.0882 35.1524
-17 17 16 -5.7332 -10.6009
-17 17 17 -15.0691 -3.6957
-17 17 18 4.0578 13.9702
-17 17 19 9.7511 0.6069
-17 17 20 7.6957 0.2404
-17 17 21 16.0619 -16.7132
-17 17 22 3.7185 -2.0735
-17 17 23 -3.9003 3.9736
-17 17 24 8.7025 -13.5861
-17 19 1 30.5793 -5.3151
-17 19 2 4.3852 11.9261
-17 19 3 3.0237 -6.9172
-17 19 4 -7.0658 17.0485
-17 19 5 -4.6440 4.7390
-17 19 6 28.5996 21.7504
-17 19 7 2.4442 6.8478
-17 19 8 10.3483 -9.4943
-17 19 9 18.1892 -8.4415
-17 19 10 -2.7722 -1.7781
-17 19 11 -13.2808 -21.5263
-17 19 12 -4.2636 1.3038
-17 19 13 18.0437 23.4635
-17 19 14 6.3511 15.1263
-17 19 15 -1.2482 5.4217
-17 19 16 7.5399 4.1053
-17 19 17 1.6447 -6.0450
-17 19 18 -10.0928 8.0317
-17 19 19 0.5126 3.0038
-16 0 2 -4.5353 -32.0140
-16 0 4 -10.9565 28.4591
-16 0 6 -46.1347 -46.0661
-16 0 8 -6.4465 -52.5461
-16 0 10 -85.6463 -12.1106
-16 0 12 -18.9824 -15.1908
-16 0 14 3.1737 45.3878
-16 0 16 57.5086 -15.5741
-16 0 18 -62.6273 -43.9246
-16 0 20 -20.9631 9.6078
-16 0 22 -24.1412 -12.9582
-16 0 24 -0.2661 -2.6998
-16 0 26 17.0231 17.3182
-16 0 28 44.3797 -36.9135
-16 0 30 -22.1672 3.0802
-16 0 32 -2.5202 7.5924
-16 0 34 -12.3598 -31.1003
-16 0 36 -7.9609 5.2383
-16 2 1 26.6503 -11.3039
-16 2 2 -53.3042 -34.2434
-16 2 3 3.9020 9.8204
-16 2 4 -1.7075 11.7944
-16 2 5 0.9261 7.1167
-16 2 6 -38.5881 -27.7406
-16 2 7 25.8830 27.8351
-16 2 8 -18.8600 4.2055
-16 2 9 -26.1732 3.2451
-16 2 10 18.4556 44.1829
-16 2 11 -19.9818 -10.7106
-16 2 12 35.1871 -40.7206
-16 2 13 5.5261 8.1868
-16 2 14 -28.6117 24.3930
-16 2 15 1.7556 19.8803
-16 2 16 36.7750 7.8874
-16 2 17 -18.4723 -5.2226
-16 2 18 9.8127 -24.8461
-16 2 19 2.3964 22.7050
-16 2 20 -0.3151 -32.9486
-16 2 21 2.0389 7.2085
-16 2 22 -33.9213 -3.3545
-16 2 23 -12.6667 -6.8372
-16 2 24 -0.6125 5.0268
-16 2 25 -44.2378 7.0776
-16 2 26 20.6258 19.4170
-16 2 27 5.9409 -18.7878
-16 2 28 15.4219 -18.2672
-16 2 29 26.3208 -0.7628
-16 2 30 16.6809 16.1702
-16 2 31 8.2775 -3.9645
-16 2 32 -5.0240 -7.0372
-16 2 33 8.5706 3.5511
-16 2 34 2.0129 5.4878
-16 2 35 -5.5810 12.1091
-16 2 36 2.3566 10.7918
-16 2 37 12.5950 -2.8300
-16 4 1 17.2955 -3.8459
-16 4 2 -27.5228 5.0841
-16 4 3 -4.7864 3.2229
-16 4 4 -8.5397 0.9274
-16 4 5 -28.5064 11.6702
-16 4 6 -35.9413 7.2475
-16 4 7 35.4091 7.1131
-16 4 8 45.9707 -12.4586
-16 4 9 -34.7413 2.5510
-16 4 10 -23.1750 -20.8607
-16 4 11 4.0019 6.8621
-16 4 12 4.5483 13.2898
-16 4 13 -14.0436 27.2089
-16 4 14 -12.1631 -12.0817
-16 4 15 -5.5818 -45.0787
-16 4 16 -14.0400 24.9846
-16 4 17 -22.6001 13.9679
-16 4 18 22.3654 18.1611
-16 4 19 14.3077 30.4100
-16 4 20 20.7304 -19.6042
-16 4 21 -46.8987 1.2503
-16 4 22 -5.9964 20.6440
-16 4 23 12.6256 16.6838
-16 4 24 7.6990 -14.5046
-16 4 25 -42.9313 20.7748
-16 4 26 -0.5976 7.1820
-16 4 27 17.9939 -8.5390
-16 4 28 23.3786 -14.8456
-16 4 29 25.8686 -12.8483
-16 4 30 -27.4273 -35.8732
-16 4 31 3.9497 0.6411
-16 4 32 -6.4765 6.8031
-16 4 33 -15.0819 -0.5903
-16 4 34 -14.6288 -6.8335
-16 4 35 3.2011 15.7895
-16 4 36 7.5854 5.4386
-16 6 1 -2.2741 8.6249
-16 6 2 18.6956 18.3740
-16 6 3 9.9039 21.8998
-16 6 4 -5.0223 -14.5674
-16 6 5 5.6767 -4.1024
-16 6 6 34.0841 12.0311
-16 6 7 8.6346 22.5157
-16 6 8 17.3546 -16.6868
-16 6 9 12.9064 -10.4841
-16 6 10 6.3625 -5.1193
-16 6 11 -8.9983 -20.1552
-16 6 12 3.4912 42.8145
-16 6 13 11.9718 -0.0050
-16 6 14 29.0715 -20.4920
-16 6 15 22.0155 4.6702
-16 6 16 -14.7719 15.9062
-16 6 17 38.2672 -23.3058
-16 6 18 48.0754 5.2822
-16 6 19 -8.7717 -7.2859
-16 6 20 -12.2772 -5.6040
-16 6 21 -52.8934 13.2913
-16 6 22 3.5576 16.9423
-16 6 23 3.8203 -9.3628
-16 6 24 1.1557 6.6925
-16 6 25 -13.3857 7.2305
-16 6 26 34.1508 3.1541
-16 6 27 6.8200 -18.0825
-16 6 28 -2.5609 -24.3190
-16 6 29 -9.1807 -11.4890
-16 6 30 -23.1911 -6.0285
-16 6 31 -2.8357 12.7409
-16 6 32 10.5641 7.9779
-16 6 33 31.4707 6.4837
-16 6 34 -1.6525 -12.6658
-16 6 35 6.3084 -0.0906
-16 6 36 1.5527 -0.6486
-16 8 1 3.4500 -12.6270
-16 8 2 -31.2783 3.0543
-16 8 3 -20.2000 -15.2928
-16 8 4 12.5252 41.8722
-16 8 5 -14.6258 23.9733
-16 8 6 -1.6327 11.8564
-16 8 7 6.5142 30.9083
-16 8 8 8.6302 2.2911
-16 8 9 28.0009 -15.7783
-16 8 10 0.0197 -1.7324
-16 8 11 1.5181 -17.7843
-16 8 12 13.6253 5.9693
-16 8 13 21.5656 -2.8034
-16 8 14 0.3644 -27.5988
-16 8 15 3.8876 11.6306
-16 8 16 -4.2163 -29.0934
-16 8 17 31.3948 -4.3297
-16 8 18 -11.3655 3.9538
-16 8 19 -1.0407 9.7231
-16 8 20 8.0625 -22.7208
-16 8 21 3.9979 -4.6331
-16 8 22 12.0657 0.3084
-16 8 23 1.3458 23.4746
-16 8 24 3.9815 12.9376
-16 8 25 7.2697 -9.9911
-16 8 26 0.1252 17.9218
-16 8 27 -0.0278 20.1718
-16 8 28 3.8240 -8.7960
-16 8 29 -5.1512 0.9941
-16 8 30 -20.8453 -20.0348
-16 8 31 -11.3856 -1.8364
-16 8 32 -3.6493 -10.9977
-16 8 33 10.9530 14.9636
-16 8 34 -0.1559 -15.9869
-16 8 35 11.1768 8.1576
-16 10 1 -14.1383 15.4985
-16 10 2 -12.4293 -14.4723
-16 10 3 7.6244 1.8047
-16 10 4 5.6058 23.8689
-16 10 5 6.2158 -5.8155
-16 10 6 4.1347 2.9684
-16 10 7 -0.0741 -5.7826
-16 10 8 -5.0841 -8.4076
-16 10 9 -1.8615 -7.7385
-16 10 10 -10.6072 6.1065
-16 10 11 2.7248 -11.9247
-16 10 12 11.3998 -7.0406
-16 10 13 14.2500 -6.3784
-16 10 14 -2.3497 6.7006
-16 10 15 -5.4336 3.3904
-16 10 16 22.6134 -18.8284
-16 10 17 -27.1159 7.4457
-16 10 18 10.4126 -2.9829
-16 10 19 5.9217 36.0115
-16 10 20 27.1396 -28.2847
-16 10 21 -1.8460 -1.8689
-16 10 22 -9.2870 -20.4572
-16 10 23 1.4631 18.5619
-16 10 24 5.1070 10.9824
-16 10 25 -2.7391 -0.6764
-16 10 26 -4.9063 -0.2044
-16 10 27 12.7355 19.7290
-16 10 28 3.0655 -12.6497
-16 10 29 52.7507 5.7978
-16 10 30 -6.0718 -7.7706
-16 10 31 -16.4812 -10.0197
-16 10 32 -1.4151 9.3759
-16 10 33 -0.7041 -0.0701
-16 12 1 14.9330 3.0247
-16 12 2 18.3307 -2.9669
-16 12 3 16.8252 -2.5548
-16 12 4 11.6869 30.7248
-16 12 5 3.1475 1.0727
-16 12 6 -8.9073 -21.7496
-16 12 7 21.7879 -25.7587
-16 12 8 -27.6779 17.5014
-16 12 9 -27.3283 -2.0739
-16 12 10 -55.5521 -6.4817
-16 12 11 1.6790 8.4080
-16 12 12 16.9554 6.4338
-16 12 13 -15.5156 3.8691
-16 12 14 -0.8244 -1.6032
-16 12 15 -18.5921 17.8741
-16 12 16 6.0644 -12.4729
-16 12 17 4.8373 6.0373
-16 12 18 21.4187 4.2308
-16 12 19 26.9977 38.5318
-16 12 20 9.0896 -9.8717
-16 12 21 24.0769 -11.1271
-16 12 22 -5.6230 -1.8043
-16 12 23 2.8518 10.9995
-16 12 24 12.0391 -13.7451
-16 12 25 -3.0372 4.2922
-16 12 26 -12.4546 -10.3707
-16 12 27 -6.7727 2.5229
-16 12 28 12.6059 11.7315
-16 12 29 22.0844 -3.9842
-16 12 30 -5.1278 -4.4368
-16 12 31 2.4893 -3.3119
-16 14 1 -0.5533 8.7281
-16 14 2 17.6558 -1.5122
-16 14 3 6.6314 -1.7979
-16 14 4 0.2493 10.1269
-16 14 5 21.4477 -18.8536
-16 14 6 21.5850 0.6745
-16 14 7 41.2567 39.9628
-16 14 8 -4.4934 -29.7647
-16 14 9 -1.6199 -7.7289
-16 14 10 3.0134 18.1790
-16 14 11 1.9557 -16.5055
-16 14 12 7.0597 2.2305
-16 14 13 -6.1842 -16.5687
-16 14 14 1.4647 19.0098
-16 14 15 -13.3005 15.1174
-16 14 16 35.4412 -24.2851
-16 14 17 -21.1863 9.7003
-16 14 18 6.4870 -20.7367
-16 14 19 6.5099 19.0777
-16 14 20 -10.4917 -18.3688
-16 14 21 32.4393 -12.2058
-16 14 22 28.3717 10.3402
-16 14 23 8.6415 15.2227
-16 14 24 2.8650 -7.0360
-16 14 25 8.1049 -17.7980
-16 14 26 -3.2186 -2.2846
-16 14 27 -3.6558 -2.1463
-16 14 28 9.9224 -1.7265
-16 14 29 -6.9524 -4.9243
-16 16 1 3.4111 -2.0716
-16 16 2 -15.6812 24.7084
-16 16 3 -2.4411 1.7899
-16 16 4 19.6093 -31.9001
-16 16 5 -21.5551 9.0353
-16 16 6 19.2499 13.0843
-16 16 7 -5.6412 -15.9743
-16 16 8 12.2757 -35.9238
-16 16 9 -13.5988 4.7922
-16 16 10 4.5914 3.7617
-16 16 11 -9.7751 -6.4298
-16 16 12 -9.8154 9.4288
-16 16 13 23.3535 -15.8175
-16 16 14 -1.5228 -1.9905
-16 16 15 15.4469 40.3661
-16 16 16 5.5246 -26.3618
-16 16 17 -2.4965 13.9315
-16 16 18 -4.9784 -1.4925
-16 16 19 -8.8514 -24.8094
-16 16 20 1.8864 -5.7251
-16 16 21 21.0714 -19.1721
-16 16 22 -2.8576 7.4170
-16 16 23 -6.8852 12.2611
-16 16 24 2.0616 -22.4328
-16 16 25 14.8626 -5.0116
-16 16 26 -16.5581 -4.5252
-16 18 1 -14.2676 8.8786
-16 18 2 32.4052 12.4982
-16 18 3 16.2187 -1.1854
-16 18 4 6.3738 -9.2107
-16 18 5 -20.9186 13.0041
-16 18 6 8.0160 19.3821
-16 18 7 -11.9545 -7.9961
-16 18 8 12.8612 5.8611
-16 18 9 18.0881 15.8443
-16 18 10 20.0630 3.8708
-16 18 11 15.5929 -32.4764
-16 18 12 3.6703 -40.0223
-16 18 13 7.8085 -11.3410
-16 18 14 0.7467 0.9206
-16 18 15 -21.6536 21.9394
-16 18 16 7.6794 -10.0258
-16 18 17 11.7264 -1.2336
-16 18 18 -6.1994 -0.8702
-16 18 19 -13.2411 -7.5164
-16 18 20 -3.7719 -9.1202
-16 18 21 -4.6578 -2.6850
-16 18 22 -11.2960 7.2385
-16 20 1 -6.2532 -6.1973
-16 20 2 11.9990 -13.4483
-16 20 3 2.3675 -9.1976
-16 20 4 -9.9196 -5.0494
-16 20 5 11.5956 3.9740
-16 20 6 16.9852 4.9672
-16 20 7 -6.1556 -9.2909
-16 20 8 4.6662 -16.1759
-16 20 9 4.7401 7.9379
-16 20 10 -5.8455 -3.3495
-16 20 11 -11.2179 -37.4300
-16 20 12 5.5012 2.3643
-16 20 13 7.9649 1.8354
-16 20 14 5.6234 -7.0003
-16 20 15 0.8089 2.6407
-16 20 16 3.1508 5.4165
-15 1 1 3.7930 -9.7990
-15 1 2 29.6340 -2.6038
-15 1 3 -4.7155 1.9290
-15 1 4 -25.5008 37.1139
-15 1 5 18.9091 -25.6201
-15 1 6 -24.4078 28.3504
-15 1 7 7.7249 9.4428
-15 1 8 27.5110 0.5921
-15 1 9 -51.8028 43.4770
-15 1 10 -26.9923 8.3057
-15 1 11 17.0227 38.6177
-15 1 12 31.7579 -22.2094
-15 1 13 23.4965 0.8360
-15 1 14 -0.5709 -44.5343
-15 1 15 2.1535 9.4764
-15 1 16 -29.2748 28.3284
-15 1 17 0.6285 2.8142
-15 1 18 0.5233 8.8445
-15 1 19 23.4212 9.1200
-15 1 20 -14.3736 31.9095
-15 1 21 1.6330 2.1643
-15 1 22 -4.8749 3.6851
-15 1 23 -3.8836 9.1995
-15 1 24 22.8966 -12.9863
-15 1 25 -17.1018 1.8686
-15 1 26 -1.0007 -26.4151
-15 1 27 5.8124 -13.3106
-15 1 28 10.4838 -20.7160
-15 1 29 -27.2552 1.6252
-15 1 30 10.7626 8.4394
-15 1 31 6.7332 5.0935
-15 1 32 1.7389 -15.9485
-15 1 33 -5.4828 7.2042
-15 1 34 -1.5285 0.2562
-15 1 35 -1.4878 15.5171
-15 1 36 11.2381 1.7470
-15 1 37 2.1149 3.4131
-15 3 1 5.5048 -20.5052
-15 3 2 2.5579 0.9358
-15 3 3 8.6374 28.7435
-15 3 4 -4.7188 -3.5840
-15 3 5 2.2160 -26.2789
-15 3 6 -30.3615 13.7198
-15 3 7 15.6440 34.3320
-15 3 8 11.4084 -32.8029
-15 3 9 18.8473 14.1867
-15 3 10 21.4926 6.3096
-15 3 11 12.2501 -19.2885
-15 3 12 17.7069 -15.6446
-15 3 13 -2.3633 -1.4261
-15 3 14 25.6692 -11.2292
-15 3 15 -1.3662 -12.8930
-15 3 16 3.2837 -60.9780
-15 3 17 -7.3148 -18.9378
-15 3 18 -47.5377 0.5579
-15 3 19 -4.3985 35.2037
-15 3 20 13.8538 32.6986
-15 3 21 -9.3969 11.2318
-15 3 22 -12.1155 4.7372
-15 3 23 29.3829 38.6531
-15 3 24 13.0023 19.7452
-15 3 25 -28.9919 0.9735
-15 3 26 0.5348 -10.7990
-15 3 27 -19.8830 -29.0459
-15 3 28 -1.1050 12.1834
-15 3 29 17.6752 -23.8764
-15 3 30 1.4491 -5.5148
-15 3 31 -16.9441 -24.5919
-15 3 32 4.8775 3.1145
-15 3 33 7.5378 7.1020
-15 3 34 -7.1906 -14.4370
-15 3 35 -7.9528 -18.4088
-15 3 36 10.9511 -5.7027
-15 3 37 8.9571 7.1209
-15 5 1 -4.2884 15.1520
-15 5 2 -21.2503 19.5372
-15 5 3 21.8455 25.9073
-15 5 4 1.3976 -5.2448
-15 5 5 9.0742 -11.2988
-15 5 6 11.5461 -25.1175
-15 5 7 33.7353 3.8354
-15 5 8 -21.7556 -2.3750
-15 5 9 -28.0031 9.2086
-15 5 10 50.8696 -6.2542
-15 5 11 -9.2322 -14.2935
-15 5 12 -21.3869 -20.9511
-15 5 13 -30.8602 16.1378
-15 5 14 19.6540 12.5400
-15 5 15 -2.4432 1.6185
-15 5 16 10.7430 10.2390
-15 5 17 6.7373 -18.2118
-15 5 18 18.8735 -16.8416
-15 5 19 7.2206 18.0806
-15 5 20 19.7016 -2.8816
-15 5 21 -38.7529 13.6191
-15 5 22 5.9977 -0.8270
-15 5 23 31.7509 12.8092
-15 5 24 -11.6380 -7.5101
-15 5 25 -32.0208 -0.4449
-15 5 26 21.5453 1.4570
-15 5 27 -7.5146 4.6357
-15 5 28 -8.7776 22.9777
-15 5 29 13.0841 -18.8963
-15 5 30 14.8258 -6.0374
-15 5 31 -2.9729 22.4222
-15 5 32 -5.4469 15.1511
-15 5 33 19.9031 1.1139
-15 5 34 -4.2102 -7.7983
-15 5 35 2.6398 -16.2326
-15 5 36 2.1138 4.6454
-15 7 1 17.4898 -10.4663
-15 7 2 10.4327 -3.5983
-15 7 3 -4.0670 -10.3365
-15 7 4 4.8984 -36.7973
-15 7 5 16.8487 -3.7091
-15 7 6 -22.4668 -2.7387
-15 7 7 -45.7534 -32.1399
-15 7 8 -8.5077 14.8536
-15 7 9 -14.2332 0.9973
-15 7 10 20.2326 -13.3443
-15 7 11 -27.1092 -31.8526
-15 7 12 -31.4498 -12.2376
-15 7 13 8.5863 -23.1346
-15 7 14 -2.4108 25.4106
-15 7 15 -21.4991 -23.9191
-15 7 16 2.1579 -16.7986
-15 7 17 11.4395 -28.0311
-15 7 18 -34.1194 18.1227
-15 7 19 -15.2475 20.0173
-15 7 20 12.6475 41.5064
-15 7 21 -1.2783 -5.2065
-15 7 22 23.7167 -19.8820
-15 7 23 9.9306 -7.3638
-15 7 24 -8.6699 11.9068
-15 7 25 0.4075 -27.7085
-15 7 26 -5.6834 7.2480
-15 7 27 -22.8183 23.1591
-15 7 28 -9.9746 45.1505
-15 7 29 27.2655 8.5009
-15 7 30 -1.7507 -4.3464
-15 7 31 7.3081 -29.1005
-15 7 32 -10.4200 -13.2050
-15 7 33 21.9893 -21.0595
-15 7 34 -13.3309 -10.8841
-15 7 35 1.6772 0.9494
-15 9 1 2.2329 62.8432
-15 9 2 7.0888 -12.0349
-15 9 3 37.2393 1.4859
-15 9 4 12.5636 13.7015
-15 9 5 19.1441 -32.2932
-15 9 6 7.1228 5.0029
-15 9 7 14.7498 -3.2479
-15 9 8 0.8930 0.8037
-15 9 9 -18.2694 -23.2470
-15 9 10 -17.8361 0.2802
-15 9 11 -31.0925 -14.8859
-15 9 12 -0.1925 16.1469
-15 9 13 16.1988 -3.2088
-15 9 14 -14.8226 -3.6576
-15 9 15 -15.6921 -4.6802
-15 9 16 7.3604 -16.4731
-15 9 17 11.0329 7.3719
-15 9 18 -72.6809 -7.6145
-15 9 19 13.8264 23.4470
-15 9 20 -3.1347 28.6082
-15 9 21 36.0768 -21.0683
-15 9 22 1.1313 -24.0020
-15 9 23 -10.7390 -10.8272
-15 9 24 -4.2307 15.1357
-15 9 25 8.6186 -12.0422
-15 9 26 -5.4777 13.0605
-15 9 27 -6.6215 -23.9424
-15 9 28 -6.4399 11.6832
-15 9 29 12.3383 24.0949
-15 9 30 10.1362 1.5879
-15 9 31 0.2675 -5.8788
-15 9 32 -8.3698 -0.1902
-15 9 33 1.8279 -1.2691
-15 9 34 7.9559 -10.5362
-15 11 1 5.9995 1.0218
-15 11 2 35.5292 -9.7676
-15 11 3 6.5683 -3.6846
-15 11 4 -1.9130 -1.5275
-15 11 5 -2.0885 -2.6623
-15 11 6 3.3005 26.0251
-15 11 7 9.2195 -10.8021
-15 11 8 13.1692 25.8042
-15 11 9 -5.1564 -15.4342
-15 11 10 -36.0670 -1.6389
-15 11 11 -22.4052 -2.2869
-15 11 12 17.4975 13.9280
-15 11 13 33.6726 7.0517
-15 11 14 -22.7751 -13.3358
-15 11 15 -6.7021 -18.2584
-15 11 16 -5.0526 -13.7281
-15 11 17 11.1940 -20.3171
-15 11 18 -18.2949 -13.0453
-15 11 19 6.7898 18.9632
-15 11 20 -0.2663 18.5202
-15 11 21 14.3795 -4.4869
-15 11 22 -14.2634 -10.8689
-15 11 23 9.0470 15.5638
-15 11 24 -7.0402 25.8594
-15 11 25 7.1449 -16.5523
-15 11 26 12.1868 -9.4119
-15 11 27 -29.5484 -36.6189
-15 11 28 -0.4478 -10.8674
-15 11 29 6.5763 25.5798
-15 11 30 -12.1710 -18.1489
-15 11 31 10.1947 8.1001
-15 11 32 -4.4299 2.1401
-15 11 33 1.4331 1.9843
-15 13 1 7.7070 -22.6411
-15 13 2 -11.2825 -3.4298
-15 13 3 -33.3975 -40.8594
-15 13 4 -7.8241 30.1473
-15 13 5 -32.0087 3.2681
-15 13 6 -2.0544 13.0636
-15 13 7 47.7659 41.1768
-15 13 8 9.9446 35.7135
-15 13 9 13.8972 -16.9017
-15 13 10 3.1554 0.8475
-15 13 11 8.8039 38.2683
-15 13 12 28.3921 -0.4996
-15 13 13 27.6272 -4.8248
-15 13 14 -5.4390 -14.6757
-15 13 15 6.3856 6.3643
-15 13 16 -4.1167 -30.0261
-15 13 17 24.8014 -22.3056
-15 13 18 -33.6158 3.4705
-15 13 19 -6.6736 -12.2771
-15 13 20 11.2849 -15.4035
-15 13 21 8.5688 -6.4164
-15 13 22 -14.0236 -12.6741
-15 13 23 4.5336 4.9931
-15 13 24 -5.5460 24.6157
-15 13 25 -3.3473 8.9592
-15 13 26 18.9484 -7.9680
-15 13 27 -4.0233 -0.2039
-15 13 28 9.6137 -2.7266
-15 13 29 -2.9800 -3.3982
-15 13 30 -17.5225 -17.6880
-15 13 31 4.6584 -6.0977
-15 15 1 -3.9454 -8.0617
-15 15 2 -50.5388 4.1828
-15 15 3 -29.1748 6.1788
-15 15 4 5.8732 -13.0320
-15 15 5 0.7439 -1.8091
-15 15 6 -18.2406 2.7644
-15 15 7 13.9996 12.2467
-15 15 8 4.4404 -39.6936
-15 15 9 -2.6418 -2.0498
-15 15 10 -11.0955 2.2627
-15 15 11 -32.9006 -11.4998
-15 15 12 0.8010 12.5641
-15 15 13 34.0432 -9.6603
-15 15 14 -24.2456 2.3231
-15 15 15 28.2360 -6.0626
-15 15 16 3.1549 -6.2693
-15 15 17 -21.5103 6.0138
-15 15 18 -11.7446 10.2314
-15 15 19 -26.3198 -1.9785
-15 15 20 9.4610 -15.2967
-15 15 21 36.8173 -20.1110
-15 15 22 -5.6194 -5.0521
-15 15 23 -23.7393 -15.1154
-15 15 24 -12.5940 12.1952
-15 15 25 -1.2954 2.9143
-15 15 26 3.4290 0.2819
-15 15 27 6.0478 7.4305
-15 15 28 -1.8777 -6.7400
-15 17 1 -6.9055 16.0230
-15 17 2 -22.8370 -1.6865
-15 17 3 17.7733 9.4071
-15 17 4 12.5719 -38.1535
-15 17 5 -31.5878 50.7452
-15 17 6 -28.9757 5.9684
-15 17 7 -5.2474 -19.8323
-15 17 8 -4.8163 17.5833
-15 17 9 -19.2153 10.2207
-15 17 10 0.8591 21.8323
-15 17 11 -4.5360 2.4303
-15 17 12 10.3232 -17.8164
-15 17 13 36.2500 -28.2914
-15 17 14 -25.8712 -2.1525
-15 17 15 1.7376 7.1305
-15 17 16 -0.4736 -8.0901
-15 17 17 -3.1875 16.6604
-15 17 18 -2.3204 -11.8928
-15 17 19 -10.3831 6.1918
-15 17 20 -6.2297 3.3114
-15 17 21 23.1974 -6.1768
-15 17 22 -10.3102 8.0731
-15 17 23 -2.0154 -7.0676
-15 17 24 1.8377 -7.2688
-15 17 25 -4.5657 8.5333
-15 19 1 -9.2212 -10.0750
-15 19 2 27.4365 -19.2204
-15 19 3 -0.8330 -25.9399
-15 19 4 -0.3061 -20.2558
-15 19 5 -18.2229 26.0615
-15 19 6 -20.2765 -3.0383
-15 19 7 20.2418 -11.1989
-15 19 8 -1.9757 15.5493
-15 19 9 -19.9426 -3.9270
-15 19 10 6.9044 0.6540
-15 19 11 -22.6857 -21.2816
-15 19 12 -14.0827 -26.7438
-15 19 13 6.7911 19.9202
-15 19 14 -3.2873 10.9818
-15 19 15 -10.6591 5.2047
-15 19 16 22.6869 -1.8786
-15 19 17 -10.9836 8.4126
-15 19 18 -20.7569 1.3971
-15 19 19 -6.8797 18.1485
-15 19 20 12.1397 -11.1526
-15 19 21 17.4700 7.6290
-15 21 1 -13.4313 -1.5516
-15 21 2 -7.1941 2.1814
-15 21 3 -4.5419 0.6388
-15 21 4 -2.1960 -1.1905
-15 21 5 7.4172 -5.9898
-15 21 6 -9.8523 -3.7767
-15 21 7 -19.0913 -16.6856
-15 21 8 4.7072 13.9133
-15 21 9 -18.7829 30.1682
-15 21 10 9.2607 -7.9996
-15 21 11 -4.8559 -5.7868
-15 21 12 -1.1103 -1.5420
-15 21 13 7.8947 -7.5496
-14 0 2 76.0909 -13.1732
-14 0 4 8.6784 -15.8373
-14 0 6 -11.9812 -16.5504
-14 0 8 21.1873 -7.9157
-14 0 10 -76.6468 -6.0400
-14 0 12 -51.8071 -2.7665
-14 0 14 22.9759 18.5217
-14 0 16 -15.8217 10.8529
-14 0 18 62.4504 19.6709
-14 0 20 10.9928 -12.5215
-14 0 22 18.2759 -32.3204
-14 0 24 -42.0353 -54.4737
-14 0 26 -54.6515 9.3792
-14 0 28 16.5077 12.2215
-14 0 30 -49.5122 -5.3551
-14 0 32 -3.0329 16.2157
-14 0 34 -0.6858 -14.7553
-14 0 36 -4.6764 -7.6730
-14 2 1 28.3709 -0.8135
-14 2 2 39.4202 -8.4642
-14 2 3 -11.6656 2.2027
-14 2 4 19.4810 -11.5846
-14 2 5 21.2466 -32.9256
-14 2 6 -39.7388 5.6024
-14 2 7 34.6436 5.0105
-14 2 8 -8.5158 -19.2706
-14 2 9 -3.6497 -9.5250
-14 2 10 17.8544 -0.7072
-14 2 11 8.0227 -0.0130
-14 2 12 -10.2168 -12.3472
-14 2 13 -16.9586 3.9197
-14 2 14 12.1789 -13.4480
-14 2 15 13.8742 44.4716
-14 2 16 -17.8728 -9.9043
-14 2 17 58.8889 -54.4322
-14 2 18 33.4248 4.5916
-14 2 19 -37.4555 -20.8383
-14 2 20 -1.9317 -3.4028
-14 2 21 0.3978 26.2546
-14 2 22 5.1988 -29.4092
-14 2 23 4.2729 12.1112
-14 2 24 -24.3146 -10.0424
-14 2 25 -26.8662 12.0542
-14 2 26 -15.4001 -5.0939
-14 2 27 -21.4320 7.6947
-14 2 28 -6.5573 13.5715
-14 2 29 -21.6565 32.6433
-14 2 30 14.2291 -7.3075
-14 2 31 23.3780 9.0662
-14 2 32 -7.7777 -0.2155
-14 2 33 16.3867 -9.7800
-14 2 34 14.5336 -14.6951
-14 2 35 -8.0220 -13.7358
-14 2 36 -0.1574 -20.8986
-14 2 37 -1.5744 -1.1838
-14 4 1 36.5911 -14.8159
-14 4 2 -21.0617 19.7295
-14 4 3 3.1404 -5.1230
-14 4 4 6.7332 6.8249
-14 4 5 -2.0145 -25.9566
-14 4 6 -1.8207 21.3371
-14 4 7 29.2129 -20.7233
-14 4 8 -4.6964 -69.2485
-14 4 9 -31.1901 29.0743
-14 4 10 -20.9501 -0.1148
-14 4 11 -12.4906 1.4605
-14 4 12 -15.0403 -32.9383
-14 4 13 -11.4746 19.9168
-14 4 14 -31.9603 -11.8064
-14 4 15 -33.5932 14.0948
-14 4 16 -27.1293 17.6136
-14 4 17 13.6737 45.5918
-14 4 18 15.8596 3.1433
-14 4 19 39.6619 8.9705
-14 4 20 28.7129 -13.4956
-14 4 21 -3.9740 -19.9053
-14 4 22 9.5081 -6.7105
-14 4 23 34.1214 22.9425
-14 4 24 -4.5405 -14.9338
-14 4 25 -19.1178 10.1000
-14 4 26 16.3630 -20.0607
-14 4 27 -30.9701 2.7597
-14 4 28 -9.7767 20.6014
-14 4 29 11.5296 9.2079
-14 4 30 8.1321 -9.7476
-14 4 31 31.2738 9.0723
-14 4 32 -14.8934 41.5274
-14 4 33 -19.4046 3.6723
-14 4 34 4.5184 -7.1615
-14 4 35 -10.6501 -14.8104
-14 4 36 -0.3162 -11.5664
-14 4 37 -4.8326 6.2107
-14 6 1 15.2745 25.7525
-14 6 2 6.4801 -26.2217
-14 6 3 34.2093 -17.4203
-14 6 4 -46.2839 -26.0061
-14 6 5 -12.8551 -22.7498
-14 6 6 23.5352 13.5156
-14 6 7 -34.0070 15.9465
-14 6 8 -21.0047 -16.3146
-14 6 9 -13.3755 41.6199
-14 6 10 7.6480 20.3046
-14 6 11 -19.1278 3.2767
-14 6 12 33.0014 3.7738
-14 6 13 4.5269 15.5096
-14 6 14 44.3968 -32.0396
-14 6 15 -13.1564 8.2541
-14 6 16 -5.6730 -11.4055
-14 6 17 1.8362 -11.4836
-14 6 18 6.2536 -19.4835
-14 6 19 -3.3276 37.5609
-14 6 20 -2.0637 24.3602
-14 6 21 -22.9301 -0.8886
-14 6 22 30.6242 6.5180
-14 6 23 -20.8375 9.1739
-14 6 24 12.7657 -6.3087
-14 6 25 17.0882 4.8725
-14 6 26 45.2075 -23.9564
-14 6 27 -31.1691 -16.4807
-14 6 28 -8.2710 17.3180
-14 6 29 22.1128 -8.4428
-14 6 30 18.1741 -3.6173
-14 6 31 -20.5456 -35.4383
-14 6 32 -5.3416 12.1287
-14 6 33 -11.2859 -6.4436
-14 6 34 27.6234 -11.2985
-14 6 35 1.2922 5.4067
-14 6 36 -6.2574 -0.5502
-14 8 1 -6.6221 5.2003
-14 8 2 -15.6468 -9.7720
-14 8 3 -30.5499 -5.1637
-14 8 4 1.0365 1.7019
-14 8 5 -13.7842 28.3851
-14 8 6 -17.0691 25.5273
-14 8 7 1.5763 23.6163
-14 8 8 32.5331 49.7963
-14 8 9 -3.6974 25.3513
-14 8 10 2.1570 -2.1232
-14 8 11 -17.1152 4.5220
-14 8 12 8.7097 28.3351
-14 8 13 11.5549 26.5050
-14 8 14 14.1537 -11.5586
-14 8 15 -10.1852 -22.4504
-14 8 16 12.1555 24.0127
-14 8 17 9.7304 2.4531
-14 8 18 15.4784 9.0750
-14 8 19 -3.4472 -0.4279
-14 8 20 -12.7507 15.5436
-14 8 21 -4.8528 -25.3789
-14 8 22 30.6025 6.2975
-14 8 23 -17.5995 0.1359
-14 8 24 12.1671 4.7975
-14 8 25 13.2078 -4.2577
-14 8 26 16.8917 7.9061
-14 8 27 8.5016 -16.1774
-14 8 28 6.3601 0.0880
-14 8 29 -5.4131 -1.8704
-14 8 30 -14.6437 -4.3301
-14 8 31 -12.8048 -12.7244
-14 8 32 -27.0682 7.4047
-14 8 33 3.7937 -3.5985
-14 8 34 5.8405 -2.1621
-14 8 35 9.9751 9.6399
-14 10 1 -22.5354 10.5020
-14 10 2 14.7969 -28.7268
-14 10 3 -28.1696 7.4991
-14 10 4 9.4814 -13.8753
-14 10 5 -7.5884 -21.6599
-14 10 6 16.2021 -11.5224
-14 10 7 -19.6445 26.8515
-14 10 8 -2.3218 5.3626
-14 10 9 16.1241 31.9568
-14 10 10 7.8757 -9.0839
-14 10 11 -7.2896 -34.2619
-14 10 12 -13.5344 9.5935
-14 10 13 -0.8449 10.2610
-14 10 14 -5.8884 19.3047
-14 10 15 -13.8305 -8.3134
-14 10 16 16.3290 40.4722
-14 10 17 7.2477 -3.9161
-14 10 18 24.8113 -17.1633
-14 10 19 20.7217 -11.5420
-14 10 20 -11.1635 18.9396
-14 10 21 3.8234 -14.7402
-14 10 22 10.5065 3.8080
-14 10 23 -5.0694 14.6893
-14 10 24 4.6552 2.2315
-14 10 25 -11.9985 20.8193
-14 10 26 -16.5580 1.8929
-14 10 27 11.1665 -28.1145
-14 10 28 -11.3181 18.2379
-14 10 29 9.5907 3.8770
-14 10 30 8.4059 2.1730
-14 10 31 8.4642 1.7212
-14 10 32 -0.9817 5.1871
-14 10 33 6.9075 -8.5411
-14 10 34 6.2324 -3.3203
-14 12 1 -18.5164 -1.9223
-14 12 2 33.1545 -17.1909
-14 12 3 1.3527 2.1395
-14 12 4 19.9821 -16.2984
-14 12 5 -9.2020 -23.0211
-14 12 6 -8.3735 -4.4765
-14 12 7 -37.6699 -10.2452
-14 12 8 17.7040 38.0533
-14 12 9 20.9144 33.8162
-14 12 10 -11.3705 -25.1834
-14 12 11 19.4207 -11.1242
-14 12 12 -5.7842 18.7110
-14 12 13 5.0228 4.0611
-14 12 14 -22.1755 10.2058
-14 12 15 -5.0241 -9.4261
-14 12 16 9.4172 46.2165
-14 12 17 7.8143 -32.3859
-14 12 18 5.9822 -7.0085
-14 12 19 -10.0564 2.1323
-14 12 20 0.5519 6.7640
-14 12 21 15.0275 -7.2265
-14 12 22 15.0387 -5.6227
-14 12 23 6.5845 2.9900
-14 12 24 -14.2904 -19.9853
-14 12 25 -14.7574 19.9932
-14 12 26 -13.0156 4.5031
-14 12 27 7.5159 8.6870
-14 12 28 1.5012 37.3437
-14 12 29 6.1274 -3.4053
-14 12 30 14.1058 -2.8698
-14 12 31 6.6292 -2.4077
-14 12 32 0.4565 -10.2138
-14 14 1 -5.2655 38.5928
-14 14 2 -0.1517 -20.4847
-14 14 3 -1.3538 18.0796
-14 14 4 -5.6015 18.6036
-14 14 5 27.7175 -32.5060
-14 14 6 -13.8645 10.4475
-14 14 7 11.9198 -8.9420
-14 14 8 11.0214 2.3460
-14 14 9 25.4367 -5.9514
-14 14 10 11.9426 -24.4436
-14 14 11 -19.1994 -26.0694
-14 14 12 -15.7059 -16.2041
-14 14 13 -2.6233 -28.5689
-14 14 14 -14.5010 15.1609
-14 14 15 -1.3591 -5.3991
-14 14 16 20.2846 10.4091
-14 14 17 1.7203 -0.5118
-14 14 18 -17.3856 -4.3500
-14 14 19 -26.1723 -11.3140
-14 14 20 -4.7010 -2.4794
-14 14 21 -9.9775 14.6059
-14 14 22 22.2497 -7.7681
-14 14 23 19.2314 3.5346
-14 14 24 -3.3476 -1.5983
-14 14 25 -4.4216 -9.1800
-14 14 26 2.6014 -12.7192
-14 14 27 10.0605 11.7852
-14 14 28 -9.7097 13.8327
-14 14 29 -6.2589 -6.7591
-14 14 30 10.6385 -2.0820
-14 16 1 3.9947 12.3784
-14 16 2 -27.7155 13.8700
-14 16 3 47.1842 17.0131
-14 16 4 4.4365 -18.5080
-14 16 5 2.0525 14.6745
-14 16 6 -29.5849 20.8558
-14 16 7 7.2570 -4.7822
-14 16 8 13.0521 1.1697
-14 16 9 -13.5381 32.0829
-14 16 10 -17.2353 3.4948
-14 16 11 -24.4173 0.2395
-14 16 12 17.8169 37.4351
-14 16 13 27.6299 -33.9155
-14 16 14 -12.4305 -4.0706
-14 16 15 18.3653 -10.3282
-14 16 16 -6.4461 8.9122
-14 16 17 3.6044 3.3962
-14 16 18 19.5840 12.6069
-14 16 19 -24.7737 -27.9999
-14 16 20 12.7605 -13.7121
-14 16 21 -12.3873 5.4985
-14 16 22 -17.6469 6.5216
-14 16 23 11.4067 7.9116
-14 16 24 2.1792 10.2760
-14 16 25 7.9091 -11.1589
-14 16 26 -6.3871 -6.5949
-14 16 27 4.7493 10.4237
-14 18 1 -15.5109 10.0847
-14 18 2 -10.0508 1.0854
-14 18 3 57.5237 11.1320
-14 18 4 15.1703 -1.2119
-14 18 5 -7.9003 23.4184
-14 18 6 6.9969 -6.3970
-14 18 7 -2.2074 -5.0791
-14 18 8 14.3207 1.7372
-14 18 9 -9.6058 21.5850
-14 18 10 -28.1603 10.3323
-14 18 11 -0.7676 -5.8827
-14 18 12 6.6279 2.4798
-14 18 13 18.0946 -3.4386
-14 18 14 -16.4327 10.7429
-14 18 15 14.0221 10.0326
-14 18 16 2.7605 5.6301
-14 18 17 22.0274 -10.5492
-14 18 18 -16.6470 4.2504
-14 18 19 -14.5443 -6.6690
-14 18 20 2.6263 -14.4041
-14 18 21 7.8083 -12.2494
-14 18 22 -11.7621 2.9098
-14 18 23 -1.8335 7.0287
-14 18 24 -1.4332 3.2572
-14 20 1 -20.8590 -7.0280
-14 20 2 -16.7357 5.7080
-14 20 3 -12.0799 1.4534
-14 20 4 2.6056 25.5668
-14 20 5 -9.2475 4.2747
-14 20 6 17.5547 -14.6847
-14 20 7 6.8670 11.6960
-14 20 8 -19.3627 -21.3152
-14 20 9 -7.5868 25.2664
-14 20 10 -29.2786 23.4876
-14 20 11 -10.7949 -6.4372
-14 20 12 17.3325 25.8195
-14 20 13 26.2469 3.1282
-14 20 14 8.9036 -10.5620
-14 20 15 7.9404 -3.1808
-14 20 16 20.4140 13.2566
-14 20 17 0.1629 0.9701
-14 20 18 -9.2352 -3.8977
-14 20 19 4.2820 -6.9091
-13 1 1 -7.0950 -6.6961
-13 1 2 -31.9439 12.5615
-13 1 3 -31.6899 -2.7115
-13 1 4 11.8437 28.4630
-13 1 5 -12.9744 -12.6572
-13 1 6 -17.8805 -0.5901
-13 1 7 4.9180 17.4241
-13 1 8 16.5310 16.7151
-13 1 9 -7.0450 -7.6042
-13 1 10 -4.0088 24.1243
-13 1 11 8.0676 24.6322
-13 1 12 0.7720 -7.2830
-13 1 13 34.9231 19.5294
-13 1 14 10.0762 10.0576
-13 1 15 -24.3919 -34.3808
-13 1 16 -8.6764 -38.8326
-13 1 17 -8.3017 26.5201
-13 1 18 3.9003 -6.3546
-13 1 19 26.1141 -6.6617
-13 1 20 -54.9234 -20.7506
-13 1 21 -3.3741 -3.9308
-13 1 22 -17.5146 27.7857
-13 1 23 -29.6185 4.3664
-13 1 24 -14.6052 4.2381
-13 1 25 6.3432 20.1825
-13 1 26 33.0376 -7.2228
-13 1 27 27.3094 -1.6145
-13 1 28 -13.9428 -14.2602
-13 1 29 -4.0102 0.8967
-13 1 30 -42.8490 23.0213
-13 1 31 13.7638 1.2215
-13 1 32 -5.8555 27.7096
-13 1 33 6.3483 -5.6182
-13 1 34 -3.8177 -4.8534
-13 1 35 13.0374 7.0131
-13 1 36 2.0286 8.1184
-13 1 37 -4.6238 -2.0437
-13 3 1 -17.2144 -32.3091
-13 3 2 -19.8028 15.8748
-13 3 3 -37.5731 4.5773
-13 3 4 33.9419 4.8684
-13 3 5 -47.8234 -1.6394
-13 3 6 -41.1294 40.7039
-13 3 7 44.0454 40.8625
-13 3 8 7.3673 -34.8037
-13 3 9 41.8509 -12.0388
-13 3 10 -16.9954 -4.9336
-13 3 11 -6.1955 -12.8724
-13 3 12 -25.5009 16.8000
-13 3 13 31.0333 -25.7224
-13 3 14 15.1635 25.1084
-13 3 15 -50.5462 -40.3080
-13 3 16 -5.7448 -40.0643
-13 3 17 -16.8068 62.8765
-13 3 18 -24.3536 9.4485
-13 3 19 49.4550 14.5775
-13 3 20 -5.2501 0.8844
-13 3 21 6.1735 -19.9441
-13 3 22 17.4808 -3.7530
-13 3 23 10.3272 28.2933
-13 3 24 -25.1847 -16.4703
-13 3 25 25.5643 33.8915
-13 3 26 0.3825 7.2886
-13 3 27 14.2282 -10.0828
-13 3 28 -3.8677 7.4799
-13 3 29 9.6110 -34.4607
-13 3 30 18.6905 3.2719
-13 3 31 -7.7763 -6.4096
-13 3 32 -8.8761 16.4398
-13 3 33 -16.2130 31.2887
-13 3 34 -29.0037 7.8887
-13 3 35 10.6142 -0.4312
-13 3 36 -2.7884 -5.2664
-13 3 37 -2.8182 -3.0154
-13 5 1 -10.0389 32.3029
-13 5 2 1.1881 29.1965
-13 5 3 22.0942 -3.3330
-13 5 4 3.1892 -37.4546
-13 5 5 -32.4087 -9.2686
-13 5 6 -27.9560 -0.2641
-13 5 7 49.0815 14.2623
-13 5 8 -1.6953 16.5016
-13 5 9 3.8108 36.0283
-13 5 10 -13.1250 -13.6531
-13 5 11 -12.9713 -1.9194
-13 5 12 1.6722 23.5068
-13 5 13 32.7860 48.8134
-13 5 14 13.2859 -1.7087
-13 5 15 51.2424 3.2064
-13 5 16 31.4978 34.0656
-13 5 17 25.7490 -4.6152
-13 5 18 33.3818 -85.0010
-13 5 19 10.8505 -0.0117
-13 5 20 -32.8266 -21.2955
-13 5 21 -18.8743 11.6542
-13 5 22 4.4059 -13.7157
-13 5 23 3.4892 12.4028
-13 5 24 -68.7624 -42.2491
-13 5 25 10.9451 39.8872
-13 5 26 26.5546 -8.5779
-13 5 27 -8.7650 -13.6923
-13 5 28 -23.4506 -11.6540
-13 5 29 9.2082 -21.3919
-13 5 30 33.8266 7.7687
-13 5 31 18.5398 7.8326
-13 5 32 -6.9182 -19.0250
-13 5 33 -3.1222 16.1774
-13 5 34 -3.7184 -1.8315
-13 5 35 16.6391 3.9692
-13 5 36 -0.3535 12.6514
-13 7 1 -25.6522 -27.3307
-13 7 2 3.0417 -16.8850
-13 7 3 -33.2648 28.8919
-13 7 4 -2.7598 -12.8634
-13 7 5 31.1803 23.2064
-13 7 6 24.4680 -11.3723
-13 7 7 -17.5024 5.5289
-13 7 8 20.9242 7.8030
-13 7 9 27.4901 16.1824
-13 7 10 -3.8492 -22.2035
-13 7 11 3.3381 -34.3660
-13 7 12 -16.5108 -5.5947
-13 7 13 -18.1249 8.6083
-13 7 14 -3.7779 -14.4614
-13 7 15 15.8857 7.1157
-13 7 16 19.7477 12.3870
-13 7 17 18.4020 -18.7504
-13 7 18 56.3306 -26.7212
-13 7 19 3.3509 33.6778
-13 7 20 -11.9143 -42.8612
-13 7 21 -1.8726 -3.7944
-13 7 22 13.3242 -16.6252
-13 7 23 -16.2346 -6.2161
-13 7 24 -11.8973 -12.4326
-13 7 25 -0.8931 -5.4586
-13 7 26 18.6491 -3.4971
-13 7 27 -26.4228 -10.7545
-13 7 28 -9.1051 3.6781
-13 7 29 -9.5659 14.4357
-13 7 30 -20.1605 24.7411
-13 7 31 -11.5685 -12.5093
-13 7 32 -4.4493 -1.4148
-13 7 33 -0.0642 -26.1989
-13 7 34 9.5878 -6.2692
-13 7 35 -7.9595 4.7352
-13 7 36 1.7820 9.4685
-13 9 1 -3.3979 1.6495
-13 9 2 -21.9338 14.1039
-13 9 3 -17.4665 18.3978
-13 9 4 33.4458 19.1800
-13 9 5 25.1498 -7.7540
-13 9 6 35.2923 -34.2620
-13 9 7 39.8076 -22.1195
-13 9 8 -4.6334 -3.8610
-13 9 9 -6.2729 -6.7652
-13 9 10 26.5975 -14.0400
-13 9 11 30.7452 -10.8296
-13 9 12 -5.6688 -38.1563
-13 9 13 -16.3309 -7.0564
-13 9 14 -11.8027 -24.4091
-13 9 15 14.6971 16.9635
-13 9 16 -0.7838 18.3442
-13 9 17 2.9449 -29.3175
-13 9 18 38.4334 -5.9576
-13 9 19 -25.4470 -2.7097
-13 9 20 -6.1655 -30.9845
-13 9 21 8.7171 2.6153
-13 9 22 0.3852 2.9288
-13 9 23 8.7453 -2.2476
-13 9 24 1.2622 3.7865
-13 9 25 1.3698 -9.1615
-13 9 26 -3.9838 15.4731
-13 9 27 -10.4477 -28.1883
-13 9 28 -9.2270 5.2725
-13 9 29 -17.9049 4.8914
-13 9 30 7.7639 17.6807
-13 9 31 -14.9137 7.9067
-13 9 32 -0.4902 2.1968
-13 9 33 9.0206 5.5348
-13 9 34 4.7680 -7.2432
-13 11 1 13.0026 21.3267
-13 11 2 -18.1667 7.2581
-13 11 3 13.8514 8.0210
-13 11 4 29.2068 13.0628
-13 11 5 12.1424 -3.0289
-13 11 6 17.0251 -9.0031
-13 11 7 -21.9505 -16.0486
-13 11 8 -3.2063 -8.1880
-13 11 9 -8.8658 16.9428
-13 11 10 -9.5664 5.3864
-13 11 11 -18.3929 -6.6143
-13 11 12 0.9762 1.7564
-13 11 13 10.0564 39.7933
-13 11 14 20.5679 -11.7845
-13 11 15 13.9985 -5.3802
-13 11 16 -2.1814 8.3487
-13 11 17 -2.7729 -34.3556
-13 11 18 22.4281 -26.8448
-13 11 19 -18.6548 -14.0331
-13 11 20 -20.9640 4.9683
-13 11 21 11.9369 -5.3656
-13 11 22 14.4602 11.7416
-13 11 23 32.7511 8.1102
-13 11 24 0.1430 -23.9102
-13 11 25 -2.7495 -8.2021
-13 11 26 -3.6685 -4.6907
-13 11 27 16.7654 -9.9116
-13 11 28 -8.5643 14.9305
-13 11 29 5.2047 -21.5695
-13 11 30 4.3979 4.9749
-13 11 31 0.7551 -0.3125
-13 11 32 -5.8425 -14.0718
-13 11 33 -1.0910 2.5117
-13 13 1 16.5709 22.3880
-13 13 2 5.0767 -22.2167
-13 13 3 12.7434 -24.5515
-13 13 4 2.8935 16.6012
-13 13 5 -29.8493 -15.3203
-13 13 6 10.5348 3.2923
-13 13 7 -8.4044 -17.4518
-13 13 8 7.0635 21.7504
-13 13 9 4.8789 -2.3755
-13 13 10 5.8675 -7.8903
-13 13 11 -7.3338 -0.6966
-13 13 12 0.8241 -9.3662
-13 13 13 -15.9437 0.2325
-13 13 14 23.8283 -30.3585
-13 13 15 1.9812 9.6902
-13 13 16 -2.5186 8.5602
-13 13 17 18.7919 -11.6905
-13 13 18 -0.8083 -0.7621
-13 13 19 12.1959 -11.1737
-13 13 20 -20.3950 -14.2115
-13 13 21 -6.2831 -18.5616
-13 13 22 -1.7965 6.8105
-13 13 23 6.0228 7.8167
-13 13 24 -6.6420 -14.2021
-13 13 25 9.5042 5.1390
-13 13 26 14.3905 -4.8577
-13 13 27 17.4893 2.7607
-13 13 28 -0.6082 -8.6900
-13 13 29 2.5988 -13.3184
-13 13 30 -1.0135 4.8912
-13 13 31 7.0000 -8.0878
-13 15 1 -3.3080 -8.5894
-13 15 2 -0.5178 -3.3800
-13 15 3 11.7708 -3.0239
-13 15 4 31.9924 -0.7012
-13 15 5 -15.2981 -43.9883
-13 15 6 -18.5798 -5.2947
-13 15 7 1.2047 3.2217
-13 15 8 -8.7823 -4.2912
-13 15 9 14.8842 20.8193
-13 15 10 -22.6771 10.4795
-13 15 11 -51.7026 -10.6526
-13 15 12 1.0946 27.6449
-13 15 13 -9.0539 3.3049
-13 15 14 13.8246 -6.2055
-13 15 15 -4.8283 -8.2405
-13 15 16 -4.3700 -22.7089
-13 15 17 -11.1618 19.3399
-13 15 18 -13.6339 0.2444
-13 15 19 9.1955 16.9915
-13 15 20 -7.5396 -4.7962
-13 15 21 -3.3585 -24.4126
-13 15 22 6.4365 -0.0482
-13 15 23 -12.2252 9.5407
-13 15 24 -12.1282 4.1634
-13 15 25 7.4157 -20.3566
-13 15 26 5.4836 8.6732
-13 15 27 -3.9550 5.2481
-13 15 28 -5.3572 -9.2453
-13 15 29 6.5304 4.9141
-13 17 1 -11.9492 -42.6121
-13 17 2 -21.1696 25.4771
-13 17 3 50.3256 -18.1985
-13 17 4 16.7542 7.7163
-13 17 5 -11.7011 11.9578
-13 17 6 10.5784 -20.4587
-13 17 7 23.5332 6.0872
-13 17 8 -2.3463 3.3623
-13 17 9 25.8019 13.2368
-13 17 10 4.1933 -9.0929
-13 17 11 -21.6446 -26.1045
-13 17 12 13.8221 -1.5927
-13 17 13 -9.7589 -36.5990
-13 17 14 -19.2710 8.5448
-13 17 15 -14.7012 8.6318
-13 17 16 2.2351 10.2503
-13 17 17 6.6744 1.3071
-13 17 18 -5.3443 -0.3010
-13 17 19 -25.3094 -11.9302
-13 17 20 -2.4295 14.6607
-13 17 21 -4.8432 -8.1745
-13 17 22 9.3137 4.4361
-13 17 23 6.8914 3.4657
-13 17 24 -7.8687 3.6202
-13 17 25 3.2831 -12.9323
-13 17 26 -8.8208 3.7071
-13 19 1 6.6045 -9.3793
-13 19 2 14.2973 -23.0323
-13 19 3 21.9253 -12.7804
-13 19 4 -9.6992 0.1474
-13 19 5 -5.0412 7.2623
-13 19 6 2.5774 -13.2421
-13 19 7 22.6150 4.2810
-13 19 8 10.2970 13.8831
-13 19 9 1.8860 1.3480
-13 19 10 9.1739 -17.3522
-13 19 11 -28.0518 -25.7551
-13 19 12 -2.7948 -12.9272
-13 19 13 -1.4258 10.6058
-13 19 14 3.0860 -3.5594
-13 19 15 3.9568 1.3519
-13 19 16 20.8644 8.8659
-13 19 17 10.6923 2.3110
-13 19 18 -25.6209 9.2052
-13 19 19 -5.3538 -7.1270
-13 19 20 0.6611 -5.8650
-13 19 21 2.4858 10.5037
-13 19 22 -0.0254 10.8048
-13 21 1 4.8271 27.0279
-13 21 2 9.9094 1.2408
-13 21 3 6.9248 12.4983
-13 21 4 4.3896 9.8909
-13 21 5 12.3384 -18.3476
-13 21 6 9.3012 -3.0068
-13 21 7 -3.2844 -1.8831
-13 21 8 10.7822 1.3255
-13 21 9 -0.9845 22.9973
-13 21 10 11.1173 -6.9403
-13 21 11 -12.6426 -5.3511
-13 21 12 15.4201 -1.7444
-13 21 13 0.0169 -26.5063
-13 21 14 -13.5467 -14.1029
-13 21 15 -5.0610 -0.4984
-13 21 16 6.0938 6.2551
-12 0 2 8.7006 -24.6772
-12 0 4 -14.7074 8.0441
-12 0 6 -17.0758 -32.1301
-12 0 8 25.0177 4.8564
-12 0 10 -19.9018 -21.7956
-12 0 12 -37.5076 12.5722
-12 0 14 11.9673 57.7523
-12 0 16 -7.7863 -37.6011
-12 0 18 -16.1087 57.9807
-12 0 20 1.8320 -2.6867
-12 0 22 -14.9447 31.5870
-12 0 24 -26.2671 -41.3664
-12 0 26 3.2640 -0.7847
-12 0 28 33.2737 36.9675
-12 0 30 38.3817 -4.3912
-12 0 32 -24.9506 -18.2071
-12 0 34 -4.8127 11.3510
-12 0 36 23.6529 22.2470
-12 2 1 -14.4156 8.0751
-12 2 2 -7.6973 -20.9178
-12 2 3 21.6082 44.1299
-12 2 4 18.8308 19.8467
-12 2 5 17.8286 -44.4145
-12 2 6 -29.4139 8.4142
-12 2 7 -24.6671 -1.4990
-12 2 8 -2.2857 19.2450
-12 2 9 20.8788 0.9968
-12 2 10 42.0011 -4.6970
-12 2 11 -5.0998 -39.5557
-12 2 12 19.8773 -18.0628
-12 2 13 -28.3788 43.3730
-12 2 14 -9.0668 -14.3688
-12 2 15 45.8307 -6.8074
-12 2 16 -16.2716 -14.7789
-12 2 17 -11.6245 -38.6968
-12 2 18 -28.1974 56.3414
-12 2 19 2.2573 17.6403
-12 2 20 -2.2287 17.6627
-12 2 21 28.5057 44.7055
-12 2 22 -8.1057 39.6630
-12 2 23 41.3894 -8.2863
-12 2 24 15.6704 2.3137
-12 2 25 -0.2144 -31.2111
-12 2 26 2.1379 6.6519
-12 2 27 -41.9302 -7.2539
-12 2 28 17.1890 11.7894
-12 2 29 -2.3674 7.4150
-12 2 30 40.6433 -17.3736
-12 2 31 -15.3631 -5.5590
-12 2 32 -18.7450 -14.7855
-12 2 33 -6.1447 6.0673
-12 2 34 -23.0579 23.2410
-12 2 35 13.5835 16.2592
-12 2 36 12.0239 -2.5331
-12 2 37 8.0335 -4.4129
-12 4 1 -3.1721 17.4897
-12 4 2 -24.1344 25.4043
-12 4 3 42.0245 58.9506
-12 4 4 18.6134 16.7456
-12 4 5 21.6735 -69.2586
-12 4 6 -1.3179 -2.9065
-12 4 7 -1.4209 -57.5608
-12 4 8 -5.5021 7.5287
-12 4 9 -4.5281 54.3512
-12 4 10 11.1162 -29.5866
-12 4 11 -19.6892 -30.4247
-12 4 12 -27.5895 -9.9943
-12 4 13 -2.9624 17.5435
-12 4 14 -14.1693 20.4870
-12 4 15 31.4816 -21.3547
-12 4 16 -5.8268 19.8625
-12 4 17 -0.4166 22.8836
-12 4 18 -0.1457 -6.5284
-12 4 19 53.1920 -1.3312
-12 4 20 -20.2553 -16.9089
-12 4 21 15.4945 -24.9659
-12 4 22 -5.3874 40.4726
-12 4 23 28.8439 -38.1551
-12 4 24 -18.2137 -7.6413
-12 4 25 -9.9285 5.4563
-12 4 26 3.9082 -3.8014
-12 4 27 -18.6453 -15.0041
-12 4 28 1.8944 -12.2766
-12 4 29 -24.6303 -44.8630
-12 4 30 18.4456 3.2758
-12 4 31 24.3764 18.2383
-12 4 32 13.9230 16.6946
-12 4 33 10.0939 -7.8225
-12 4 34 -4.0333 9.1220
-12 4 35 2.2414 1.4603
-12 4 36 -0.3035 -9.6948
-12 4 37 9.1529 14.2234
-12 6 1 7.5465 -3.0108
-12 6 2 -4.9997 -25.1738
-12 6 3 -16.4121 17.5031
-12 6 4 -32.6863 -3.4031
-12 6 5 25.4573 24.7060
-12 6 6 33.8168 -53.3323
-12 6 7 20.3522 -11.3873
-12 6 8 -23.5637 25.9407
-12 6 9 -8.8246 10.1818
-12 6 10 37.6221 -39.0796
-12 6 11 16.7723 -29.1516
-12 6 12 -24.2970 -10.5555
-12 6 13 -28.9493 -65.4670
-12 6 14 9.6818 -31.9660
-12 6 15 -6.1002 -1.9505
-12 6 16 -27.4085 -22.2266
-12 6 17 -0.6655 -22.7842
-12 6 18 -23.5992 3.8329
-12 6 19 17.5336 47.9249
-12 6 20 9.1939 15.3607
-12 6 21 19.7156 3.9111
-12 6 22 3.3520 6.5162
-12 6 23 3.3176 -4.4889
-12 6 24 -24.9967 -4.1173
-12 6 25 -2.9860 23.2943
-12 6 26 32.7743 -11.2690
-12 6 27 -24.8425 3.6454
-12 6 28 5.8394 -9.4037
-12 6 29 -9.4490 -2.4621
-12 6 30 -3.7704 11.9240
-12 6 31 -19.3566 3.8807
-12 6 32 -15.8996 -31.4612
-12 6 33 8.2265 -8.3303
-12 6 34 3.8740 -17.0271
-12 6 35 5.5858 -1.4664
-12 6 36 -2.3448 -2.3602
-12 8 1 3.0822 -12.7501
-12 8 2 12.5169 14.7305
-12 8 3 -32.6639 -5.1381
-12 8 4 23.0210 -25.5613
-12 8 5 -25.7371 1.7770
-12 8 6 2.1402 -24.1302
-12 8 7 -19.0396 0.0680
-12 8 8 15.9210 12.0248
-12 8 9 -24.0704 -9.1141
-12 8 10 -25.6383 2.3218
-12 8 11 34.9863 18.0725
-12 8 12 -17.1949 37.3413
-12 8 13 14.1967 -52.4113
-12 8 14 16.0403 -17.2047
-12 8 15 -21.2135 -11.6627
-12 8 16 -12.2088 -25.3813
-12 8 17 -2.8473 -25.3471
-12 8 18 -18.3012 28.9708
-12 8 19 -19.4104 11.3866
-12 8 20 5.3649 -27.3329
-12 8 21 -9.8578 -8.5766
-12 8 22 -2.0465 -8.8701
-12 8 23 -28.4130 -2.3243
-12 8 24 3.0941 9.3642
-12 8 25 -12.9115 21.0654
-12 8 26 26.4790 16.0723
-12 8 27 0.5301 14.5789
-12 8 28 16.9664 1.0888
-12 8 29 1.7855 16.5421
-12 8 30 -0.4114 0.4413
-12 8 31 -2.1190 -0.6338
-12 8 32 -33.8427 -17.5146
-12 8 33 0.2041 -0.1734
-12 8 34 -15.9013 16.0859
-12 8 35 7.9637 0.7889
-12 10 1 6.1489 -8.5084
-12 10 2 17.9125 -26.8417
-12 10 3 -17.7872 -13.6758
-12 10 4 -24.2840 -13.4854
-12 10 5 -14.7399 -10.9113
-12 10 6 -8.8948 26.0588
-12 10 7 0.3971 -5.4951
-12 10 8 -16.5193 0.7679
-12 10 9 -21.9960 -16.7346
-12 10 10 -20.3194 18.6958
-12 10 11 -19.7331 12.5759
-12 10 12 -32.7797 2.6440
-12 10 13 1.6991 -12.1133
-12 10 14 25.0506 22.4588
-12 10 15 -8.4365 8.5086
-12 10 16 -12.7093 -31.4142
-12 10 17 -5.2943 -0.5721
-12 10 18 -3.6649 11.4233
-12 10 19 -4.8450 -25.6789
-12 10 20 6.6796 -22.9329
-12 10 21 -12.0731 -14.7666
-12 10 22 -25.8784 19.4891
-12 10 23 0.5479 0.7504
-12 10 24 36.3000 24.7719
-12 10 25 -5.4970 -0.8505
-12 10 26 16.3938 -10.6975
-12 10 27 -0.1709 -8.1353
-12 10 28 8.4683 6.4322
-12 10 29 6.4868 -0.2767
-12 10 30 2.3969 3.8952
-12 10 31 5.9146 -3.1044
-12 10 32 0.8299 8.3323
-12 10 33 -3.4056 -13.7075
-12 10 34 -4.3649 2.2278
-12 12 1 -20.1907 -32.1987
-12 12 2 20.5919 -25.1034
-12 12 3 -11.7082 6.0326
-12 12 4 2.0463 -26.2646
-12 12 5 6.3171 39.0248
-12 12 6 -10.1904 2.1223
-12 12 7 15.8917 -28.1075
-12 12 8 17.1305 18.9846
-12 12 9 -13.6963 6.0340
-12 12 10 0.1175 27.7179
-12 12 11 18.0457 5.4221
-12 12 12 9.2983 -15.5287
-12 12 13 1.4902 -9.5186
-12 12 14 4.4036 -36.7319
-12 12 15 -14.9528 -10.4088
-12 12 16 -25.7650 -1.9856
-12 12 17 -26.1800 1.1775
-12 12 18 0.5725 27.9498
-12 12 19 -0.1219 12.2119
-12 12 20 13.1696 -8.1499
-12 12 21 15.5151 -30.9539
-12 12 22 -28.3983 9.9547
-12 12 23 -4.4037 -10.0908
-12 12 24 -12.3343 -4.9770
-12 12 25 -10.2514 -23.5738
-12 12 26 2.3300 -3.4148
-12 12 27 -16.4165 -0.3567
-12 12 28 -4.1689 -6.4556
-12 12 29 -3.7302 -5.3227
-12 12 30 -16.6144 15.3410
-12 12 31 15.1677 8.3471
-12 12 32 -4.3411 7.1276
-12 14 1 -18.9619 -19.7952
-12 14 2 -18.2724 -1.5385
-12 14 3 -35.2459 43.0391
-12 14 4 30.1218 22.9706
-12 14 5 7.7005 0.5664
-12 14 6 14.9675 -20.8953
-12 14 7 -2.7120 -20.7679
-12 14 8 -0.7127 15.2956
-12 14 9 1.1038 -6.2284
-12 14 10 9.9524 21.0546
-12 14 11 -30.6520 18.0509
-12 14 12 -18.9954 -20.4715
-12 14 13 -12.2979 14.5014
-12 14 14 -1.9212 -0.1731
-12 14 15 -7.1276 1.0957
-12 14 16 -15.2079 -10.6223
-12 14 17 -0.6515 -24.0660
-12 14 18 -22.9548 23.9916
-12 14 19 -5.9520 11.9926
-12 14 20 1.4841 7.2274
-12 14 21 4.9147 -11.8028
-12 14 22 -4.1146 -4.8710
-12 14 23 -5.1076 -2.0954
-12 14 24 -1.4163 0.1665
-12 14 25 2.9785 -23.0791
-12 14 26 0.0779 -9.4009
-12 14 27 -17.5573 -4.0560
-12 14 28 -14.8536 -16.6772
-12 14 29 -6.6740 10.9461
-12 14 30 -7.9930 9.8110
-12 16 1 -27.9247 -36.2609
-12 16 2 -16.5960 11.8977
-12 16 3 -7.4620 5.5053
-12 16 4 12.2057 16.0534
-12 16 5 -26.0876 -19.7998
-12 16 6 5.4434 20.3214
-12 16 7 -0.4850 -14.1337
-12 16 8 25.9971 11.2181
-12 16 9 -1.8712 38.2520
-12 16 10 20.1087 -5.1196
-12 16 11 -4.5700 13.1047
-12 16 12 12.5664 -8.9816
-12 16 13 7.6731 -20.7509
-12 16 14 -18.0227 -5.6844
-12 16 15 -28.8829 11.2230
-12 16 16 -13.5708 5.8117
-12 16 17 10.0143 37.9542
-12 16 18 2.5920 11.6845
-12 16 19 1.4314 6.6803
-12 16 20 4.9468 1.4215
-12 16 21 1.3483 -6.7515
-12 16 22 14.7317 4.7532
-12 16 23 -5.7145 2.1861
-12 16 24 4.8534 -0.3198
-12 16 25 3.5739 -16.9317
-12 16 26 -7.5130 0.2889
-12 16 27 -10.7989 -2.3808
-12 16 28 -6.9566 -12.5827
-12 18 1 -11.2018 -28.8327
-12 18 2 2.0384 -3.4312
-12 18 3 24.8378 -21.7250
-12 18 4 -22.2585 3.3164
-12 18 5 0.5870 -5.6880
-12 18 6 4.7838 16.8070
-12 18 7 -3.6156 -12.5546
-12 18 8 6.4271 6.4388
-12 18 9 -1.5639 35.8798
-12 18 10 -6.2449 -26.8495
-12 18 11 -4.9272 -0.1559
-12 18 12 -20.0715 -23.5229
-12 18 13 -0.3358 -10.4679
-12 18 14 -9.1547 13.4872
-12 18 15 -6.8164 9.3783
-12 18 16 5.5946 1.0742
-12 18 17 9.2184 15.6218
-12 18 18 -14.6580 22.9080
-12 18 19 5.3507 5.4318
-12 18 20 3.0723 4.5690
-12 18 21 11.8227 -20.9246
-12 18 22 2.5436 8.6778
-12 18 23 -1.0307 1.2084
-12 18 24 0.4003 9.9722
-12 18 25 -2.2674 -10.0914
-12 20 1 -2.9542 -7.9247
-12 20 2 -2.9694 -1.4538
-12 20 3 -33.0529 7.5629
-12 20 4 -2.8055 6.5781
-12 20 5 8.7806 17.6277
-12 20 6 9.7581 -14.3730
-12 20 7 21.8192 -1.4809
-12 20 8 -7.8059 -10.7615
-12 20 9 1.7490 24.8189
-12 20 10 -8.4927 -22.6001
-12 20 11 -22.9272 15.6712
-12 20 12 -6.2104 9.9495
-12 20 13 10.1264 5.4375
-12 20 14 9.5544 -38.6324
-12 20 15 -16.0297 -5.7570
-12 20 16 -1.5642 -0.9670
-12 20 17 -6.0093 1.6529
-12 20 18 -10.2842 0.1506
-12 20 19 13.0986 -6.0275
-12 20 20 2.4723 -7.0286
-12 22 1 6.8447 -4.3387
-12 22 2 8.2252 -3.8551
-12 22 3 -10.6983 -2.8979
-12 22 4 8.9053 -9.0257
-12 22 5 -3.1384 -3.0908
-12 22 6 -5.8066 -7.4336
-12 22 7 -2.3793 4.2363
-12 22 8 11.9953 -3.8492
-12 22 9 5.4461 5.9400
-12 22 10 3.2228 -15.7143
-12 22 11 -23.1815 5.7715
-12 22 12 12.6434 4.7224
-12 22 13 -10.9502 -2.7156
-11 1 1 -6.2889 -33.7985
-11 1 2 10.9783 -40.0029
-11 1 3 -32.8670 11.2638
-11 1 4 -4.8683 24.7029
-11 1 5 5.8597 19.5688
-11 1 6 -10.3919 -30.2928
-11 1 7 -13.1538 -7.9678
-11 1 8 -33.8120 -0.3759
-11 1 9 -35.6882 33.1320
-11 1 10 15.5615 -7.4740
-11 1 11 52.8892 33.9623
-11 1 12 -20.2114 -31.6339
-11 1 13 32.7475 -12.7383
-11 1 14 -29.5230 46.1286
-11 1 15 -7.0324 -24.7974
-11 1 16 61.2660 16.8014
-11 1 17 -12.9365 -34.8754
-11 1 18 22.6233 -12.4571
-11 1 19 -18.9551 -7.1350
-11 1 20 -0.3420 11.4554
-11 1 21 2.3681 9.6543
-11 1 22 -18.3327 35.2685
-11 1 23 -28.0064 16.0118
-11 1 24 -14.3657 0.7115
-11 1 25 5.2562 41.9412
-11 1 26 5.6218 10.8488
-11 1 27 5.5179 6.1275
-11 1 28 5.4454 -12.9954
-11 1 29 10.1536 8.9718
-11 1 30 6.5930 13.2926
-11 1 31 -6.2602 -1.8393
-11 1 32 -4.7823 -17.6727
-11 1 33 0.0881 -24.7665
-11 1 34 -0.1826 -22.8302
-11 1 35 -4.7998 1.7716
-11 1 36 -1.7971 -4.0387
-11 1 37 -1.4108 -2.1309
-11 3 1 23.3330 -81.6398
-11 3 2 15.9976 -11.5863
-11 3 3 -51.4295 18.8562
-11 3 4 23.4811 9.7777
-11 3 5 -10.1783 16.0163
-11 3 6 14.8223 -14.4529
-11 3 7 9.6709 -36.8196
-11 3 8 -40.3845 -15.7609
-11 3 9 -8.4831 53.6997
-11 3 10 -5.6032 -8.8053
-11 3 11 37.0666 -8.3706
-11 3 12 -23.1110 1.4695
-11 3 13 -31.5651 -32.0428
-11 3 14 0.8824 12.7062
-11 3 15 14.3757 6.2661
-11 3 16 -2.1816 14.2077
-11 3 17 6.2594 -59.4470
-11 3 18 10.6673 39.1604
-11 3 19 2.7103 -34.8011
-11 3 20 25.3995 -10.6087
-11 3 21 -15.2119 -17.5431
-11 3 22 8.9491 -3.2055
-11 3 23 8.0115 -10.4933
-11 3 24 19.8041 -1.7569
-11 3 25 -0.6179 37.9990
-11 3 26 -0.8631 -13.7406
-11 3 27 -6.0494 18.5952
-11 3 28 12.6797 -21.2966
-11 3 29 14.8227 8.3668
-11 3 30 -2.8163 -23.4448
-11 3 31 6.0120 -9.4416
-11 3 32 30.1714 26.8451
-11 3 33 -1.6899 -0.9139
-11 3 34 2.9502 -1.5977
-11 3 35 3.7803 -8.2232
-11 3 36 -16.0142 -19.9956
-11 3 37 -2.8035 -5.0970
-11 5 1 51.4084 -22.6883
-11 5 2 8.4991 0.1824
-11 5 3 -10.0355 -36.9622
-11 5 4 -68.3441 -20.8536
-11 5 5 -22.6805 -1.3808
-11 5 6 -8.0630 -5.0557
-11 5 7 30.5186 -24.1785
-11 5 8 -38.5161 32.8667
-11 5 9 -17.7534 61.7890
-11 5 10 14.2637 -5.0278
-11 5 11 6.9233 27.4475
-11 5 12 30.9888 2.6487
-11 5 13 1.8880 -15.7860
-11 5 14 -6.2161 -60.4409
-11 5 15 45.5880 -11.0925
-11 5 16 -29.5313 24.2576
-11 5 17 18.9376 -63.8815
-11 5 18 1.3523 -16.6081
-11 5 19 -41.4726 4.5704
-11 5 20 -18.5811 -1.9564
-11 5 21 -4.3869 23.5974
-11 5 22 3.7574 60.5209
-11 5 23 15.6404 -3.5173
-11 5 24 -3.5183 -1.3823
-11 5 25 2.8259 21.6260
-11 5 26 -5.1098 -38.1699
-11 5 27 -15.2894 27.5850
-11 5 28 0.3575 -13.5887
-11 5 29 5.4336 -5.6842
-11 5 30 -4.5786 -1.2918
-11 5 31 3.7355 -10.2166
-11 5 32 -27.4459 -7.8320
-11 5 33 -3.8803 -22.1976
-11 5 34 -2.1777 9.7083
-11 5 35 4.4736 -10.4668
-11 5 36 1.9321 -7.2179
-11 7 1 37.7233 17.2057
-11 7 2 -28.8558 -17.2682
-11 7 3 22.7725 16.0741
-11 7 4 -32.5437 -18.0838
-11 7 5 16.5227 -8.7948
-11 7 6 -3.9785 -58.9725
-11 7 7 -29.8573 39.9323
-11 7 8 -17.4431 15.8404
-11 7 9 -17.3181 -26.1565
-11 7 10 13.0193 13.5631
-11 7 11 -71.8690 33.3177
-11 7 12 0.2258 31.7532
-11 7 13 1.0424 9.5271
-11 7 14 16.8882 -36.7992
-11 7 15 -15.2865 -2.6197
-11 7 16 -13.9030 -15.4657
-11 7 17 0.1888 -15.2450
-11 7 18 -5.4848 8.6803
-11 7 19 2.5150 26.8861
-11 7 20 7.9528 -11.2059
-11 7 21 2.8016 -5.8059
-11 7 22 25.1645 -12.1349
-11 7 23 16.2913 -0.3207
-11 7 24 -17.7574 -55.8312
-11 7 25 9.2233 0.2926
-11 7 26 -10.8232 -0.4475
-11 7 27 -5.6266 4.0577
-11 7 28 32.4202 8.5930
-11 7 29 -8.7651 9.3364
-11 7 30 -22.7920 25.5009
-11 7 31 -7.7872 -1.0470
-11 7 32 -1.2015 14.0831
-11 7 33 -11.3165 -10.9101
-11 7 34 -0.1089 -1.2769
-11 7 35 -12.0903 5.8091
-11 7 36 0.4615 -2.3191
-11 9 1 25.1307 39.5088
-11 9 2 -22.3166 -20.8721
-11 9 3 10.1136 13.2460
-11 9 4 5.9031 4.2460
-11 9 5 -31.3771 -0.7641
-11 9 6 20.1191 5.2253
-11 9 7 0.9788 15.8564
-11 9 8 27.3581 26.4289
-11 9 9 -5.1940 -28.3171
-11 9 10 32.0965 -0.8684
-11 9 11 -11.7975 -12.6663
-11 9 12 -4.7758 -30.5373
-11 9 13 -43.2923 -32.8676
-11 9 14 -26.2650 -19.7788
-11 9 15 -49.8742 59.5091
-11 9 16 -11.4730 1.4027
-11 9 17 13.0199 25.4747
-11 9 18 -18.8543 47.3675
-11 9 19 22.9311 -13.8323
-11 9 20 32.8875 -2.1994
-11 9 21 -20.8810 -12.2564
-11 9 22 18.3503 -20.3122
-11 9 23 -13.9774 6.4860
-11 9 24 14.3306 -19.9862
-11 9 25 20.2050 23.3314
-11 9 26 10.0782 -4.3178
-11 9 27 5.2106 -14.7965
-11 9 28 17.8558 -9.2020
-11 9 29 -3.6368 6.7607
-11 9 30 -3.1931 8.9690
-11 9 31 -2.4520 4.4803
-11 9 32 21.3669 17.3743
-11 9 33 6.6930 12.3306
-11 9 34 3.3104 -19.6087
-11 11 1 -4.8723 11.4354
-11 11 2 -21.8383 -0.1080
-11 11 3 4.5589 18.4479
-11 11 4 26.4474 3.9057
-11 11 5 11.6322 3.8202
-11 11 6 6.8007 6.4853
-11 11 7 3.3923 9.8738
-11 11 8 31.6316 4.1923
-11 11 9 40.3444 19.0605
-11 11 10 4.0119 30.3849
-11 11 11 10.4634 -20.8840
-11 11 12 12.0897 -6.5305
-11 11 13 -25.3749 -19.0965
-11 11 14 0.1587 16.0147
-11 11 15 -18.7054 16.4576
-11 11 16 11.1276 -17.4095
-11 11 17 -4.5212 20.1507
-11 11 18 -36.1363 0.3042
-11 11 19 -17.5751 -8.5574
-11 11 20 13.6208 29.5915
-11 11 21 1.5055 4.2757
-11 11 22 6.7493 -5.0322
-11 11 23 9.7261 -9.7996
-11 11 24 0.7833 3.0837
-11 11 25 -33.0745 -23.3242
-11 11 26 16.5653 -29.4043
-11 11 27 -11.8815 3.1073
-11 11 28 2.6933 -10.3467
-11 11 29 3.6360 -20.4454
-11 11 30 -6.1757 1.5224
-11 11 31 2.6073 -6.3062
-11 11 32 6.2734 11.1107
-11 11 33 -7.1886 -7.8590
-11 13 1 -17.9472 -10.5338
-11 13 2 -10.9541 -0.8773
-11 13 3 -19.7603 1.9836
-11 13 4 7.5829 13.1969
-11 13 5 -8.2200 28.8168
-11 13 6 18.5921 -28.1262
-11 13 7 -10.5967 4.0585
-11 13 8 19.1777 -2.8987
-11 13 9 20.2866 12.7318
-11 13 10 -8.7935 -16.2762
-11 13 11 27.0745 -11.6376
-11 13 12 -45.7008 6.8520
-11 13 13 -29.7960 -6.1616
-11 13 14 4.5299 21.0814
-11 13 15 -12.8384 29.1883
-11 13 16 33.7295 4.6318
-11 13 17 0.2520 -11.1953
-11 13 18 8.5250 -19.6443
-11 13 19 -20.8702 -0.2613
-11 13 20 -10.5201 2.3239
-11 13 21 6.8771 8.9011
-11 13 22 -16.1119 18.4178
-11 13 23 -18.3924 -0.7932
-11 13 24 7.4684 12.6111
-11 13 25 1.8761 18.3505
-11 13 26 4.7619 2.6558
-11 13 27 11.1002 -1.1377
-11 13 28 7.4670 -2.4408
-11 13 29 -5.9090 -17.1211
-11 13 30 -0.7277 3.4941
-11 13 31 9.8088 1.8838
-11 15 1 23.9953 -3.1102
-11 15 2 10.2695 -31.6387
-11 15 3 -13.8924 37.1031
-11 15 4 6.6933 -21.4155
-11 15 5 11.0300 10.5994
-11 15 6 -3.8440 -19.6553
-11 15 7 -3.8155 -6.1533
-11 15 8 16.8987 -21.7999
-11 15 9 13.6437 14.8563
-11 15 10 -19.1944 24.1628
-11 15 11 -2.8265 24.8611
-11 15 12 13.7367 23.3131
-11 15 13 30.6578 15.9115
-11 15 14 15.5027 6.7768
-11 15 15 -7.5114 -15.1143
-11 15 16 -3.8766 2.6323
-11 15 17 -5.9773 1.2588
-11 15 18 11.1192 12.9860
-11 15 19 -7.9766 16.2098
-11 15 20 -7.2485 -18.6990
-11 15 21 2.4281 4.3437
-11 15 22 -9.5443 5.8972
-11 15 23 -13.2245 3.6062
-11 15 24 1.4513 2.6182
-11 15 25 -4.2836 6.5397
-11 15 26 -17.6836 14.5462
-11 15 27 14.2731 -4.0409
-11 15 28 0.9476 6.5834
-11 15 29 -5.2881 -3.3436
-11 17 1 -23.2621 -11.8620
-11 17 2 23.6594 -13.0595
-11 17 3 4.4112 12.5848
-11 17 4 0.4313 -13.6105
-11 17 5 9.9128 1.8935
-11 17 6 7.6411 6.3051
-11 17 7 16.5034 -25.1339
-11 17 8 -21.4758 -3.1693
-11 17 9 -10.5587 0.3565
-11 17 10 -21.6128 40.8376
-11 17 11 -30.0457 17.0409
-11 17 12 29.2340 9.0855
-11 17 13 18.8010 -4.7692
-11 17 14 2.1881 17.1551
-11 17 15 18.5823 -7.6922
-11 17 16 28.8995 6.7450
-11 17 17 -2.8058 -11.9345
-11 17 18 19.9125 -4.4940
-11 17 19 -19.4618 2.7499
-11 17 20 7.1109 -14.8699
-11 17 21 -10.3117 -14.8636
-11 17 22 0.8683 -12.0515
-11 17 23 -21.1489 9.4280
-11 17 24 -4.7245 8.6906
-11 17 25 -1.9828 6.4323
-11 17 26 -13.0571 7.5650
-11 19 1 -20.9947 -1.5167
-11 19 2 -7.0087 -20.1863
-11 19 3 2.1965 -1.4236
-11 19 4 -29.7111 -7.5108
-11 19 5 12.1318 1.8381
-11 19 6 -3.9812 24.8423
-11 19 7 22.9190 -18.0380
-11 19 8 -21.5426 6.4464
-11 19 9 20.0633 13.7382
-11 19 10 -20.6540 30.3137
-11 19 11 -7.5587 -0.4614
-11 19 12 -8.6360 7.7725
-11 19 13 19.7646 30.6010
-11 19 14 -0.4090 9.1498
-11 19 15 18.2431 -21.3002
-11 19 16 12.2198 0.2395
-11 19 17 -4.5207 -7.9570
-11 19 18 1.5631 11.5840
-11 19 19 3.9509 -9.5581
-11 19 20 -4.4239 -15.6873
-11 19 21 3.6988 -5.1535
-11 19 22 -4.3180 1.7485
-11 19 23 1.4778 6.5991
-11 21 1 13.8389 30.6808
-11 21 2 -2.8886 3.3234
-11 21 3 7.3545 -2.8210
-11 21 4 2.5205 4.6310
-11 21 5 5.5264 -7.0547
-11 21 6 -3.7153 -6.5751
-11 21 7 7.0606 -12.6083
-11 21 8 -21.9497 -5.1289
-11 21 9 18.9611 22.5765
-11 21 10 4.6454 -5.2667
-11 21 11 -2.8348 20.8402
-11 21 12 -4.0849 -5.2510
-11 21 13 11.7118 4.1593
-11 21 14 -10.3473 -8.8806
-11 21 15 -10.3897 16.6747
-11 21 16 -5.5709 6.5039
-11 21 17 -5.4732 3.1005
-11 21 18 -11.1973 5.8459
-10 0 2 13.7840 -22.0377
-10 0 4 -33.0736 27.0070
-10 0 6 -23.1920 31.3439
-10 0 8 -35.8643 -25.0830
-10 0 10 -54.7082 79.3588
-10 0 12 74.0864 36.7257
-10 0 14 30.8664 -48.9492
-10 0 16 -41.8322 -25.5396
-10 0 18 32.0246 -12.1529
-10 0 20 -6.3560 -1.6522
-10 0 22 2.1280 14.3741
-10 0 24 -10.5913 0.1038
-10 0 26 -6.8018 -6.1023
-10 0 28 -22.5619 -8.3437
-10 0 30 -24.8944 66.2134
-10 0 32 9.5073 21.6073
-10 0 34 10.4658 -47.4332
-10 0 36 -3.1405 -8.2460
-10 2 1 -3.6519 20.5703
-10 2 2 14.9460 -10.2953
-10 2 3 17.7616 13.2592
-10 2 4 12.7379 11.2561
-10 2 5 -7.1145 38.2844
-10 2 6 6.7727 9.8130
-10 2 7 75.3970 1.0492
-10 2 8 -32.3928 -4.8430
-10 2 9 2.3651 -59.3537
-10 2 10 8.4279 43.4603
-10 2 11 -31.9157 -4.9858
-10 2 12 34.5222 -29.3604
-10 2 13 -18.2209 10.2183
-10 2 14 -7.9006 -17.5312
-10 2 15 -53.2655 31.6335
-10 2 16 8.7623 1.8973
-10 2 17 -4.5667 25.0530
-10 2 18 32.0179 12.7568
-10 2 19 15.9306 -10.7025
-10 2 20 15.5674 -3.9358
-10 2 21 7.6708 -16.2317
-10 2 22 3.6963 0.0097
-10 2 23 25.3773 -2.2539
-10 2 24 26.5318 -7.9216
-10 2 25 46.5353 8.2409
-10 2 26 -8.2769 -3.2039
-10 2 27 -0.5910 -33.7156
-10 2 28 -20.9884 1.0021
-10 2 29 18.9266 34.6844
-10 2 30 -6.0243 39.2939
-10 2 31 4.4495 -7.8807
-10 2 32 20.7681 6.7465
-10 2 33 -6.3193 -1.7541
-10 2 34 -10.6289 23.2928
-10 2 35 0.3109 -1.6599
-10 2 36 9.2427 -5.7205
-10 2 37 -8.9078 -0.4292
-10 4 1 11.8071 9.1346
-10 4 2 22.2222 56.2897
-10 4 3 5.6143 -13.0685
-10 4 4 14.7447 -9.6485
-10 4 5 -55.6302 -0.4172
-10 4 6 16.5757 -6.6354
-10 4 7 68.1191 -37.9016
-10 4 8 -21.3719 2.6291
-10 4 9 7.6928 -19.4548
-10 4 10 -14.4566 3.4163
-10 4 11 -25.3667 20.4134
-10 4 12 -14.2263 14.0992
-10 4 13 14.9747 -20.7218
-10 4 14 20.5927 17.4935
-10 4 15 -48.9386 -21.9372
-10 4 16 22.7479 -0.1710
-10 4 17 15.6872 23.9646
-10 4 18 -13.0515 -16.0241
-10 4 19 18.1293 -20.2669
-10 4 20 -25.7869 2.1335
-10 4 21 -27.7110 -24.0501
-10 4 22 5.8349 -3.6378
-10 4 23 -5.8151 7.5813
-10 4 24 -61.4063 19.6422
-10 4 25 25.2881 -0.4523
-10 4 26 -19.9781 -7.0353
-10 4 27 -4.0243 -15.8268
-10 4 28 -9.9985 3.2943
-10 4 29 -6.3763 -2.7500
-10 4 30 6.5383 2.4769
-10 4 31 15.6446 -4.8411
-10 4 32 20.5673 -0.5713
-10 4 33 -14.4730 -16.3929
-10 4 34 -9.6382 13.3031
-10 4 35 2.2381 -9.1255
-10 4 36 4.5951 3.5700
-10 4 37 -3.7867 -1.1368
-10 6 1 11.5279 -16.2739
-10 6 2 -41.5059 40.8719
-10 6 3 -23.1732 -14.8919
-10 6 4 -34.3795 74.1788
-10 6 5 38.4361 14.5951
-10 6 6 40.1944 -43.7275
-10 6 7 48.9409 -14.0547
-10 6 8 -19.6073 -6.8773
-10 6 9 13.3499 2.5083
-10 6 10 12.7481 -57.6486
-10 6 11 -25.0545 16.1414
-10 6 12 -63.3884 -6.6062
-10 6 13 -35.6576 -17.7204
-10 6 14 -11.3713 4.9822
-10 6 15 -3.0438 3.1764
-10 6 16 5.5272 -21.2975
-10 6 17 26.3062 -17.4264
-10 6 18 -45.2920 -30.6836
-10 6 19 0.7134 12.2607
-10 6 20 5.4966 7.4566
-10 6 21 13.9082 -0.6136
-10 6 22 -2.7101 13.2160
-10 6 23 23.1569 -11.2114
-10 6 24 -30.1040 15.0191
-10 6 25 15.0277 -12.9080
-10 6 26 -1.3246 -21.5962
-10 6 27 -0.5884 19.8501
-10 6 28 6.2705 -11.9033
-10 6 29 12.8783 -0.6958
-10 6 30 -7.1555 36.3075
-10 6 31 -34.6767 8.6624
-10 6 32 16.7585 -3.1355
-10 6 33 10.7610 25.2791
-10 6 34 -9.7064 -5.6693
-10 6 35 6.3576 -4.5003
-10 6 36 -2.9588 -0.3350
-10 8 1 19.7970 -29.7845
-10 8 2 -34.6386 -13.2820
-10 8 3 0.3328 44.5645
-10 8 4 -35.7742 7.0382
-10 8 5 29.6671 14.2437
-10 8 6 14.1443 -25.3775
-10 8 7 -14.8665 38.8098
-10 8 8 8.9341 -26.1710
-10 8 9 -8.3811 25.2071
-10 8 10 9.5034 15.8531
-10 8 11 19.5099 18.1441
-10 8 12 4.3014 -15.8997
-10 8 13 40.5453 -15.5537
-10 8 14 -57.9649 -25.0339
-10 8 15 -17.2157 -2.8069
-10 8 16 8.7888 22.3091
-10 8 17 -30.6616 -24.7809
-10 8 18 -10.8006 -24.0816
-10 8 19 -18.9282 41.7578
-10 8 20 -39.2270 -14.9236
-10 8 21 -12.0481 1.3129
-10 8 22 -24.4402 3.7974
-10 8 23 0.1555 -9.2681
-10 8 24 -27.0476 -5.6566
-10 8 25 11.1361 16.4159
-10 8 26 5.9261 8.0625
-10 8 27 10.3055 13.6452
-10 8 28 10.1601 -1.8970
-10 8 29 1.6277 -1.6866
-10 8 30 4.0917 10.4401
-10 8 31 10.2382 -3.3838
-10 8 32 -1.3861 4.7938
-10 8 33 12.5413 2.6888
-10 8 34 6.3396 14.4564
-10 8 35 -1.2332 -4.0084
-10 10 1 21.6991 -6.9698
-10 10 2 1.9448 -16.6479
-10 10 3 -0.6781 32.9499
-10 10 4 26.7272 -32.2826
-10 10 5 9.0927 -12.7958
-10 10 6 5.5770 -37.3762
-10 10 7 -10.8982 -20.1767
-10 10 8 -16.2397 -7.2612
-10 10 9 -16.8159 -6.9438
-10 10 10 -6.6121 13.4306
-10 10 11 -21.1599 55.1469
-10 10 12 -9.9851 3.2564
-10 10 13 25.1440 34.1227
-10 10 14 -10.1484 26.0246
-10 10 15 22.8942 16.7651
-10 10 16 49.9173 4.0934
-10 10 17 -14.5471 -16.8564
-10 10 18 -8.5506 -27.6062
-10 10 19 -24.6231 -5.1162
-10 10 20 -39.9782 2.9424
-10 10 21 -10.6734 10.1726
-10 10 22 9.1066 -3.2509
-10 10 23 7.6412 -12.8765
-10 10 24 -16.4500 -13.2520
-10 10 25 -19.6222 6.1010
-10 10 26 -23.6472 -21.1812
-10 10 27 9.1885 -9.9443
-10 10 28 18.4401 12.7681
-10 10 29 -17.3829 -12.8710
-10 10 30 27.8975 -28.4883
-10 10 31 -1.3136 3.6743
-10 10 32 -0.4849 -7.2619
-10 10 33 -4.2499 -24.5270
-10 10 34 -2.4817 -8.7429
-10 12 1 37.5324 14.5871
-10 12 2 8.1692 -29.4365
-10 12 3 14.2180 -51.8809
-10 12 4 8.8519 -45.0616
-10 12 5 -22.1510 9.2457
-10 12 6 -23.6364 -37.6587
-10 12 7 10.5087 -19.9288
-10 12 8 -3.8021 -13.5755
-10 12 9 -12.9509 -16.1027
-10 12 10 -18.9674 -5.6948
-10 12 11 -0.9179 -3.1673
-10 12 12 -7.1605 6.7558
-10 12 13 -1.2215 12.7075
-10 12 14 -15.7060 -9.8161
-10 12 15 20.1574 -8.5330
-10 12 16 3.5273 26.3175
-10 12 17 4.0781 22.4932
-10 12 18 10.3702 4.4057
-10 12 19 7.2983 -23.4259
-10 12 20 18.7622 12.8823
-10 12 21 -16.6562 -8.4174
-10 12 22 8.3089 -27.8240
-10 12 23 -16.7368 31.7192
-10 12 24 -67.9674 -3.3592
-10 12 25 -1.6807 16.7853
-10 12 26 -0.4133 36.4817
-10 12 27 -2.5555 8.3491
-10 12 28 16.3843 8.8096
-10 12 29 -15.9054 -25.5928
-10 12 30 5.6367 -5.1022
-10 12 31 -7.1876 8.1948
-10 12 32 -3.7187 3.7999
-10 14 1 41.7716 29.7579
-10 14 2 -13.5947 -25.9638
-10 14 3 37.7272 -30.5137
-10 14 4 -32.4908 10.0518
-10 14 5 16.2724 -9.7564
-10 14 6 4.9362 7.1284
-10 14 7 -4.3739 -9.4603
-10 14 8 15.2683 2.0209
-10 14 9 17.7592 -25.4086
-10 14 10 4.5590 0.1967
-10 14 11 -6.2798 3.6117
-10 14 12 -16.0948 11.1062
-10 14 13 15.0282 22.6667
-10 14 14 14.1142 -3.1140
-10 14 15 1.1504 4.0702
-10 14 16 -10.8352 -15.2541
-10 14 17 -11.1145 -7.7320
-10 14 18 -9.2651 12.5271
-10 14 19 0.9639 1.4497
-10 14 20 0.3487 15.8330
-10 14 21 -0.8836 3.9079
-10 14 22 -3.2360 -4.5310
-10 14 23 0.0925 11.8334
-10 14 24 15.0068 0.2742
-10 14 25 1.5057 -8.5904
-10 14 26 -0.8998 -5.8302
-10 14 27 6.2837 -4.1207
-10 14 28 -5.9169 -2.0779
-10 14 29 -8.5880 -16.0307
-10 14 30 -4.2626 5.1547
-10 16 1 13.7947 -0.1653
-10 16 2 -8.5475 4.4103
-10 16 3 5.0965 -2.5860
-10 16 4 8.3041 -20.9018
-10 16 5 16.4943 7.9500
-10 16 6 -27.7315 -13.2635
-10 16 7 8.9071 -17.2103
-10 16 8 26.1306 3.7644
-10 16 9 17.5119 -0.0412
-10 16 10 4.1080 -11.2223
-10 16 11 -19.1293 -14.8002
-10 16 12 5.0706 -9.0588
-10 16 13 -7.2444 -0.9713
-10 16 14 3.0607 -1.2240
-10 16 15 -4.6722 20.5760
-10 16 16 21.2634 -11.8337
-10 16 17 20.8479 16.3163
-10 16 18 -12.7067 -15.1759
-10 16 19 -7.3579 19.0738
-10 16 20 -4.7401 -0.1148
-10 16 21 8.9724 16.6589
-10 16 22 2.6693 -7.3719
-10 16 23 8.6706 6.6129
-10 16 24 2.4745 9.3183
-10 16 25 -5.1845 -4.2974
-10 16 26 2.3937 5.8946
-10 16 27 7.3607 -3.5581
-10 16 28 -3.7539 -7.7298
-10 18 1 14.3490 -14.8849
-10 18 2 0.6525 17.3924
-10 18 3 -5.7905 -49.8895
-10 18 4 30.3038 -23.0832
-10 18 5 -14.2645 -8.2822
-10 18 6 -11.3022 8.1093
-10 18 7 3.2223 -6.9960
-10 18 8 8.4277 30.2077
-10 18 9 31.3796 10.1637
-10 18 10 13.0406 20.3055
-10 18 11 -4.4813 -21.5775
-10 18 12 22.3130 -14.3459
-10 18 13 -22.6478 -12.9456
-10 18 14 7.6328 24.0041
-10 18 15 2.5390 1.2244
-10 18 16 23.1014 -29.2608
-10 18 17 -12.2686 -10.0866
-10 18 18 -11.2584 14.2199
-10 18 19 -13.9334 8.3158
-10 18 20 -2.5058 13.0009
-10 18 21 -7.7032 -1.6182
-10 18 22 18.0070 18.5332
-10 18 23 -1.0982 14.2667
-10 18 24 9.1976 3.1040
-10 18 25 -9.7383 -11.1265
-10 20 1 12.7610 6.4201
-10 20 2 -0.0167 8.2330
-10 20 3 -1.6860 -5.7543
-10 20 4 6.5336 1.4165
-10 20 5 -3.2440 8.1598
-10 20 6 3.2458 22.8491
-10 20 7 10.3724 -32.1827
-10 20 8 13.5683 -8.2406
-10 20 9 17.9301 7.7371
-10 20 10 -11.9936 6.8211
-10 20 11 26.1247 -17.8837
-10 20 12 -2.1041 19.7296
-10 20 13 12.1139 0.1566
-10 20 14 5.0180 -5.1224
-10 20 15 10.9019 -10.9360
-10 20 16 3.4752 1.6598
-10 20 17 -15.0849 -12.7366
-10 20 18 -9.0808 20.9081
-10 20 19 -5.5971 -11.9065
-10 20 20 2.6454 5.5517
-10 20 21 1.4869 0.0428
-10 22 1 -14.1154 11.6889
-10 22 2 5.1548 -21.4685
-10 22 3 8.5500 -5.8474
-10 22 4 -6.5100 -3.4151
-10 22 5 0.0809 -8.7669
-10 22 6 -9.3008 15.5639
-10 22 7 4.0618 -17.4217
-10 22 8 -11.2807 3.7209
-10 22 9 6.0243 5.9379
-10 22 10 -6.9361 7.7231
-10 22 11 0.2318 3.4597
-10 22 12 1.8794 -4.9418
-10 22 13 2.1674 -4.0428
-10 22 14 5.3553 10.0615
-10 22 15 11.8487 8.5262
-9 1 1 -17.5888 -2.4341
-9 1 2 -25.8065 17.1223
-9 1 3 17.0413 3.0294
-9 1 4 42.5938 56.8404
-9 1 5 13.3850 -7.2585
-9 1 6 -11.5354 40.4525
-9 1 7 0.8363 -4.1705
-9 1 8 64.8954 11.1646
-9 1 9 4.9844 24.7724
-9 1 10 1.5923 -43.0064
-9 1 11 39.1344 -9.5162
-9 1 12 -20.9396 -21.5965
-9 1 13 14.4737 -17.3634
-9 1 14 13.8742 11.8244
-9 1 15 -16.4897 17.8008
-9 1 16 -48.2668 -33.9448
-9 1 17 5.2074 16.7840
-9 1 18 22.9880 51.3026
-9 1 19 -16.4601 16.4433
-9 1 20 19.4701 -1.8704
-9 1 21 20.7838 0.3095
-9 1 22 7.9344 -6.6391
-9 1 23 6.2555 -17.9510
-9 1 24 18.6158 -4.6097
-9 1 25 -11.7386 -1.6750
-9 1 26 17.4607 -2.1520
-9 1 27 2.1616 4.6183
-9 1 28 20.5143 -11.3208
-9 1 29 1.5020 8.1692
-9 1 30 8.2193 15.7335
-9 1 31 -2.5032 22.6163
-9 1 32 -21.4755 4.3845
-9 1 33 -6.2126 -8.0018
-9 1 34 -19.6509 24.4150
-9 1 35 0.3246 17.5416
-9 1 36 30.6024 6.4590
-9 1 37 8.3361 2.4357
-9 3 1 -5.7124 -16.2289
-9 3 2 -19.8822 -30.7569
-9 3 3 54.5974 15.1387
-9 3 4 -8.0225 19.8518
-9 3 5 -44.2728 -59.3170
-9 3 6 14.3391 -5.2092
-9 3 7 -37.2420 -3.8146
-9 3 8 8.8253 -12.3998
-9 3 9 23.3703 15.0680
-9 3 10 -14.1362 18.4866
-9 3 11 -21.8515 -11.1894
-9 3 12 16.5288 -9.4087
-9 3 13 16.7800 46.3673
-9 3 14 30.7101 -7.8098
-9 3 15 4.4455 -16.7988
-9 3 16 5.9464 -28.9401
-9 3 17 -2.7957 -6.7305
-9 3 18 24.7437 32.5454
-9 3 19 -21.1265 -24.5847
-9 3 20 21.0915 -10.4026
-9 3 21 2.7562 -3.8427
-9 3 22 3.2104 -21.3181
-9 3 23 -2.0305 -70.5455
-9 3 24 -28.9456 -0.6644
-9 3 25 -49.6126 6.2757
-9 3 26 -7.6364 7.0534
-9 3 27 12.4565 -30.4202
-9 3 28 31.4241 -3.9976
-9 3 29 -16.8239 -13.8862
-9 3 30 -4.0251 -30.3194
-9 3 31 -0.0960 10.8690
-9 3 32 37.6160 1.0557
-9 3 33 7.0726 6.8988
-9 3 34 -2.7641 6.2394
-9 3 35 19.3807 -16.4920
-9 3 36 5.8784 -5.3833
-9 3 37 2.0850 -6.8275
-9 5 1 12.8219 30.4244
-9 5 2 18.2576 -44.3118
-9 5 3 -14.0767 -24.7308
-9 5 4 -82.5054 37.9910
-9 5 5 -64.6957 -15.8472
-9 5 6 21.3570 10.2668
-9 5 7 6.7193 -20.8790
-9 5 8 -29.6924 10.0939
-9 5 9 39.2147 17.3837
-9 5 10 -17.8079 28.9147
-9 5 11 -9.2287 -16.2733
-9 5 12 5.5578 11.3457
-9 5 13 -56.4736 1.3406
-9 5 14 -27.2940 -16.0648
-9 5 15 -14.6283 6.4778
-9 5 16 3.5337 40.5014
-9 5 17 42.2266 -13.6743
-9 5 18 26.5127 7.9014
-9 5 19 0.5922 -20.0910
-9 5 20 14.3631 -33.3908
-9 5 21 15.2867 -9.9240
-9 5 22 19.3585 36.6158
-9 5 23 -34.2061 -2.1377
-9 5 24 -21.2524 37.9575
-9 5 25 14.8843 20.3593
-9 5 26 -17.3455 8.1634
-9 5 27 13.2143 -21.6293
-9 5 28 14.6082 12.4391
-9 5 29 -15.4195 -12.8494
-9 5 30 14.4402 -2.8934
-9 5 31 0.3559 12.9114
-9 5 32 -6.1524 -8.8939
-9 5 33 -3.0574 -12.3163
-9 5 34 -4.9390 7.1494
-9 5 35 0.4966 -5.7508
-9 5 36 -5.2103 -2.5767
-9 7 1 18.4303 3.4610
-9 7 2 20.8240 -13.1190
-9 7 3 24.9765 -36.7385
-9 7 4 -60.5785 23.6647
-9 7 5 -5.5758 -47.7148
-9 7 6 -32.4868 -16.1307
-9 7 7 14.3605 41.4786
-9 7 8 -30.4633 3.4936
-9 7 9 0.4064 -14.5629
-9 7 10 -31.3752 21.7028
-9 7 11 -43.3301 32.4086
-9 7 12 -4.6921 82.6953
-9 7 13 -0.5608 3.2207
-9 7 14 46.5520 23.9896
-9 7 15 -32.5257 14.1173
-9 7 16 -13.1645 2.9313
-9 7 17 17.8028 13.7501
-9 7 18 -8.6298 -4.3964
-9 7 19 21.7381 1.6621
-9 7 20 -12.4489 -13.8467
-9 7 21 -30.1753 -24.8055
-9 7 22 -25.6363 20.3389
-9 7 23 -5.1914 -30.2884
-9 7 24 -7.2273 9.7176
-9 7 25 -7.8017 -12.2431
-9 7 26 -8.6721 3.9076
-9 7 27 -4.6249 23.6787
-9 7 28 14.8219 9.5601
-9 7 29 8.3795 9.9001
-9 7 30 -0.1487 1.0601
-9 7 31 13.6244 -31.2471
-9 7 32 18.2792 -5.2524
-9 7 33 -25.6146 -6.6233
-9 7 34 -3.3188 0.0093
-9 7 35 0.9487 20.2457
-9 9 1 14.4214 2.8902
-9 9 2 -2.9219 5.0001
-9 9 3 8.1647 15.4890
-9 9 4 -14.6686 -7.9211
-9 9 5 10.7875 5.0010
-9 9 6 6.4736 -3.5100
-9 9 7 8.1599 16.1695
-9 9 8 8.7843 -19.9316
-9 9 9 -9.9633 -16.5779
-9 9 10 -20.5227 -8.7453
-9 9 11 -0.9345 -10.3659
-9 9 12 -22.1595 54.3613
-9 9 13 26.3714 9.1503
-9 9 14 0.3367 9.8986
-9 9 15 2.4448 44.5187
-9 9 16 0.3445 9.0671
-9 9 17 7.7312 0.7973
-9 9 18 19.3384 37.4941
-9 9 19 1.4177 23.1265
-9 9 20 -31.2230 -7.8849
-9 9 21 -28.4648 8.0328
-9 9 22 9.4778 47.0875
-9 9 23 19.0098 3.5144
-9 9 24 25.5646 -11.0146
-9 9 25 24.6752 -14.2015
-9 9 26 -13.5975 -21.3317
-9 9 27 -14.5799 4.0390
-9 9 28 10.3398 -17.4478
-9 9 29 9.2537 16.0144
-9 9 30 -12.8672 -12.5177
-9 9 31 8.4300 -4.8111
-9 9 32 -14.5114 2.3387
-9 9 33 8.1653 0.9631
-9 9 34 0.9642 -17.9605
-9 11 1 24.4691 -16.8020
-9 11 2 -36.5897 -7.3413
-9 11 3 2.3574 -4.9481
-9 11 4 -19.6291 -9.0137
-9 11 5 0.9314 -3.0410
-9 11 6 -12.1226 22.4432
-9 11 7 -11.3337 -23.8908
-9 11 8 12.4600 6.2443
-9 11 9 -11.7776 4.0123
-9 11 10 8.7231 1.2090
-9 11 11 28.9550 24.0165
-9 11 12 7.3103 -8.0690
-9 11 13 23.3380 -21.1841
-9 11 14 15.8513 -12.1696
-9 11 15 -3.3880 -44.8116
-9 11 16 6.1100 -12.7810
-9 11 17 -32.8456 37.9248
-9 11 18 12.3546 38.4075
-9 11 19 5.4289 31.7325
-9 11 20 -3.1572 -11.6828
-9 11 21 22.1567 -0.3819
-9 11 22 -1.6021 21.8107
-9 11 23 18.6407 2.8178
-9 11 24 -26.3021 18.7991
-9 11 25 -36.2536 -15.9469
-9 11 26 -4.5115 -5.5534
-9 11 27 -14.2985 33.8430
-9 11 28 -17.2375 0.4267
-9 11 29 -10.4193 -1.9106
-9 11 30 1.9492 0.1287
-9 11 31 -18.8977 19.7941
-9 11 32 -2.1657 9.4838
-9 11 33 -4.5220 -1.5130
-9 13 1 -51.2813 -7.5188
-9 13 2 -38.5673 3.6236
-9 13 3 -21.9661 -13.9091
-9 13 4 3.5640 16.4812
-9 13 5 -16.3005 19.7582
-9 13 6 15.4230 -9.7668
-9 13 7 -12.4846 7.8359
-9 13 8 -15.0844 31.1957
-9 13 9 -43.4799 23.0702
-9 13 10 40.6085 10.7156
-9 13 11 30.2317 24.0236
-9 13 12 -16.0295 -2.0159
-9 13 13 12.3789 -5.3084
-9 13 14 -11.1294 -2.0002
-9 13 15 14.4736 -11.0682
-9 13 16 0.6802 3.7753
-9 13 17 -18.5742 -8.2416
-9 13 18 7.3020 -10.6843
-9 13 19 -4.1595 -8.7295
-9 13 20 -1.5377 10.5791
-9 13 21 3.9722 0.3269
-9 13 22 -4.8816 13.6446
-9 13 23 2.8470 20.4768
-9 13 24 7.8066 2.0415
-9 13 25 25.4504 -6.9217
-9 13 26 9.9048 -4.5716
-9 13 27 -10.5422 3.6237
-9 13 28 3.4964 0.0806
-9 13 29 -10.9597 -4.9273
-9 13 30 5.1293 8.6189
-9 13 31 0.7336 12.2901
-9 15 1 -29.3037 -23.1261
-9 15 2 -6.0948 7.2824
-9 15 3 -21.7783 -16.3801
-9 15 4 -9.7453 1.5928
-9 15 5 4.2316 2.9847
-9 15 6 5.0827 -4.3563
-9 15 7 -21.7018 -19.7650
-9 15 8 9.8680 -21.5020
-9 15 9 15.0087 5.0412
-9 15 10 12.5927 2.0414
-9 15 11 12.3925 -24.2936
-9 15 12 -9.1935 -15.5582
-9 15 13 6.6077 -1.9971
-9 15 14 -27.8917 -8.4499
-9 15 15 1.0350 14.3066
-9 15 16 -21.7356 30.0031
-9 15 17 37.1722 1.4936
-9 15 18 9.3758 31.4141
-9 15 19 1.1179 -17.0895
-9 15 20 1.6170 14.4154
-9 15 21 11.4304 -2.2922
-9 15 22 -4.8718 -7.9851
-9 15 23 8.1807 -2.9463
-9 15 24 1.7339 -0.0216
-9 15 25 -36.1882 -17.4942
-9 15 26 -7.9934 4.4575
-9 15 27 -5.0727 19.5548
-9 15 28 -13.2875 6.3872
-9 15 29 1.1372 -3.8564
-9 17 1 -21.9937 17.1149
-9 17 2 9.8804 7.0566
-9 17 3 -12.5579 -38.1997
-9 17 4 21.7266 -7.7320
-9 17 5 -21.9358 1.7770
-9 17 6 19.2256 -0.0276
-9 17 7 -7.6417 -9.3378
-9 17 8 24.5033 -19.8694
-9 17 9 9.7729 22.3131
-9 17 10 -20.1198 -19.5758
-9 17 11 -0.5601 8.6428
-9 17 12 3.6854 -9.3785
-9 17 13 -2.5672 -10.5021
-9 17 14 -20.9820 -12.5450
-9 17 15 12.5456 12.6929
-9 17 16 8.9656 -1.5055
-9 17 17 21.0196 -8.7611
-9 17 18 -5.1304 -3.7123
-9 17 19 3.4836 16.8400
-9 17 20 18.6726 -8.8012
-9 17 21 -5.7775 -8.7613
-9 17 22 0.7403 -9.2603
-9 17 23 -3.2949 24.4418
-9 17 24 8.0066 -3.8602
-9 17 25 -17.0129 -5.5244
-9 17 26 -10.4688 -9.0834
-9 17 27 2.1255 7.8664
-9 19 1 -25.0284 15.5135
-9 19 2 -21.9270 -9.2577
-9 19 3 7.3181 -13.6082
-9 19 4 7.9610 -1.0590
-9 19 5 -20.2503 7.6624
-9 19 6 -1.3205 18.5042
-9 19 7 13.0402 -14.8099
-9 19 8 25.7950 -12.8965
-9 19 9 21.2849 -27.7251
-9 19 10 -14.1146 -13.2845
-9 19 11 -15.6679 -11.3141
-9 19 12 13.9582 -5.5550
-9 19 13 -5.7524 1.5864
-9 19 14 -3.5973 6.9204
-9 19 15 -8.0441 -7.9202
-9 19 16 24.9544 -14.0484
-9 19 17 -19.2473 12.5764
-9 19 18 4.7857 5.5738
-9 19 19 8.3556 2.5831
-9 19 20 10.6532 -14.7467
-9 19 21 11.1081 -9.4544
-9 19 22 7.5911 7.5996
-9 19 23 -4.9579 10.9360
-9 21 1 6.3941 -2.5561
-9 21 2 -8.2649 1.9509
-9 21 3 8.9322 -2.1657
-9 21 4 30.7308 -19.2901
-9 21 5 -12.8620 5.0821
-9 21 6 -15.5552 -11.4392
-9 21 7 8.1468 -20.5322
-9 21 8 16.2659 5.0684
-9 21 9 -16.2798 -15.8886
-9 21 10 -0.3348 -5.7053
-9 21 11 -2.1864 0.3292
-9 21 12 -2.9081 -1.9869
-9 21 13 -0.6332 -26.2699
-9 21 14 -10.8551 -15.0066
-9 21 15 -7.2046 17.1436
-9 21 16 13.5324 6.9116
-9 21 17 -6.1706 6.7954
-9 21 18 -2.1060 0.7551
-9 23 1 -21.2607 6.4338
-9 23 2 9.1615 4.5506
-9 23 3 -10.0361 -6.0682
-9 23 4 7.4647 0.0201
-9 23 5 -13.5114 0.2856
-9 23 6 7.2437 13.0506
-9 23 7 12.0237 3.8321
-9 23 8 7.8954 -0.2364
-9 23 9 14.7471 0.5206
-9 23 10 -6.8245 2.7051
-8 0 2 -9.6769 -118.6609
-8 0 4 -16.0565 34.9722
-8 0 6 -9.3090 25.8539
-8 0 8 -36.4772 0.2140
-8 0 10 -17.7426 61.7001
-8 0 12 40.5670 -19.0390
-8 0 14 14.6793 31.0845
-8 0 16 29.2447 -38.9491
-8 0 18 15.7325 -16.0066
-8 0 20 -38.3872 6.3699
-8 0 22 -8.7066 -6.3054
-8 0 24 -18.3859 8.3959
-8 0 26 5.4885 10.2864
-8 0 28 31.4002 -9.7385
-8 0 30 5.4137 -10.7124
-8 0 32 -14.7089 21.2413
-8 0 34 -27.6019 -15.4805
-8 0 36 18.3213 6.6920
-8 2 1 -18.1705 -17.4848
-8 2 2 -0.4642 -79.8240
-8 2 3 2.4338 -22.4713
-8 2 4 -2.5182 31.7312
-8 2 5 -11.5846 13.7552
-8 2 6 -11.7341 -19.1020
-8 2 7 13.9544 -19.3817
-8 2 8 -5.7339 -5.2729
-8 2 9 -10.3955 2.1514
-8 2 10 -35.4209 -14.5296
-8 2 11 -4.6548 -0.5928
-8 2 12 -50.8105 -17.1313
-8 2 13 22.8440 2.0835
-8 2 14 14.0896 65.3051
-8 2 15 0.3633 -8.0786
-8 2 16 56.3912 -58.8550
-8 2 17 -4.3022 20.2634
-8 2 18 25.5078 -28.3117
-8 2 19 -27.9360 -4.5855
-8 2 20 -8.1699 -26.1775
-8 2 21 -2.8688 17.6656
-8 2 22 -1.3612 10.0547
-8 2 23 16.1843 -10.1774
-8 2 24 1.2048 -30.9620
-8 2 25 -9.3815 -5.3673
-8 2 26 4.6161 7.3637
-8 2 27 3.3275 -6.4917
-8 2 28 36.0755 -31.0742
-8 2 29 16.8560 -7.2161
-8 2 30 -0.6590 -35.6632
-8 2 31 -11.9842 4.4478
-8 2 32 10.6127 -9.3010
-8 2 33 -3.8352 5.6607
-8 2 34 -3.4360 10.7962
-8 2 35 13.4618 -7.3919
-8 2 36 12.9688 -4.1376
-8 2 37 3.1957 -8.1261
-8 4 1 -6.4050 -19.6305
-8 4 2 54.6143 6.1528
-8 4 3 7.2439 38.2264
-8 4 4 -62.4547 -4.4855
-8 4 5 -24.9048 11.6636
-8 4 6 -14.4827 41.5095
-8 4 7 -19.3824 -41.2801
-8 4 8 69.8602 0.4162
-8 4 9 -10.8333 24.4311
-8 4 10 -8.5638 -14.1282
-8 4 11 4.7464 15.1765
-8 4 12 -2.1497 -17.8843
-8 4 13 19.4364 15.0465
-8 4 14 -47.1155 -34.4755
-8 4 15 -37.5511 -58.3881
-8 4 16 -4.5777 14.2734
-8 4 17 -45.4060 14.0289
-8 4 18 2.6880 -0.1863
-8 4 19 -13.1459 -9.7206
-8 4 20 2.3090 1.3469
-8 4 21 -14.3961 18.1025
-8 4 22 50.6588 27.6064
-8 4 23 4.4207 13.7356
-8 4 24 2.7420 8.4760
-8 4 25 -37.4356 17.7709
-8 4 26 -11.6640 -26.1900
-8 4 27 -11.0858 9.2980
-8 4 28 -4.4616 -15.4953
-8 4 29 -19.4616 -4.1808
-8 4 30 -24.6582 -27.5751
-8 4 31 1.0889 -1.1411
-8 4 32 3.2309 9.8315
-8 4 33 -51.4935 -10.9981
-8 4 34 -12.3461 -15.2862
-8 4 35 -5.3473 9.0985
-8 4 36 -15.2377 6.1144
-8 6 1 -28.8591 -5.9071
-8 6 2 60.8338 55.0889
-8 6 3 -24.1499 40.2903
-8 6 4 5.4078 12.4559
-8 6 5 3.9515 -31.1378
-8 6 6 -8.9794 13.3466
-8 6 7 -18.0385 -11.2662
-8 6 8 55.8959 38.3533
-8 6 9 28.4734 40.0496
-8 6 10 13.6391 -53.9947
-8 6 11 5.2374 44.7064
-8 6 12 -14.4779 7.0859
-8 6 13 1.9083 33.1585
-8 6 14 7.8941 -15.3390
-8 6 15 9.2535 -14.6631
-8 6 16 -31.7415 -0.7296
-8 6 17 -23.9493 -24.7325
-8 6 18 -19.1956 32.3737
-8 6 19 -19.4854 1.6115
-8 6 20 32.6594 -13.4071
-8 6 21 -16.8787 18.8041
-8 6 22 35.4948 10.1869
-8 6 23 -3.2039 -21.1967
-8 6 24 49.8508 -39.0454
-8 6 25 -10.4286 -12.0887
-8 6 26 -27.3828 -34.5548
-8 6 27 -12.4973 2.5377
-8 6 28 -2.4647 4.3360
-8 6 29 -12.0879 8.9353
-8 6 30 -12.4552 -13.3427
-8 6 31 -7.2984 11.8577
-8 6 32 -0.6035 -3.8910
-8 6 33 -5.2910 -2.8363
-8 6 34 -16.7260 4.9413
-8 6 35 -7.0309 17.9580
-8 6 36 -7.3145 10.2637
-8 8 1 -34.0314 -29.0037
-8 8 2 5.0134 15.8511
-8 8 3 -24.2195 19.5974
-8 8 4 -34.9251 25.2448
-8 8 5 28.9090 -8.9859
-8 8 6 -0.1922 35.6722
-8 8 7 12.9247 41.5067
-8 8 8 32.4567 8.4016
-8 8 9 2.2696 20.8568
-8 8 10 42.9953 -18.5584
-8 8 11 11.9442 -10.8935
-8 8 12 29.4507 -21.8171
-8 8 13 42.1412 -23.9482
-8 8 14 0.5329 9.0692
-8 8 15 -20.2169 -0.8943
-8 8 16 -5.1518 28.8176
-8 8 17 6.2212 -7.3632
-8 8 18 49.0550 44.8614
-8 8 19 9.9532 33.9248
-8 8 20 28.5127 -24.6167
-8 8 21 -53.3282 4.6096
-8 8 22 -21.3534 -13.6033
-8 8 23 -7.4073 19.2295
-8 8 24 -17.0203 17.2991
-8 8 25 57.7477 -2.0121
-8 8 26 16.7232 6.5104
-8 8 27 8.5818 -24.9739
-8 8 28 8.5685 -5.5837
-8 8 29 -18.6124 -12.7552
-8 8 30 -11.9669 3.2101
-8 8 31 -4.7412 -1.6358
-8 8 32 -15.6165 19.5531
-8 8 33 -7.6573 -7.4259
-8 8 34 14.3362 11.9316
-8 8 35 4.8732 -6.4243
-8 10 1 1.1888 -1.7804
-8 10 2 -20.2265 13.7582
-8 10 3 -5.2261 -11.7540
-8 10 4 12.9729 13.5686
-8 10 5 -27.3235 -4.9109
-8 10 6 26.6580 -0.1026
-8 10 7 -14.7355 30.2800
-8 10 8 -4.8188 -11.8693
-8 10 9 23.0271 -17.5951
-8 10 10 13.7168 18.2439
-8 10 11 0.8402 -32.1671
-8 10 12 23.7481 1.8329
-8 10 13 -17.3544 7.9743
-8 10 14 2.7165 -20.9824
-8 10 15 40.9361 34.6647
-8 10 16 22.3304 -39.7161
-8 10 17 43.4334 -25.4249
-8 10 18 12.9921 56.3732
-8 10 19 -7.8686 2.7642
-8 10 20 19.0189 -10.2783
-8 10 21 16.0988 -23.7746
-8 10 22 23.8083 5.9007
-8 10 23 -22.0536 -18.2378
-8 10 24 7.9760 -9.3391
-8 10 25 -6.8798 8.1960
-8 10 26 -45.8701 -30.6325
-8 10 27 3.0302 -14.9207
-8 10 28 -5.1052 3.1824
-8 10 29 -16.5344 4.6011
-8 10 30 -2.7760 3.1267
-8 10 31 -1.2672 8.2508
-8 10 32 -6.5482 -0.6804
-8 10 33 -3.7899 5.5077
-8 10 34 -9.2606 -10.2005
-8 12 1 -21.2276 12.3080
-8 12 2 -54.9975 2.3248
-8 12 3 -6.0999 -6.3797
-8 12 4 -5.8435 4.0249
-8 12 5 -0.9427 24.3815
-8 12 6 3.6392 -7.2404
-8 12 7 42.2044 25.3268
-8 12 8 -16.7798 -2.7713
-8 12 9 1.4856 -17.5756
-8 12 10 -22.9444 20.2838
-8 12 11 -5.3010 -14.5138
-8 12 12 -0.3498 28.0782
-8 12 13 -40.6690 11.0844
-8 12 14 17.7542 3.0736
-8 12 15 8.9012 -7.6151
-8 12 16 30.9518 -20.7823
-8 12 17 17.5406 4.0142
-8 12 18 -10.9954 -27.4151
-8 12 19 -0.1271 -15.2073
-8 12 20 -3.0358 0.9508
-8 12 21 22.5236 -14.0619
-8 12 22 18.5776 24.2998
-8 12 23 -12.5833 -0.8311
-8 12 24 0.4175 -1.9401
-8 12 25 2.4777 6.0758
-8 12 26 18.9156 -0.6261
-8 12 27 0.1465 33.9625
-8 12 28 -6.5620 -9.2755
-8 12 29 30.3641 4.6003
-8 12 30 -4.0312 2.6255
-8 12 31 3.2295 -6.4934
-8 12 32 12.6036 -0.0657
-8 14 1 -4.2238 46.5064
-8 14 2 -11.4100 6.9742
-8 14 3 -4.7743 -21.7770
-8 14 4 -3.3203 -17.1211
-8 14 5 -21.4812 17.2014
-8 14 6 17.3533 -10.8600
-8 14 7 28.7280 25.8365
-8 14 8 -11.8122 -12.1891
-8 14 9 -5.7066 -27.5298
-8 14 10 47.8882 10.3840
-8 14 11 9.1493 -3.0773
-8 14 12 11.6629 7.4425
-8 14 13 22.7452 -18.5961
-8 14 14 15.0617 -1.2012
-8 14 15 -15.3040 -16.3130
-8 14 16 -2.2852 -2.6081
-8 14 17 -40.7582 24.5576
-8 14 18 24.0935 -2.5224
-8 14 19 2.6856 14.5618
-8 14 20 -10.2019 19.3250
-8 14 21 14.4965 -16.2672
-8 14 22 12.6451 4.8710
-8 14 23 -7.4977 -0.6146
-8 14 24 4.0809 -16.8569
-8 14 25 -15.5417 -10.2054
-8 14 26 -15.5813 -0.5990
-8 14 27 -9.6597 20.6250
-8 14 28 8.6971 1.0710
-8 14 29 -1.3697 -0.3119
-8 14 30 -3.4183 -9.0339
-8 16 1 -32.7527 23.1110
-8 16 2 -33.3978 16.5680
-8 16 3 -16.4866 -1.3732
-8 16 4 9.1893 -6.2175
-8 16 5 -6.3251 32.4546
-8 16 6 -19.2949 -9.6528
-8 16 7 -0.6540 -12.7160
-8 16 8 -5.8680 -3.9200
-8 16 9 -21.5034 11.2587
-8 16 10 6.5510 14.9337
-8 16 11 4.7089 9.6736
-8 16 12 -1.6294 14.6220
-8 16 13 11.0401 -19.4432
-8 16 14 6.2089 -7.8990
-8 16 15 -8.7680 -18.7017
-8 16 16 20.0430 9.2090
-8 16 17 34.6844 -3.5383
-8 16 18 -4.5255 -20.8501
-8 16 19 -0.4981 -3.0279
-8 16 20 -4.0388 10.1931
-8 16 21 17.5016 -15.9961
-8 16 22 -13.7470 -8.8962
-8 16 23 -1.4057 32.1447
-8 16 24 -12.0477 14.9812
-8 16 25 6.3199 -1.7296
-8 16 26 4.6538 22.7337
-8 16 27 2.0586 3.1314
-8 16 28 7.8985 3.3306
-8 18 1 -35.4701 15.2535
-8 18 2 -43.4349 -2.8495
-8 18 3 -10.3750 -11.5112
-8 18 4 19.7358 10.8436
-8 18 5 -18.3069 -6.3708
-8 18 6 9.6990 10.0502
-8 18 7 -36.3205 -42.5811
-8 18 8 11.4585 16.0666
-8 18 9 -6.8556 12.7914
-8 18 10 9.2868 -17.6520
-8 18 11 6.7104 18.0426
-8 18 12 -4.5199 -15.2672
-8 18 13 -2.1579 -11.0805
-8 18 14 -11.6698 -1.3344
-8 18 15 -1.1184 8.6067
-8 18 16 0.5053 -8.6442
-8 18 17 8.5963 -17.5695
-8 18 18 -18.6666 -16.2961
-8 18 19 -2.8584 12.9324
-8 18 20 -1.4392 -11.5228
-8 18 21 13.3029 -7.9987
-8 18 22 -0.2945 10.9258
-8 18 23 -0.9661 24.4150
-8 18 24 -0.8139 5.0072
-8 18 25 -6.8314 0.9439
-8 20 1 -11.6117 -17.4209
-8 20 2 -0.5738 -3.2575
-8 20 3 11.8895 8.4219
-8 20 4 9.6074 4.8685
-8 20 5 -0.5330 2.3077
-8 20 6 -6.7828 -8.1985
-8 20 7 -18.8909 -18.9368
-8 20 8 -2.1935 -17.1513
-8 20 9 1.4035 15.5367
-8 20 10 -22.4527 -3.5930
-8 20 11 -7.9361 -10.2181
-8 20 12 7.4760 3.7105
-8 20 13 5.1707 -1.7784
-8 20 14 -23.5147 -24.2821
-8 20 15 7.2078 -1.6696
-8 20 16 7.4685 14.7903
-8 20 17 -19.1172 7.7707
-8 20 18 -1.7420 -10.4497
-8 20 19 -10.4775 -3.9301
-8 20 20 -8.6608 -14.8235
-8 20 21 10.1375 2.8371
-8 22 1 -9.0816 9.0010
-8 22 2 -8.7471 -6.8882
-8 22 3 -8.5842 -8.7256
-8 22 4 -0.5161 -16.2103
-8 22 5 -40.7353 13.6438
-8 22 6 -9.1405 -16.6306
-8 22 7 10.7569 21.4915
-8 22 8 -1.6817 16.4306
-8 22 9 -4.4869 -8.7104
-8 22 10 15.0800 15.8067
-8 22 11 -14.6953 3.4483
-8 22 12 0.0419 -5.8353
-8 22 13 -10.8383 -8.3199
-8 22 14 -9.3091 0.9571
-8 22 15 6.0162 18.1284
-8 22 16 8.6386 -3.9354
-7 1 1 -28.8685 18.9895
-7 1 2 72.3569 7.7425
-7 1 3 -4.3668 -9.8309
-7 1 4 40.0615 -36.9002
-7 1 5 19.5918 27.3638
-7 1 6 3.3550 78.1648
-7 1 7 23.8922 -18.2189
-7 1 8 39.4361 -4.0554
-7 1 9 41.0249 8.1951
-7 1 10 -16.3724 3.6314
-7 1 11 -11.6311 -61.8084
-7 1 12 2.0858 -38.6697
-7 1 13 -48.3244 -5.5293
-7 1 14 -29.7740 -20.3933
-7 1 15 22.6169 31.9259
-7 1 16 -37.3532 -33.4543
-7 1 17 19.8934 11.6509
-7 1 18 4.1909 14.5923
-7 1 19 2.0830 -5.4227
-7 1 20 -19.0735 6.1519
-7 1 21 -4.7901 -7.8054
-7 1 22 2.8209 22.7566
-7 1 23 11.2335 16.7825
-7 1 24 11.0591 -15.4455
-7 1 25 15.3684 -24.9759
-7 1 26 7.6584 -9.9210
-7 1 27 0.0730 9.6612
-7 1 28 -13.6192 -14.2587
-7 1 29 27.3406 0.2566
-7 1 30 8.8468 17.4631
-7 1 31 12.7005 4.8321
-7 1 32 25.0082 1.9021
-7 1 33 -13.1626 -6.6130
-7 1 34 -22.8271 -31.0903
-7 1 35 0.7869 12.8161
-7 1 36 1.7368 -0.7689
-7 3 1 -87.9426 -5.6251
-7 3 2 50.3163 17.2138
-7 3 3 46.2640 22.5414
-7 3 4 22.9707 27.0437
-7 3 5 -13.6357 6.6556
-7 3 6 -6.2203 -26.4632
-7 3 7 -2.8223 4.4224
-7 3 8 6.5838 -10.1923
-7 3 9 36.4317 28.1560
-7 3 10 -5.6629 22.4770
-7 3 11 11.8310 -8.2550
-7 3 12 -12.2505 -10.7900
-7 3 13 26.4449 8.6327
-7 3 14 -3.3577 3.1062
-7 3 15 -10.9800 -25.7154
-7 3 16 -14.0096 -46.4575
-7 3 17 -29.0559 40.4595
-7 3 18 -25.7761 -5.5088
-7 3 19 -21.0163 -17.2499
-7 3 20 17.5197 -13.1707
-7 3 21 -32.9026 19.2699
-7 3 22 -9.4981 3.6293
-7 3 23 25.0786 26.6395
-7 3 24 -13.0328 -2.7826
-7 3 25 9.5204 -2.0051
-7 3 26 -44.4530 -9.6509
-7 3 27 -10.1637 -10.0639
-7 3 28 -23.4388 2.2300
-7 3 29 6.5043 1.8840
-7 3 30 -18.9420 -6.7729
-7 3 31 0.7043 4.3766
-7 3 32 16.9155 -0.1994
-7 3 33 -31.4533 0.7381
-7 3 34 -3.0734 -8.5573
-7 3 35 -15.1524 -8.2605
-7 3 36 -0.8575 1.7022
-7 5 1 8.1682 6.0229
-7 5 2 46.9718 21.5859
-7 5 3 -8.8152 57.7387
-7 5 4 30.2256 -15.7912
-7 5 5 28.0237 35.0804
-7 5 6 -47.2630 -92.8549
-7 5 7 11.6119 -57.3392
-7 5 8 -44.1834 28.8597
-7 5 9 26.8413 21.4579
-7 5 10 2.9048 31.5168
-7 5 11 31.3100 -25.8515
-7 5 12 -18.5537 38.4269
-7 5 13 -25.8391 25.5654
-7 5 14 -17.6042 24.9059
-7 5 15 9.3255 23.0082
-7 5 16 35.1467 -0.0923
-7 5 17 -29.6618 -1.2212
-7 5 18 -41.7175 -21.3983
-7 5 19 13.9293 34.7291
-7 5 20 -5.6869 -12.7444
-7 5 21 3.3604 -0.6552
-7 5 22 -13.6455 -10.4895
-7 5 23 23.0402 39.7044
-7 5 24 -7.2520 31.2305
-7 5 25 24.7366 -3.3217
-7 5 26 8.8379 -4.4945
-7 5 27 -3.8157 12.9981
-7 5 28 -15.1014 -2.2375
-7 5 29 6.0347 5.1557
-7 5 30 -1.4982 1.5219
-7 5 31 9.4721 33.2886
-7 5 32 -14.8470 34.5314
-7 5 33 5.1656 -3.9381
-7 5 34 26.0241 16.4613
-7 5 35 -5.9504 14.6723
-7 5 36 -1.0457 1.9530
-7 7 1 28.3787 -12.2823
-7 7 2 -7.5514 14.1014
-7 7 3 -32.5005 -32.8398
-7 7 4 23.4515 21.0046
-7 7 5 -8.0754 -6.1898
-7 7 6 8.6233 -49.7104
-7 7 7 29.3163 -14.9656
-7 7 8 -40.7849 3.0111
-7 7 9 9.9168 -0.8381
-7 7 10 -25.0169 -10.3019
-7 7 11 6.3746 -3.3048
-7 7 12 4.1786 -13.1191
-7 7 13 -1.7451 -9.6789
-7 7 14 30.2187 17.2763
-7 7 15 -27.4028 19.3094
-7 7 16 17.4975 -36.2342
-7 7 17 -17.2343 32.9738
-7 7 18 -36.7574 -4.2942
-7 7 19 51.2959 66.4099
-7 7 20 10.6352 30.3411
-7 7 21 1.9854 9.4871
-7 7 22 -33.2498 -23.8183
-7 7 23 -22.9236 -48.7945
-7 7 24 -26.5165 34.7939
-7 7 25 -52.3194 20.0634
-7 7 26 44.4142 19.8160
-7 7 27 15.0390 28.5621
-7 7 28 7.8595 0.7331
-7 7 29 -7.0447 -1.9236
-7 7 30 9.9150 -2.5404
-7 7 31 -17.9792 26.7563
-7 7 32 18.2052 -14.0991
-7 7 33 0.4924 10.8185
-7 7 34 12.5303 -3.3455
-7 7 35 15.3369 14.7574
-7 9 1 7.5738 10.0066
-7 9 2 13.3118 14.5465
-7 9 3 -0.9973 28.2404
-7 9 4 24.4239 -29.5600
-7 9 5 54.1134 -10.6111
-7 9 6 -21.1558 -30.7838
-7 9 7 6.7580 -18.5483
-7 9 8 -18.3969 10.0682
-7 9 9 -34.3761 -13.4396
-7 9 10 38.0856 -29.5365
-7 9 11 -24.0356 -12.1242
-7 9 12 -18.4789 -49.7095
-7 9 13 17.5787 -8.6021
-7 9 14 -53.2692 29.4059
-7 9 15 -13.4534 -2.9005
-7 9 16 62.2254 -20.0623
-7 9 17 4.5259 -13.7820
-7 9 18 -1.1168 -13.4804
-7 9 19 -16.6149 34.6381
-7 9 20 -11.0117 23.8592
-7 9 21 -3.6763 25.0967
-7 9 22 42.6613 2.7148
-7 9 23 -0.3117 -18.0552
-7 9 24 -7.5894 -1.0818
-7 9 25 4.0708 -5.6824
-7 9 26 -26.6050 -17.6980
-7 9 27 -9.2406 -4.2494
-7 9 28 4.7137 -10.8150
-7 9 29 -4.5508 -0.6592
-7 9 30 6.2839 10.7942
-7 9 31 -3.1138 5.5258
-7 9 32 -11.1740 -1.6472
-7 9 33 2.4085 -9.2982
-7 9 34 -0.3903 1.2325
-7 11 1 6.0582 -24.8452
-7 11 2 11.5535 -3.8066
-7 11 3 -17.5552 -18.6721
-7 11 4 -32.3891 -31.1131
-7 11 5 -5.5124 -18.2751
-7 11 6 -15.2613 41.6343
-7 11 7 -17.9276 -5.1053
-7 11 8 37.9101 21.7730
-7 11 9 2.3489 -29.1828
-7 11 10 12.7976 -18.1388
-7 11 11 -26.3695 -11.0748
-7 11 12 -18.9041 -19.5015
-7 11 13 -35.0037 23.0269
-7 11 14 -19.8077 -15.5085
-7 11 15 -10.3495 -13.5110
-7 11 16 16.6210 -21.5107
-7 11 17 24.7237 -6.5739
-7 11 18 0.7098 12.0962
-7 11 19 -35.7070 -43.5748
-7 11 20 5.3283 -15.5742
-7 11 21 -10.6090 15.1176
-7 11 22 -19.9742 2.0090
-7 11 23 4.1373 13.6679
-7 11 24 -18.4854 36.4991
-7 11 25 -12.0434 17.6719
-7 11 26 -5.0075 4.2422
-7 11 27 25.3212 13.6768
-7 11 28 -1.5185 35.0128
-7 11 29 -12.7258 -9.7052
-7 11 30 18.8026 -9.9012
-7 11 31 -5.7264 1.8076
-7 11 32 -12.0775 -0.9578
-7 11 33 -4.4982 5.0198
-7 13 1 -8.7841 35.3672
-7 13 2 -2.0575 23.7949
-7 13 3 12.7887 -4.8471
-7 13 4 -20.7313 -18.9422
-7 13 5 -0.0708 -41.1220
-7 13 6 14.7196 10.8339
-7 13 7 15.6755 28.2063
-7 13 8 4.8097 -20.8768
-7 13 9 -2.6803 4.8393
-7 13 10 10.5874 -15.5778
-7 13 11 20.5962 -6.3772
-7 13 12 11.5731 6.3395
-7 13 13 -1.6802 -0.9588
-7 13 14 0.6392 -11.9478
-7 13 15 7.9578 -7.7988
-7 13 16 -20.8482 1.6586
-7 13 17 -18.0988 -3.5083
-7 13 18 -21.2159 5.2688
-7 13 19 -10.1723 3.5217
-7 13 20 8.1991 5.3032
-7 13 21 -10.6918 14.1804
-7 13 22 -0.1480 1.6668
-7 13 23 7.0598 27.2152
-7 13 24 4.2894 -3.3372
-7 13 25 32.1039 -10.3526
-7 13 26 0.5754 -9.5358
-7 13 27 -5.6451 -7.1366
-7 13 28 0.5692 1.6213
-7 13 29 0.6308 -5.4436
-7 13 30 -14.7635 -13.0530
-7 13 31 1.5130 -7.8219
-7 15 1 -6.8514 14.3411
-7 15 2 -27.2371 -13.0082
-7 15 3 6.1461 1.7806
-7 15 4 -30.2408 5.3865
-7 15 5 6.1615 -21.0573
-7 15 6 0.7122 21.7030
-7 15 7 -21.0712 11.3782
-7 15 8 -18.1395 -41.1035
-7 15 9 -3.7464 -15.5821
-7 15 10 6.5204 -1.6113
-7 15 11 -35.4760 -11.9645
-7 15 12 -5.5599 -3.0111
-7 15 13 -6.8323 3.5900
-7 15 14 -0.3903 -6.8199
-7 15 15 4.9339 -5.8400
-7 15 16 -1.6286 -2.4448
-7 15 17 12.1980 14.2405
-7 15 18 37.2191 -0.0208
-7 15 19 -14.7399 -3.6115
-7 15 20 -10.7622 8.9808
-7 15 21 22.0499 -16.4994
-7 15 22 9.4676 9.9915
-7 15 23 -6.0374 22.5981
-7 15 24 6.4559 5.2432
-7 15 25 15.5800 -0.9200
-7 15 26 12.1817 2.6492
-7 15 27 1.3611 6.1518
-7 15 28 -4.1896 1.0943
-7 15 29 -1.2376 1.8324
-7 17 1 -19.2981 19.8510
-7 17 2 0.0727 -10.3422
-7 17 3 -6.1833 -2.7841
-7 17 4 13.7481 -37.2581
-7 17 5 -19.5875 32.8804
-7 17 6 -16.6065 -17.7142
-7 17 7 5.8562 14.7964
-7 17 8 -11.6698 -9.9379
-7 17 9 21.1695 -11.2707
-7 17 10 13.2963 15.4297
-7 17 11 -20.8223 -11.7673
-7 17 12 -0.5890 1.7859
-7 17 13 -20.4251 12.4255
-7 17 14 13.1751 -7.9286
-7 17 15 -16.9422 -14.7305
-7 17 16 -2.3977 9.2838
-7 17 17 3.8822 -10.1763
-7 17 18 -16.7347 -18.7230
-7 17 19 -0.2274 9.7648
-7 17 20 7.5966 0.5599
-7 17 21 25.5875 -10.4971
-7 17 22 5.1935 2.7147
-7 17 23 7.1317 18.9801
-7 17 24 5.0496 -7.4566
-7 17 25 8.3172 -7.2841
-7 17 26 -3.5295 -2.1723
-7 19 1 -12.8735 23.6235
-7 19 2 -9.2982 -9.2423
-7 19 3 9.3509 4.4253
-7 19 4 18.1972 3.3715
-7 19 5 -28.8599 34.8845
-7 19 6 -9.3858 10.2124
-7 19 7 4.0099 -22.3704
-7 19 8 -11.8277 23.9275
-7 19 9 0.1147 -25.8509
-7 19 10 -3.9503 14.9666
-7 19 11 -35.8133 -5.6775
-7 19 12 -1.2204 -1.9941
-7 19 13 4.1300 16.3270
-7 19 14 11.5626 3.3323
-7 19 15 -1.4883 -3.3396
-7 19 16 -7.1278 5.6580
-7 19 17 -0.0951 11.7316
-7 19 18 -11.3917 16.0725
-7 19 19 -0.0036 -4.2189
-7 19 20 12.5742 -12.2914
-7 19 21 14.8274 -9.6722
-7 19 22 0.7421 -0.8745
-7 19 23 1.6753 6.5695
-7 21 1 0.7677 -11.3020
-7 21 2 -25.1405 11.6966
-7 21 3 31.1643 4.2048
-7 21 4 -9.6331 3.6803
-7 21 5 0.6316 -24.7076
-7 21 6 -20.2015 -1.9887
-7 21 7 -17.7882 -10.3199
-7 21 8 8.8614 8.8030
-7 21 9 -29.2109 53.0913
-7 21 10 -2.8319 -10.8059
-7 21 11 0.3091 9.6161
-7 21 12 2.0593 28.6273
-7 21 13 -5.1047 -5.0136
-7 21 14 -14.9160 -23.8283
-7 21 15 27.4041 18.1266
-7 21 16 -7.9767 12.6750
-7 21 17 -4.6657 -4.0574
-7 21 18 -2.4424 9.5629
-7 21 19 -3.8816 6.0207
-7 23 1 -6.7755 25.1277
-7 23 2 -4.2226 -8.8812
-7 23 3 13.9390 22.7637
-7 23 4 -6.0412 15.4174
-7 23 5 0.1392 -17.9269
-7 23 6 31.8976 2.9946
-7 23 7 -28.7737 3.1483
-7 23 8 15.1021 -6.4619
-7 23 9 -1.4950 12.1812
-7 23 10 14.7691 -3.9722
-7 23 11 -0.7075 5.8153
-7 23 12 1.5358 4.6505
-6 0 2 3.6334 40.2863
-6 0 4 170.0244 -142.8831
-6 0 6 -31.8451 -3.1512
-6 0 8 -20.0154 34.0504
-6 0 10 37.6098 48.4279
-6 0 12 -13.9452 -57.3472
-6 0 14 -48.3940 14.1183
-6 0 16 -9.9352 11.9736
-6 0 18 34.4558 21.9932
-6 0 20 12.7315 -8.6967
-6 0 22 -17.7226 -10.3589
-6 0 24 -16.7339 -19.3602
-6 0 26 -24.0240 6.1048
-6 0 28 0.7254 29.6838
-6 0 30 22.0460 13.5174
-6 0 32 7.6705 34.2788
-6 0 34 -21.8365 -0.0903
-6 0 36 3.3428 7.9692
-6 2 1 -21.3726 -31.7584
-6 2 2 -23.2083 8.9361
-6 2 3 -14.4467 -80.3208
-6 2 4 133.8559 -49.9060
-6 2 5 -13.4164 32.9635
-6 2 6 -59.4677 -61.3212
-6 2 7 25.2778 -97.4948
-6 2 8 -23.9608 14.7125
-6 2 9 -32.2863 17.9271
-6 2 10 -14.0347 40.6794
-6 2 11 5.0429 24.4443
-6 2 12 -12.4813 17.0256
-6 2 13 -1.0825 -28.1363
-6 2 14 18.0740 14.4882
-6 2 15 29.2079 20.0512
-6 2 16 -36.9092 -28.1573
-6 2 17 16.9503 31.7162
-6 2 18 2.2868 8.0634
-6 2 19 4.3199 7.2259
-6 2 20 4.0604 -28.6365
-6 2 21 16.5296 -22.1095
-6 2 22 -29.3347 8.5729
-6 2 23 -26.5893 -20.1045
-6 2 24 -14.6046 1.5717
-6 2 25 -3.1662 -11.7407
-6 2 26 -14.0289 20.2564
-6 2 27 -15.5682 -15.2889
-6 2 28 -3.4947 -1.2931
-6 2 29 4.8024 -6.9188
-6 2 30 -0.9379 4.2642
-6 2 31 14.4175 29.4205
-6 2 32 8.3384 -8.2328
-6 2 33 13.2510 3.5184
-6 2 34 0.1775 -9.5436
-6 2 35 -1.8725 -10.3129
-6 2 36 -2.4375 -3.4641
-6 4 1 57.9209 -23.9968
-6 4 2 28.5597 -3.8499
-6 4 3 30.1651 -59.8685
-6 4 4 -41.2253 51.4272
-6 4 5 -22.7874 -1.5664
-6 4 6 -23.0920 17.6718
-6 4 7 11.8777 -81.5555
-6 4 8 34.6988 -22.0684
-6 4 9 -39.9890 -30.8025
-6 4 10 30.5771 20.7350
-6 4 11 -32.7570 -15.4708
-6 4 12 27.2614 -13.6460
-6 4 13 -10.5628 29.3328
-6 4 14 -41.1512 -21.2390
-6 4 15 3.7810 41.9289
-6 4 16 -8.8877 36.9906
-6 4 17 38.3215 16.4624
-6 4 18 -4.7243 -14.0504
-6 4 19 10.4040 -16.8005
-6 4 20 9.1755 11.8689
-6 4 21 2.0577 -39.4353
-6 4 22 -9.8827 1.5360
-6 4 23 -20.5445 -12.0367
-6 4 24 -1.5200 58.2450
-6 4 25 -8.0400 29.7735
-6 4 26 -12.4932 13.8064
-6 4 27 11.4428 4.6376
-6 4 28 -9.0261 20.9318
-6 4 29 0.9993 -1.6559
-6 4 30 29.4668 3.9233
-6 4 31 26.6971 37.3021
-6 4 32 5.1263 -5.8331
-6 4 33 9.2734 3.8661
-6 4 34 8.3138 -1.2034
-6 4 35 -10.8047 -9.8305
-6 4 36 -3.8224 1.4669
-6 6 1 43.2648 -20.4887
-6 6 2 -0.6918 -25.1147
-6 6 3 -38.7887 -37.6896
-6 6 4 -41.7960 14.9540
-6 6 5 -79.0492 66.0747
-6 6 6 -9.6366 18.5741
-6 6 7 76.1860 1.6830
-6 6 8 23.2585 39.5625
-6 6 9 10.0211 -54.8622
-6 6 10 21.0222 -5.6509
-6 6 11 -18.6017 -2.2936
-6 6 12 34.7117 15.4934
-6 6 13 11.3900 25.7499
-6 6 14 3.3953 -45.8172
-6 6 15 56.8609 38.0255
-6 6 16 -25.7123 3.7171
-6 6 17 27.5560 -55.6245
-6 6 18 11.0713 3.4858
-6 6 19 14.1376 14.7123
-6 6 20 -16.8587 12.3025
-6 6 21 0.0229 12.4901
-6 6 22 4.0068 29.8601
-6 6 23 14.0316 10.4063
-6 6 24 21.1302 -52.7543
-6 6 25 -6.5106 10.8295
-6 6 26 -35.1034 -5.8843
-6 6 27 10.8448 17.3192
-6 6 28 -4.3473 23.6921
-6 6 29 23.2603 3.2718
-6 6 30 19.6537 -11.4532
-6 6 31 20.4860 18.4560
-6 6 32 -14.1814 -35.1156
-6 6 33 42.9706 -28.9267
-6 6 34 2.5637 9.9031
-6 6 35 2.1556 -4.7483
-6 8 1 -20.7380 28.9851
-6 8 2 -35.3443 -19.6910
-6 8 3 8.7240 -4.0608
-6 8 4 -37.0354 62.6009
-6 8 5 -4.9265 -18.0519
-6 8 6 40.2334 22.3828
-6 8 7 -6.4501 7.5305
-6 8 8 -14.6177 14.1354
-6 8 9 -9.4952 34.8725
-6 8 10 -25.0736 5.1819
-6 8 11 22.1246 8.1299
-6 8 12 34.9561 12.0469
-6 8 13 20.5701 -25.4046
-6 8 14 27.9404 -37.7891
-6 8 15 -6.1610 17.8322
-6 8 16 -16.8434 -19.8671
-6 8 17 40.3907 -14.1061
-6 8 18 25.5488 -19.4069
-6 8 19 23.7250 2.6739
-6 8 20 -29.0039 -6.8426
-6 8 21 -34.5413 36.7260
-6 8 22 7.2229 29.4037
-6 8 23 31.0763 29.0877
-6 8 24 13.4390 19.7122
-6 8 25 20.2326 -6.9884
-6 8 26 17.1881 -10.3084
-6 8 27 5.6997 -0.0382
-6 8 28 -3.7587 -2.1412
-6 8 29 22.6215 -5.4377
-6 8 30 0.2622 4.9833
-6 8 31 -5.4324 -3.2916
-6 8 32 0.4467 -5.4639
-6 8 33 -13.5241 -5.6915
-6 8 34 15.9365 -2.9230
-6 10 1 11.0714 33.0290
-6 10 2 21.0172 -14.4721
-6 10 3 -5.4172 -11.8719
-6 10 4 -7.1922 -37.7343
-6 10 5 -28.0388 -10.6719
-6 10 6 -4.4282 -18.1206
-6 10 7 -57.7225 32.4502
-6 10 8 -32.4112 -8.1994
-6 10 9 2.6780 33.4292
-6 10 10 2.9138 13.5884
-6 10 11 2.4366 -1.8367
-6 10 12 -3.9531 7.4232
-6 10 13 8.4997 13.8434
-6 10 14 -22.5049 -21.8151
-6 10 15 -4.4980 -16.4950
-6 10 16 -0.6409 -21.6874
-6 10 17 -9.8033 34.1467
-6 10 18 44.4430 16.1286
-6 10 19 20.2536 15.1083
-6 10 20 5.4808 -21.1255
-6 10 21 13.8073 -17.4051
-6 10 22 13.4346 8.7943
-6 10 23 -17.4628 -17.3485
-6 10 24 -5.9865 38.8002
-6 10 25 -15.1005 5.3662
-6 10 26 -1.2632 11.6832
-6 10 27 2.2818 27.9174
-6 10 28 13.4916 -11.7584
-6 10 29 -7.6156 38.9080
-6 10 30 -6.3050 6.5820
-6 10 31 16.2452 1.6942
-6 10 32 -2.6705 4.1396
-6 10 33 -2.8377 6.4714
-6 12 1 -23.6117 24.2314
-6 12 2 -40.1347 43.1034
-6 12 3 -19.9352 27.1647
-6 12 4 19.1256 14.9645
-6 12 5 30.3009 -13.2756
-6 12 6 15.1366 -22.9421
-6 12 7 2.1157 -17.0841
-6 12 8 -14.8903 -4.6108
-6 12 9 -18.3218 -2.3211
-6 12 10 -26.7414 21.5555
-6 12 11 1.6226 7.4103
-6 12 12 -5.5418 14.9398
-6 12 13 -6.8719 27.6833
-6 12 14 5.0604 7.5924
-6 12 15 -37.5614 -10.1244
-6 12 16 27.6558 25.0086
-6 12 17 -8.8731 4.9669
-6 12 18 -5.5430 -10.4036
-6 12 19 -8.8645 1.3789
-6 12 20 5.5479 15.2049
-6 12 21 17.9742 6.7348
-6 12 22 -6.5497 13.5374
-6 12 23 30.8417 12.5670
-6 12 24 -4.4900 17.8686
-6 12 25 28.6780 -20.2301
-6 12 26 42.0677 -5.7146
-6 12 27 -0.9766 -0.1709
-6 12 28 -14.6806 5.8116
-6 12 29 -2.9180 1.6632
-6 12 30 12.5217 14.9674
-6 12 31 8.8378 8.8697
-6 12 32 10.8142 -0.2300
-6 14 1 25.6059 57.6840
-6 14 2 2.8245 7.0896
-6 14 3 12.0150 -0.9124
-6 14 4 -9.4334 -23.3379
-6 14 5 7.9745 -38.6460
-6 14 6 1.7973 1.3712
-6 14 7 -11.8031 -3.5267
-6 14 8 -34.8254 -19.9794
-6 14 9 -17.5533 -3.7072
-6 14 10 8.3623 -32.4570
-6 14 11 -38.2654 -13.7605
-6 14 12 -28.4407 -6.6942
-6 14 13 -13.5570 0.7125
-6 14 14 -14.1248 22.9164
-6 14 15 22.0237 12.4246
-6 14 16 1.1635 8.1233
-6 14 17 12.4070 -4.0882
-6 14 18 22.8980 19.5670
-6 14 19 4.5426 4.8770
-6 14 20 3.4192 -12.7425
-6 14 21 18.6014 -10.5598
-6 14 22 0.7681 -6.5217
-6 14 23 3.9396 -6.7969
-6 14 24 -4.3818 -0.4430
-6 14 25 5.8833 -10.4273
-6 14 26 -2.0795 0.9285
-6 14 27 -5.1055 -3.5168
-6 14 28 -5.1666 18.7038
-6 14 29 -15.7332 7.8696
-6 14 30 6.1580 7.2400
-6 16 1 -13.1581 49.0759
-6 16 2 6.4909 -6.5543
-6 16 3 35.7267 8.8389
-6 16 4 -11.5854 -20.9216
-6 16 5 29.7421 -16.5962
-6 16 6 -34.4281 29.2645
-6 16 7 -14.6242 -12.2228
-6 16 8 -3.9098 -11.2573
-6 16 9 -0.6074 8.8397
-6 16 10 6.5036 12.0652
-6 16 11 -15.8360 14.4251
-6 16 12 -7.8955 -18.1154
-6 16 13 -9.3069 27.6091
-6 16 14 -20.9506 5.2264
-6 16 15 12.6791 -10.6865
-6 16 16 -9.9631 -1.8479
-6 16 17 18.0299 -17.2556
-6 16 18 -0.8329 1.8209
-6 16 19 -26.4169 -18.5002
-6 16 20 6.4855 -11.0147
-6 16 21 29.8066 -9.4291
-6 16 22 -15.3944 14.4448
-6 16 23 1.4606 -8.7549
-6 16 24 8.5945 -10.5310
-6 16 25 3.4612 -3.8760
-6 16 26 -7.5905 -4.6049
-6 16 27 -4.1762 -7.4568
-6 16 28 -2.6153 7.8292
-6 18 1 5.8015 4.7961
-6 18 2 -11.9953 -8.3641
-6 18 3 16.7285 -2.3395
-6 18 4 0.3414 -5.6438
-6 18 5 -24.8411 29.2708
-6 18 6 1.1778 21.3784
-6 18 7 -33.4883 3.4304
-6 18 8 30.4559 -17.8697
-6 18 9 -12.4987 24.8291
-6 18 10 -27.8495 -3.5127
-6 18 11 17.8700 12.4288
-6 18 12 -5.3997 -5.3476
-6 18 13 0.9019 1.0283
-6 18 14 19.9756 -1.5207
-6 18 15 -10.7902 -7.1465
-6 18 16 -6.5174 16.8292
-6 18 17 -8.0733 -15.0635
-6 18 18 -9.8664 4.9479
-6 18 19 -6.7013 1.2840
-6 18 20 4.3948 -20.4866
-6 18 21 11.0181 -3.5216
-6 18 22 -1.8839 2.6152
-6 18 23 -0.0111 -1.5859
-6 18 24 4.2390 0.2371
-6 18 25 -11.3448 16.0239
-6 20 1 -12.1219 -28.5243
-6 20 2 -3.3117 0.2098
-6 20 3 15.9025 15.7831
-6 20 4 30.7677 11.2581
-6 20 5 -10.7667 -2.3970
-6 20 6 15.2528 -8.9936
-6 20 7 23.5283 -1.1312
-6 20 8 -8.7115 2.5168
-6 20 9 -1.0542 26.6625
-6 20 10 -14.7483 19.1972
-6 20 11 3.5185 0.3553
-6 20 12 7.7188 5.1558
-6 20 13 7.3696 -7.6150
-6 20 14 -11.2212 -6.4108
-6 20 15 1.7335 -12.0984
-6 20 16 16.2234 16.4338
-6 20 17 9.7183 -0.5265
-6 20 18 0.2443 -7.9163
-6 20 19 -19.4417 -16.7524
-6 20 20 -0.5069 0.2131
-6 20 21 -0.9035 6.3330
-6 22 1 5.3209 13.1195
-6 22 2 -5.8106 20.5108
-6 22 3 7.2814 6.7869
-6 22 4 -8.0413 -8.5693
-6 22 5 -4.4175 20.3840
-6 22 6 3.0879 -20.5277
-6 22 7 48.1167 25.0769
-6 22 8 -16.0280 -6.4894
-6 22 9 4.3392 6.1499
-6 22 10 36.9507 -17.9815
-6 22 11 8.7105 11.4722
-6 22 12 -2.8435 21.9202
-6 22 13 -8.5424 -16.4421
-6 22 14 3.9106 8.5642
-6 22 15 10.5993 12.1996
-6 22 16 0.7958 -13.2882
-6 24 2 19.1309 -8.9601
-6 24 3 -5.3920 3.7409
-6 24 4 -0.4781 -25.2123
-5 1 1 -37.0004 24.8803
-5 1 2 -253.4818 -136.0516
-5 1 3 -15.6998 -50.5125
-5 1 4 -14.5164 27.2518
-5 1 5 -55.5289 29.4676
-5 1 6 60.0677 78.8638
-5 1 7 19.7963 -22.5320
-5 1 8 27.7804 -41.9871
-5 1 9 36.1360 -26.6127
-5 1 10 -25.0981 56.9935
-5 1 11 -55.0212 3.3545
-5 1 12 2.4788 16.2820
-5 1 13 -10.9739 4.3195
-5 1 14 16.6583 9.1472
-5 1 15 35.9301 -15.7737
-5 1 16 -5.8044 -24.9058
-5 1 17 -5.4181 -9.1050
-5 1 18 -13.0188 2.0478
-5 1 19 -7.0334 8.7769
-5 1 20 6.9400 30.8528
-5 1 21 -0.4226 -10.8840
-5 1 22 11.1791 20.1331
-5 1 23 -24.0452 2.3198
-5 1 24 9.2493 -6.1332
-5 1 25 1.9232 11.8568
-5 1 26 5.2705 -0.0309
-5 1 27 14.4358 2.2265
-5 1 28 26.4874 -24.4214
-5 1 29 12.8182 -29.4423
-5 1 30 -14.0344 -30.1761
-5 1 31 -1.0081 -3.6182
-5 1 32 -5.7732 37.5369
-5 1 33 10.6458 -7.3163
-5 1 34 21.4151 12.0873
-5 1 35 4.8014 -12.4421
-5 1 36 -2.9616 0.3406
-5 3 1 -152.7398 81.8875
-5 3 2 -61.9602 -46.0702
-5 3 3 41.7130 -34.6641
-5 3 4 22.9685 106.4309
-5 3 5 -158.7376 14.8241
-5 3 6 -14.0280 -12.0070
-5 3 7 6.5904 55.5663
-5 3 8 14.0612 -19.1633
-5 3 9 38.5070 -5.3496
-5 3 10 20.3697 -12.5154
-5 3 11 -19.3620 22.5927
-5 3 12 -37.7798 -18.0188
-5 3 13 46.1400 -26.3674
-5 3 14 7.9486 35.0567
-5 3 15 12.4364 -43.0986
-5 3 16 -17.3680 -1.1852
-5 3 17 -5.0321 8.2628
-5 3 18 14.5902 -18.3758
-5 3 19 -37.0396 13.2688
-5 3 20 15.4558 -8.4670
-5 3 21 11.6856 22.9827
-5 3 22 24.4758 -16.5668
-5 3 23 -16.3844 -7.7079
-5 3 24 -1.9453 1.2931
-5 3 25 2.4138 22.8626
-5 3 26 -23.0405 25.7851
-5 3 27 -6.6365 -11.4830
-5 3 28 11.0837 -8.2079
-5 3 29 15.9444 -16.1946
-5 3 30 -23.5481 -5.5856
-5 3 31 11.3912 -9.3948
-5 3 32 -6.7610 1.8650
-5 3 33 -6.0850 15.3421
-5 3 34 2.7789 1.0245
-5 3 35 -15.1549 -2.0973
-5 3 36 -5.7465 0.7599
-5 5 1 -10.5155 4.1590
-5 5 2 10.1435 -16.5026
-5 5 3 57.5080 27.1031
-5 5 4 -25.3884 24.4616
-5 5 5 -49.0569 -48.4160
-5 5 6 -61.4084 11.4151
-5 5 7 -48.9783 16.5973
-5 5 8 10.6197 5.3526
-5 5 9 -10.8471 45.8007
-5 5 10 9.6270 -22.2811
-5 5 11 20.1014 -3.6574
-5 5 12 -14.5185 44.4497
-5 5 13 33.1953 -0.1341
-5 5 14 2.7046 21.1302
-5 5 15 10.7346 -9.0829
-5 5 16 7.5137 4.4481
-5 5 17 -8.5662 -42.5763
-5 5 18 6.0546 -19.8174
-5 5 19 0.1722 12.5289
-5 5 20 14.7568 15.4754
-5 5 21 -7.2704 -18.2933
-5 5 22 -6.4415 -11.5689
-5 5 23 26.8845 23.8979
-5 5 24 -1.9387 19.5004
-5 5 25 33.5375 -20.8074
-5 5 26 -16.2890 16.8016
-5 5 27 -2.2641 -10.0162
-5 5 28 -4.5639 5.7501
-5 5 29 23.0825 -28.1877
-5 5 30 -4.0556 10.4683
-5 5 31 -10.7073 -22.3090
-5 5 32 3.6591 -3.8343
-5 5 33 -1.6628 -4.4924
-5 5 34 0.6217 4.3503
-5 5 35 1.3795 12.7331
-5 7 1 -33.2842 9.0061
-5 7 2 15.0654 40.5512
-5 7 3 25.4348 21.0649
-5 7 4 24.9182 9.4651
-5 7 5 -23.6449 -8.0460
-5 7 6 72.3062 -41.8812
-5 7 7 -7.1600 -0.8207
-5 7 8 -34.5141 -26.0089
-5 7 9 0.7704 -9.2039
-5 7 10 -26.4124 -14.1830
-5 7 11 -9.2912 3.8033
[truncated: 167,195 more chars]
